# Supplementary material for: Deciphering the Landscape of GATA-Mediated Transcriptional Regulation in Gastric Cancer
Source: Antioxidants (Basel). 2024 Oct 18;13(10):1267. doi: 10.3390/antiox13101267 (PMC11504088; doi:10.3390/antiox13101267)
Supplement: Supplementary file 1 [file antioxidants-13-01267-s001.zip]

Archive with 10 entries (9 files):
- Supplementary Figures/
- Supplementary Figures/Supplementary Figure 1.TIF
- Supplementary Figures/Supplementary Figure 2.TIF
- Supplementary Figures/Supplementary Figure 3.TIF
- Supplementary Figures/Supplementary Figure 4.TIF
- Supplementary Figures/Supplementary Figure 5.TIF
- Supplementary Figures/Supplementary Figure 6.TIF
- Supplementary Figures/Supplementary Figure 7.TIF
- Supplementary Figures/Supplementary Figures antioxidants-3200755.pdf
- Supplementary tables.xlsx
