# Supplementary material for: Deciphering the Landscape of GATA-Mediated Transcriptional Regulation in Gastric Cancer
Source: Antioxidants (Basel). 2024 Oct 18;13(10):1267. doi: 10.3390/antiox13101267 (PMC11504088; doi:10.3390/antiox13101267)
Supplement: Supplementary file 1 [file antioxidants-13-01267-s001.zip › Supplementary tables.xlsx]

## Sheet: Supplementary Table 1
Supplementary Table 1 : Statistical analysis of GATA4 and GATA6 transcription in TCGA cancer datasets
GATA4							GATA6
Comparisons for factor: Cancer							Comparisons for factor: Cancer
Comparison	Diff of Means	t	Unadjusted P	Critical Level	Significant?		Comparison	Diff of Means	t	Unadjusted P	Critical Level	Significant?
STAD vs. THCA	3.001	49.798	<0.001	0.003	Yes		STAD vs. UCEC	1.086	44.998	<0.001	0.003	Yes
STAD vs. UCEC	2.58	43.463	<0.001	0.003	Yes		STAD vs. SKCM	0.974	39.013	<0.001	0.003	Yes
STAD vs. LUAD	2.68	44.994	<0.001	0.003	Yes		STAD vs. BLCA	0.936	36.303	<0.001	0.003	Yes
STAD vs. BRCA	2.469	47.046	<0.001	0.004	Yes		STAD vs. KIRP	0.874	30.802	<0.001	0.004	Yes
STAD vs. BLCA	2.715	42.82	<0.001	0.004	Yes		STAD vs. CESC	0.845	30.204	<0.001	0.004	Yes
STAD vs. KIRC	2.893	48.554	<0.001	0.004	Yes		STAD vs. KIRC	0.721	29.748	<0.001	0.004	Yes
STAD vs. KIRP	2.91	41.68	<0.001	0.005	Yes		STAD vs. BRCA	0.631	29.566	<0.001	0.005	Yes
STAD vs. COAD	2.414	39.506	<0.001	0.005	Yes		STAD vs. LUSC	0.623	25.316	<0.001	0.005	Yes
STAD vs. PRAD	2.387	39.417	<0.001	0.006	Yes		STAD vs. PRAD	0.568	23.078	<0.001	0.006	Yes
STAD vs. CESC	2.621	38.096	<0.001	0.006	Yes		STAD vs. LUAD	0.446	18.419	<0.001	0.006	Yes
STAD vs. LUSC	2.026	33.447	<0.001	0.007	Yes		STAD vs. THCA	0.408	16.637	<0.001	0.007	Yes
STAD vs. READ	2.474	29.562	<0.001	0.009	Yes		STAD vs. LIHC	0.44	16.614	<0.001	0.009	Yes
STAD vs. SKCM	1.473	23.974	<0.001	0.01	Yes		STAD vs. UCS	0.795	15.149	<0.001	0.01	Yes
STAD vs. UCS	1.682	13.038	<0.001	0.013	Yes		STAD vs. ESCA	0.395	12.027	<0.001	0.013	Yes
STAD vs. ESCA	0.904	11.203	<0.001	0.017	Yes		STAD vs. PAAD	0.134	4.049	<0.001	0.017	Yes
STAD vs. PAAD	0.365	4.468	<0.001	0.025	Yes		STAD vs. COAD	0.0844	3.397	<0.001	0.025	Yes
STAD vs. LIHC	0.032	0.492	0.623	0.05	No		STAD vs. READ	0.09	2.646	0.008	0.05	Yes
For cancer abbreviations please check https://gdc.cancer.gov/resources-tcga-users/tcga-code-tables/tcga-study-abbreviations

## Sheet: Supplementary Table 2
Supplementary Table 2 : Statistical analysis of GATA4 and GATA6 transcription in staged gastroesophageal tumors compared to normal biopsies
GATA4							GATA6
Comparison	Diff of Means	t	Unadjusted P	Critical Level	Significant?		Comparison	Diff of Means	t	Unadjusted P	Critical Level	Significant?
Normal vs. Paracancerous	1.644	8.937	<0.001	0.05	Yes		Normal vs. Paracancerous	0.465	7.366	<0.001	0.05	Yes
Normal vs. Stage_I	1.779	11.777	<0.001	0.013	Yes		Normal vs. Stage_I	0.506	9.778	<0.001	0.013	Yes
Normal vs. Stage_II	1.365	13.907	<0.001	0.01	Yes		Normal vs. Stage_II	0.378	11.244	<0.001	0.01	Yes
Normal vs. Stage_III	1.655	17.66	<0.001	0.009	Yes		Normal vs. Stage_III	0.487	15.171	<0.001	0.009	Yes
Normal vs. Stage_IV	1.888	10.264	<0.001	0.017	Yes		Normal vs. Stage_IV	0.489	7.755	<0.001	0.025	Yes
Normal vs. Stage_NA	1.856	9.99	<0.001	0.025	Yes		Normal vs. Stage_NA	0.505	7.936	<0.001	0.017	Yes

## Sheet: Supplementary Table 3
Supplementary Table 3a : Distribution percentage of all ChIP-seq peaks compared to TSS									Supplementary Table 3b : Distribution percentage of ChIP-seq peaks in genic annotations
GATA4				H3K27ac					GATA 4 peaks
Genomic distance	Location to TSS	Percentage	Annotation	Genomic distance	Location to TSS	Percentage	Annotation		Annotation	All_protein coding	All non coding	GATA4_up_mRNA	GATA4_down_mRNA	GATA4_up_ncRNA	GATA4_down_ncRNA
0-1kb	Upstream	5.15	Promoter	0-1kb	Upstream	6.76	Promoter		Promoter	25.5235	19.7933	39.8296	34.6747	39.0071	42.5629
0-1kb	Downstream	5.14		0-1kb	Downstream	7.47			5' UTR	1.1459	0.685997	0.85197	0.740056	0	0
1-3kb	Upstream	2.43		1-3kb	Upstream	3.27			Exon	7.24238	8.97283	4.3131	3.86987	4.25532	5.72082
1-3kb	Downstream	2.86		1-3kb	Downstream	4.33			Intron	62.6789	67.9777	50.5325	57.0768	56.0284	51.0297
3-5kb	Upstream	2.11		3-5kb	Upstream	2.42			3' UTR	3.20687	2.39641	4.10011	3.39963	0	0
3-5kb	Downstream	2.39		3-5kb	Downstream	2.82			Downstream (<=300bp)	0.202427	0.173786	0.372737	0.238976	0.70922	0.686499
5-10kb	Upstream	4.52	Intergenic	5-10kb	Upstream	4.43	Intergenic		GATA 6 peaks
5-10kb	Downstream	4.9		5-10kb	Downstream	5.22			Annotation	All_protein coding	All non coding	GATA6_up_mRNA	GATA6_down_mRNA	GATA6_up_ncRNA	GATA6_down_ncRNA
10-100kb	Upstream	22.8	Distal intergenic	10-100kb	Upstream	21.3	Distal intergenic		Promoter	14.9389	12.4401	18.4816	17.6613	17.4757	24.7734
10-100kb	Downstream	27.3		10-100kb	Downstream	26.3			5' UTR	0.836533	0.412453	0.230061	0.443548	0	0
>100kb	Upstream	9.04		>100kb	Upstream	6.98			Exon	5.93363	6.91857	6.21166	5.06048	5.82524	7.55287
>100kb	Downstream	11.4		>100kb	Downstream	8.67			Intron	75.633	78.1932	72.7761	74.6371	76.699	67.3716
GATA6				H3K4me3					3' UTR	2.45395	1.82278	1.99387	2.05645	0	0
Genomic distance	Location to TSS	Percentage	Annotation	Genomic distance	Location to TSS	Percentage	Annotation		Downstream (<=300bp)	0.204032	0.212879	0.306748	0.141129	0	0.302115
0-1kb	Upstream	2.2	Promoter	0-1kb	Upstream	13.7	Promoter
0-1kb	Downstream	2.24		0-1kb	Downstream	13.6
1-3kb	Upstream	1.92		1-3kb	Upstream	2.2
1-3kb	Downstream	2.04		1-3kb	Downstream	1.92
3-5kb	Upstream	1.76		3-5kb	Upstream	2.08
3-5kb	Downstream	1.9		3-5kb	Downstream	2.06
5-10kb	Upstream	3.98	Intergenic	5-10kb	Upstream	4.15	Intergenic
5-10kb	Downstream	4.17		5-10kb	Downstream	4.33
10-100kb	Upstream	23.3	Distal intergenic	10-100kb	Upstream	18.8	Distal intergenic
10-100kb	Downstream	27.1		10-100kb	Downstream	21.9
>100kb	Upstream	13.1		>100kb	Upstream	6.82
>100kb	Downstream	16.3		>100kb	Downstream	8.48
H3K4me1
Genomic distance	Location to TSS	Percentage	Annotation
0-1kb	Upstream	4.34	Promoter
0-1kb	Downstream	4.13
1-3kb	Upstream	3.19
1-3kb	Downstream	5.2
3-5kb	Upstream	2.32
3-5kb	Downstream	3.14
5-10kb	Upstream	4.54	Intergenic
5-10kb	Downstream	5.53
10-100kb	Upstream	21.9	Distal intergenic
10-100kb	Downstream	28.2
>100kb	Upstream	7.69
>100kb	Downstream	9.83

## Sheet: Supplementary Table 4
Supplementary Table 4a : Sea motif enrichment analysis of GATA4 peaks														Supplementary Table 4b : Sea motif enrichment analysis of GATA6 peaks
Distal intergenic														Distal intergenic
ID	CONSENSUS	TP	TP%	FP	FP%	ENR_RATIO	PVALUE	LOG_PVALUE	EVALUE	LOG_EVALUE	QVALUE	LOG_QVALUE		ID	CONSENSUS	TP	TP%	FP	FP%	ENR_RATIO	PVALUE	LOG_PVALUE	EVALUE	LOG_EVALUE	QVALUE	LOG_QVALUE
GATA4	DSAGATAAGA	33032	52.44	344	1.82	28.7	1.63e-130	-298.85	1.25e-127	-292.2	4.57e-128	-293.21		GATA4	DSAGATAAGA	18503	34.85	309	1.63	21.3	1.04e-155	-356.86	8e-153	-350.22	2.96e-153	-351.21
GATA1	DSAGATAAGVV	30959	49.15	322	1.7	28.8	4.42e-120	-274.82	3.4e-117	-268.18	6.21e-118	-269.88		GATA1	DSAGATAAGVV	23721	44.68	487	2.58	17.3	5.35e-153	-350.62	4.11e-150	-343.97	7.61e-151	-345.66
GATA6	DVAGATAAGAWAA	27014	42.89	276	1.46	29.3	7.65e-103	-235.13	5.88e-100	-228.49	7.17e-101	-230.59		GATA6	DVAGATAAGAWAA	21907	41.27	471	2.49	16.5	7.01e-127	-290.48	5.39e-124	-283.84	6.66e-125	-285.93
GATA2	DSAGATAAGRR	27005	42.87	314	1.66	25.7	1.44e-90	-206.87	1.11e-87	-200.22	1.01e-88	-202.61		GATA3	RVAGATAAVAD	20921	39.41	485	2.57	15.3	4.95e-113	-258.59	3.81e-110	-251.95	3.53e-111	-254.33
GATA3	RVAGATAAVAD	30014	47.65	387	2.05	23.2	1.25e-85	-195.5	9.61e-83	-188.85	7.03e-84	-191.47		GATA2	DSAGATAAGRR	24932	46.96	674	3.57	13.2	1.3e-101	-232.3	9.97e-99	-225.66	7.39e-100	-228.26
GATA2	STGBNNNNNDVAGATAAGR	26209	41.61	291	1.54	26.9	2.88e-77	-176.24	2.22e-74	-169.59	1.35e-75	-172.39		GATA1	STGBNNNDNVSAGATAAGV	25773	48.55	676	3.58	13.6	1.75e-88	-202.07	1.34e-85	-195.42	8.3e-87	-198.21
GATA1	STGBNNNDNVSAGATAAGV	20239	32.13	238	1.26	25.4	5.59e-55	-124.92	4.3e-52	-118.28	2.25e-53	-121.23		GATA2	STGBNNNNNDVAGATAAGR	24814	46.74	657	3.48	13.4	1.71e-83	-190.58	1.32e-80	-183.93	6.97e-82	-186.87
TAL1	CTGSNVVSBRSWGATAAGV	24560	38.99	344	1.82	21.4	7.56e-48	-108.5	5.81e-45	-101.86	2.66e-46	-104.94		TAL1	CTGSNVVSBRSWGATAAGV	27374	51.56	852	4.51	11.4	6.08e-60	-136.35	4.68e-57	-129.7	2.17e-58	-132.78
FOXP2	BTGTTTACH	13590	21.57	215	1.14	18.9	1.33e-28	-64.19	1.02e-25	-57.54	4.16e-27	-60.75		EVI1	WAGAYAAGATAANAKA	8776	16.53	186	0.98	16.7	1.39e-49	-112.49	1.07e-46	-105.85	4.41e-48	-109.04
EVI1	WAGAYAAGATAANAKA	12528	19.89	173	0.92	21.6	1.61e-28	-64	1.24e-25	-57.35	4.52e-27	-60.66		SOX13	YATTGTTY	15630	29.44	496	2.62	11.2	1.06e-48	-110.47	8.13e-46	-103.82	3.01e-47	-107.12
FOXC1	CDWTGTTTACTTWRG	13824	21.95	218	1.15	18.9	2.93e-24	-54.19	2.25e-21	-47.54	7.48e-23	-50.95		SOX15	CWTTGTT	16340	30.78	535	2.83	10.9	2.8e-48	-109.49	2.15e-45	-102.85	7.25e-47	-106.24
FOXO3	BYTGTTTACH	12423	19.72	203	1.07	18.3	9.8e-24	-52.98	7.53e-21	-46.34	2.29e-22	-49.83		GATA5	WVANWGATAAYTYRRHK	14078	26.52	407	2.15	12.3	7.88e-42	-94.64	6.06e-39	-88	1.87e-40	-91.48
FOXP1	TBTGTTTMY	12966	20.58	227	1.2	17.1	1.6e-21	-47.88	1.23e-18	-41.24	3.46e-20	-44.81		SOX5	YATTGTTW	14990	28.24	499	2.64	10.7	3.93e-41	-93.04	3.02e-38	-86.39	8.61e-40	-89.95
FOXA1	TGTTTACWYWGB	13153	20.88	223	1.18	17.6	2.01e-21	-47.66	1.54e-18	-41.01	4.03e-20	-44.66		SOX10	MAARRRVDBCWTTGTT	17232	32.46	554	2.93	11.1	3.57e-39	-88.53	2.75e-36	-81.88	7.26e-38	-85.52
SOX15	CWTTGTT	16543	26.26	322	1.7	15.4	2.5e-21	-47.44	1.92e-18	-40.79	4.69e-20	-44.51		FOXA3	CHTGTTTACWTWG	18494	34.84	645	3.41	10.2	3.48e-36	-81.65	2.68e-33	-75	6.61e-35	-78.7
FOXK1	TGTTTMCHTT	15213	24.15	279	1.48	16.3	3.54e-21	-47.09	2.72e-18	-40.44	6.12e-20	-44.24		PITX3	RGGGDWTWAAGGGATTAR	18915	35.63	634	3.35	10.6	2.37e-34	-77.43	1.82e-31	-70.78	4.22e-33	-74.55
SOX9	AADGGNNBCWTTGTTY	17888	28.4	319	1.69	16.8	3.7e-21	-47.05	2.85e-18	-40.4	6.12e-20	-44.24		NR4A1	AAAGGKCAV	11734	22.1	381	2.02	10.9	8.36e-34	-76.16	6.43e-31	-69.52	1.4e-32	-73.35
GATA5	WVANWGATAAYTYRRHK	19048	30.24	345	1.83	16.5	2.07e-20	-45.33	1.59e-17	-38.68	3.22e-19	-42.58		FOXP2	BTGTTTACH	7808	14.71	215	1.14	12.9	1.24e-33	-75.77	9.55e-31	-69.12	1.96e-32	-73.01
FOXB1	RTMAATRTTTACATAAB	13802	21.91	229	1.21	18	8.13e-20	-43.96	6.25e-17	-37.31	1.2e-18	-41.26		GSC	ADSGGATTARB	9589	18.06	284	1.5	12	4.44e-33	-74.5	3.41e-30	-67.85	6.65e-32	-71.79
NR4A1	AAAGGKCAV	16391	26.02	318	1.68	15.4	8.57e-20	-43.9	6.59e-17	-37.26	1.2e-18	-41.26		FOXD3	KBTGTTTNCWTWRBH	21559	40.61	783	4.14	9.79	6.3e-33	-74.14	4.85e-30	-67.5	8.98e-32	-71.49
FOXO6	WWSWTGTTTACRT	16345	25.95	303	1.6	16.1	1.72e-19	-43.21	1.32e-16	-36.56	2.3e-18	-40.61		SOX9	AADGGNNBCWTTGTTY	18907	35.62	658	3.48	10.2	9.19e-33	-73.77	7.07e-30	-67.12	1.25e-31	-71.16
FOXA3	CHTGTTTACWTWG	10587	16.81	170	0.9	18.6	2.04e-19	-43.03	1.57e-16	-36.39	2.61e-18	-40.49		HXC9	WTTTATKGCH	7595	14.31	208	1.1	12.9	2.81e-32	-72.65	2.16e-29	-66	3.64e-31	-70.09
FOXD1	CWWTGTTTACHTWVR	12764	20.26	216	1.14	17.7	7.7e-19	-41.71	5.92e-16	-35.06	9.4e-18	-39.21		SOX7	AACAMTGMAATTGTTY	18887	35.58	660	3.49	10.2	3.08e-32	-72.56	2.37e-29	-65.91	3.82e-31	-70.04
FOXF1	WTGTTTATTTW	12263	19.47	216	1.14	17	8.38e-19	-41.62	6.45e-16	-34.98	9.81e-18	-39.16		DPRX	VSGGATTADCB	22033	41.5	853	4.51	9.19	4.28e-31	-69.93	3.29e-28	-63.28	5.08e-30	-67.45
FOXO4	TTGTTTAYK	13438	21.33	251	1.33	16	1.39e-18	-41.12	1.07e-15	-34.47	1.56e-17	-38.7		CDX2	TTTTATTGCWBT	10541	19.86	328	1.74	11.4	4.64e-31	-69.85	3.57e-28	-63.2	5.28e-30	-67.41
FOXF2	TGTTTACHTWD	16580	26.32	323	1.71	15.4	3.42e-18	-40.22	2.63e-15	-33.57	3.69e-17	-37.84		HXA13	GDTTTTATTGG	18418	34.69	685	3.62	9.56	5.62e-31	-69.65	4.32e-28	-63.01	6.15e-30	-67.26
FOXA2	TGTTTACWYWGB	20099	31.91	406	2.15	14.8	3.7e-18	-40.14	2.85e-15	-33.49	3.85e-17	-37.8		BARX1	BWAATKGTTTYY	20322	38.28	768	4.06	9.41	1.83e-30	-68.47	1.41e-27	-61.83	1.93e-29	-66.12
SOX10	MAARRRVDBCWTTGTT	14248	22.62	250	1.32	17	4.48e-18	-39.95	3.45e-15	-33.3	4.5e-17	-37.64		FOXO3	BYTGTTTACH	17313	32.61	645	3.41	9.54	2.63e-30	-68.11	2.03e-27	-61.46	2.68e-29	-65.79
SRY	YWTTGTTTH	8634	13.71	141	0.75	18.2	1.5e-17	-38.74	1.15e-14	-32.09	1.45e-16	-36.47		FOXB1	RTMAATRTTTACATAAB	9908	18.66	288	1.52	12.2	1.39e-29	-66.44	1.07e-26	-59.8	1.37e-28	-64.16
FOXM1	TGTTTRCTYWKB	18822	29.88	382	2.02	14.7	8.34e-17	-37.02	6.41e-14	-30.38	7.81e-16	-34.79		HXB13	TTTTATDGSH	12265	23.1	420	2.22	10.4	3.1e-29	-65.64	2.38e-26	-59	2.94e-28	-63.39
BSH	TAATKVGTTAATBR	18068	28.68	355	1.88	15.2	1.05e-16	-36.79	8.1e-14	-30.14	9.55e-16	-34.59		OTX2	RRRGGATTARV	16366	30.83	602	3.19	9.66	6.43e-29	-64.91	4.94e-26	-58.27	5.91e-28	-62.7
SOX2	BBCCTTTGTYYYB	15024	23.85	288	1.52	15.6	3.6e-16	-35.56	2.77e-13	-28.92	3.16e-15	-33.39		SOX11	AACAMTGMMATTGTTB	12336	23.24	396	2.1	11.1	1.07e-28	-64.41	8.21e-26	-57.76	9.51e-28	-62.22
CEBPB	DRTTRYGCAATM	18845	29.92	390	2.06	14.5	1.45e-15	-34.16	1.12e-12	-27.52	1.24e-14	-32.02		FOXK1	TGTTTMCHTT	11004	20.73	368	1.95	10.6	2.41e-28	-63.59	1.85e-25	-56.95	2.08e-27	-61.44
TF7L2	BCCTTTGATSTBB	11992	19.04	219	1.16	16.4	1.91e-15	-33.89	1.47e-12	-27.25	1.58e-14	-31.78		HXB6	AWTGATTKATGMM	13166	24.8	449	2.38	10.4	2.54e-28	-63.54	1.95e-25	-56.9	2.13e-27	-61.42
NFIL3	DRTTATGYAAB	20313	32.25	435	2.3	14	3.97e-15	-33.16	3.05e-12	-26.52	3.18e-14	-31.08		FOXF2	TGTTTACHTWD	13421	25.28	472	2.5	10.1	3.79e-28	-63.14	2.92e-25	-56.49	3.09e-27	-61.04
GSC	ADSGGATTARB	15340	24.35	311	1.65	14.8	1.02e-14	-32.21	7.85e-12	-25.57	7.97e-14	-30.16		SRY	YWTTGTTTH	11198	21.09	382	2.02	10.4	4e-28	-63.09	3.08e-25	-56.44	3.17e-27	-61.02
FOXP3	AATKTGWTT	14823	23.53	306	1.62	14.5	1.42e-14	-31.89	1.09e-11	-25.24	1.08e-13	-29.86		ZN232	TGTTAAAYGTAGATTAAGY	13318	25.09	424	2.24	11.2	4.17e-28	-63.04	3.21e-25	-56.4	3.21e-27	-61
LHX8	YRYTRATTRCMATTAATT	17644	28.01	340	1.8	15.5	1.65e-14	-31.74	1.27e-11	-25.09	1.22e-13	-29.74		DUXA	TGATTARRTYA	9761	18.39	311	1.65	11.1	4.82e-28	-62.9	3.71e-25	-56.25	3.61e-27	-60.88
SOX13	YATTGTTY	14280	22.67	297	1.57	14.4	2.55e-14	-31.3	1.96e-11	-24.65	1.84e-13	-29.32		BSH	TAATKVGTTAATBR	11655	21.95	380	2.01	10.9	5.54e-28	-62.76	4.26e-25	-56.11	4.05e-27	-60.77
GFI1B	GCWSWGATTT	13815	21.93	280	1.48	14.8	4.96e-14	-30.63	3.82e-11	-23.99	3.49e-13	-28.68		NKX61	WAATGRV	11550	21.76	408	2.16	10.1	6.76e-28	-62.56	5.2e-25	-55.92	4.81e-27	-60.6
LHX6	NBYTGATTRS	17184	27.28	367	1.94	14	7.11e-14	-30.27	5.47e-11	-23.63	4.87e-13	-28.35		NR2E1	AAGTCAAWAAGTCAAKH	10423	19.63	317	1.68	11.7	1.42e-27	-61.82	1.09e-24	-55.17	9.86e-27	-59.88
TF7L1	DBBCTTTGAWSTB	10401	16.51	189	1	16.4	8.09e-14	-30.15	6.22e-11	-23.5	5.41e-13	-28.25		SOX18	SHWHVMWTTGTTBTYKTCC	12891	24.28	409	2.16	11.2	1.47e-27	-61.78	1.13e-24	-55.14	9.99e-27	-59.87
RORG	RRAASTRGGTCA	17047	27.06	356	1.88	14.3	1.01e-13	-29.93	7.75e-11	-23.28	6.59e-13	-28.05		OLIG1	AMCATATGTTTTTY	8730	16.44	260	1.38	11.9	2.84e-27	-61.13	2.18e-24	-54.48	1.88e-26	-59.24
HXB6	AWTGATTKATGMM	17703	28.1	369	1.95	14.4	1.33e-13	-29.65	1.02e-10	-23.01	8.39e-13	-27.81		HMX2	DTTAAKTGNTT	17747	33.43	676	3.58	9.33	3.37e-27	-60.95	2.59e-24	-54.31	2.18e-26	-59.09
RXRG	GGTCAAAGGTCAH	6245	9.91	95	0.5	19.5	1.34e-13	-29.64	1.03e-10	-22.99	8.39e-13	-27.81		FOXD1	CWWTGTTTACHTWVR	15224	28.68	534	2.83	10.1	3.81e-27	-60.83	2.93e-24	-54.19	2.41e-26	-58.99
MYNN	RGRCTYTTATTTTGAAA	13030	20.69	241	1.28	16.2	1.57e-13	-29.48	1.21e-10	-22.84	9.6e-13	-27.67		DUX4	TGATTAGRTTA	23137	43.58	933	4.94	8.82	5.63e-27	-60.44	4.33e-24	-53.8	3.49e-26	-58.62
PITX3	RGGGDWTWAAGGGATTAR	9046	14.36	149	0.79	18.1	2.5e-13	-29.02	1.92e-10	-22.37	1.46e-12	-27.25		PO2F1	AWKBRWATGSAAWYAW	21940	41.33	832	4.4	9.38	2.17e-26	-59.09	1.67e-23	-52.45	1.31e-25	-57.29
DUXA	TGATTARRTYA	16277	25.84	343	1.81	14.2	2.5e-13	-29.02	1.92e-10	-22.37	1.46e-12	-27.25		HMX1	DTTAATTGHTTTTTAAT	11976	22.56	388	2.05	11	4.14e-26	-58.45	3.18e-23	-51.8	2.45e-25	-56.67
CEBPA	DRTTGTGCAAYV	11600	18.42	224	1.19	15.5	4.38e-13	-28.46	3.37e-10	-21.81	2.51e-12	-26.71		NR1D1	AWAARTAGGTCARW	15151	28.54	544	2.88	9.9	6.78e-26	-57.95	5.21e-23	-51.31	3.94e-25	-56.19
DBP	VTTATGYAABM	8038	12.76	141	0.75	17	4.92e-13	-28.34	3.78e-10	-21.7	2.76e-12	-26.61		BRAC	WGGTGTGAAAD	17615	33.18	679	3.59	9.22	1.06e-25	-57.51	8.13e-23	-50.86	6.02e-25	-55.77
DPRX	VSGGATTADCB	14180	22.51	292	1.54	14.5	5.98e-13	-28.14	4.6e-10	-21.5	3.3e-12	-26.44		TF7L1	DBBCTTTGAWSTB	16399	30.89	609	3.22	9.57	1.42e-25	-57.21	1.09e-22	-50.57	7.95e-25	-55.49
SOX2	BCCWTTGTYATGYWRA	20719	32.89	435	2.3	14.3	7.54e-13	-27.91	5.8e-10	-21.27	4.08e-12	-26.23		FOXP1	TBTGTTTMY	10112	19.05	346	1.83	10.4	2.42e-25	-56.68	1.86e-22	-50.03	1.33e-24	-54.98
FOXD3	KBTGTTTNCWTWRBH	25783	40.93	569	3.01	13.6	8.33e-13	-27.81	6.41e-10	-21.17	4.42e-12	-26.15		NFIL3	DRTTATGYAAB	9512	17.92	312	1.65	10.8	2.8e-25	-56.54	2.15e-22	-49.89	1.5e-24	-54.86
NFAC3	TGGAAAAHY	9844	15.63	190	1.01	15.5	9.24e-13	-27.71	7.11e-10	-21.06	4.81e-12	-26.06		HXC8	YTTSATTRATDSSC	21401	40.31	834	4.41	9.13	3.04e-25	-56.45	2.34e-22	-49.81	1.6e-24	-54.79
NFAC2	TGGAAAAWY	16555	26.28	364	1.93	13.6	1.88e-12	-27	1.45e-09	-20.35	9.61e-12	-25.37		HXB7	TTGATTRATK	8482	15.98	271	1.43	11.1	3.27e-25	-56.38	2.52e-22	-49.73	1.7e-24	-54.73
SRF	TTKCCWTWTWTGGBCWTD	4914	7.8	65	0.34	22.3	1.94e-12	-26.97	1.49e-09	-20.32	9.74e-12	-25.35		SOX21	RAACAATGKYAKTGTT	15004	28.26	532	2.81	10	1.31e-24	-54.99	1.01e-21	-48.35	6.66e-24	-53.37
PRRX1	TAAYCTG	16386	26.01	368	1.95	13.3	2.11e-12	-26.89	1.62e-09	-20.24	1.04e-11	-25.29		SOX1	DATSAATGTTATTSAT	13335	25.12	459	2.43	10.3	1.36e-24	-54.96	1.04e-21	-48.31	6.79e-24	-53.35
IRX3	WNWCATGTWMT	16921	26.86	366	1.94	13.8	2.46e-12	-26.73	1.89e-09	-20.08	1.19e-11	-25.15		SOX8	WSACTGMAATTGATKY	18966	35.73	710	3.76	9.5	1.89e-24	-54.63	1.45e-21	-47.98	9.27e-24	-53.04
VENTX	YVYTAATYGSTTHHHWWTT	14987	23.79	287	1.52	15.6	2.97e-12	-26.54	2.29e-09	-19.9	1.42e-11	-24.98		FOXO6	WWSWTGTTTACRT	13726	25.86	495	2.62	9.85	2.84e-24	-54.22	2.18e-21	-47.57	1.37e-23	-52.64
SIX1	TGWAAYHTGAKMCY	18659	29.62	399	2.11	14	4.71e-12	-26.08	3.62e-09	-19.44	2.21e-11	-24.54		PO6F1	CATAAWTTATGCR	15611	29.41	581	3.07	9.55	3.22e-24	-54.09	2.47e-21	-47.45	1.53e-23	-52.54
BARH2	VYTAAWYGNTSHWWWWHR	15346	24.36	302	1.6	15.2	8.27e-12	-25.52	6.36e-09	-18.87	3.81e-11	-23.99		HXD10	TGCTTTAATT	17381	32.74	685	3.62	9.02	3.52e-24	-54	2.71e-21	-47.36	1.64e-23	-52.46
TBR1	RAAGGTGTGAAAW	13458	21.36	274	1.45	14.7	8.6e-12	-25.48	6.61e-09	-18.83	3.9e-11	-23.97		NOBOX	HTAATTRSY	15659	29.5	610	3.23	9.13	3.75e-24	-53.94	2.88e-21	-47.29	1.72e-23	-52.42
FOXC2	GTTTGTTTWSHYAGR	24501	38.9	545	2.88	13.5	9.91e-12	-25.34	7.62e-09	-18.69	4.42e-11	-23.84		FOXF1	WTGTTTATTTW	11219	21.13	394	2.08	10.1	6.17e-24	-53.44	4.74e-21	-46.8	2.79e-23	-51.93
OLIG3	ACCATATGKTB	19124	30.36	428	2.26	13.4	1.08e-11	-25.25	8.31e-09	-18.61	4.75e-11	-23.77		PO5F1	CYWTTSWYATGCAAAT	9313	17.54	291	1.54	11.4	6.97e-24	-53.32	5.36e-21	-46.68	3.1e-23	-51.83
HLF	GRTTRYGTAAYMS	11607	18.43	229	1.21	15.1	1.16e-11	-25.18	8.9e-09	-18.54	5e-11	-23.72		SOX2	BBCCTTTGTYYYB	10781	20.31	366	1.94	10.5	7.37e-24	-53.26	5.67e-21	-46.62	3.23e-23	-51.79
CDX2	TTTTATTGCWBT	7116	11.3	124	0.66	17.1	1.55e-11	-24.89	1.19e-08	-18.25	6.6e-11	-23.44		BARH2	VYTAAWYGNTSHWWWWHR	15108	28.46	529	2.8	10.1	1.1e-23	-52.87	8.45e-21	-46.22	4.74e-23	-51.4
PPARG	CARAGGKCA	12805	20.33	272	1.44	14.1	1.65e-11	-24.83	1.27e-08	-18.18	6.89e-11	-23.4		LHX8	YRYTRATTRCMATTAATT	9563	18.01	295	1.56	11.5	1.35e-23	-52.66	1.04e-20	-46.01	5.74e-23	-51.21
CRX	WAAGRGGATTARV	18009	28.59	391	2.07	13.8	1.67e-11	-24.82	1.28e-08	-18.17	6.89e-11	-23.4		FOXP3	AATKTGWTT	12409	23.37	461	2.44	9.56	2.14e-23	-52.2	1.65e-20	-45.55	8.97e-23	-50.77
SIX2	KGAAAYHTGAKMC	17418	27.65	376	1.99	13.9	1.74e-11	-24.77	1.34e-08	-18.13	7.09e-11	-23.37		DLX3	GMTAATTRSW	20069	37.8	821	4.34	8.69	3.23e-23	-51.79	2.49e-20	-45.14	1.33e-22	-50.37
TEAD4	RCATTCCWGRVAK	15489	24.59	327	1.73	14.2	1.79e-11	-24.75	1.38e-08	-18.1	7.19e-11	-23.36		SRF	TTKCCWTWTWTGGBCWTD	16861	31.76	609	3.22	9.84	4.05e-23	-51.56	3.12e-20	-44.91	1.65e-22	-50.16
ZN250	TACCATRCTGTTTTGRTTAC	9260	14.7	158	0.84	17.5	2.06e-11	-24.61	1.58e-08	-17.96	8.05e-11	-23.24		HNF1B	DGTTAATVATT	10473	19.73	365	1.93	10.2	5.01e-23	-51.35	3.85e-20	-44.7	2.01e-22	-49.96
FEZF1	DYTGYYCTTTTH	14577	23.14	308	1.63	14.2	2.06e-11	-24.6	1.59e-08	-17.96	8.05e-11	-23.24		ATF4	RRMTGATGCAAY	20886	39.34	845	4.47	8.79	7.01e-23	-51.01	5.39e-20	-44.37	2.77e-22	-49.64
CEBPD	VTTGCRCMAYC	11360	18.03	230	1.22	14.8	2.2e-11	-24.54	1.69e-08	-17.89	8.48e-11	-23.19		MEOX1	GGTAATTAGBGKHAWW	16659	31.38	617	3.26	9.6	9.93e-23	-50.66	7.64e-20	-44.02	3.88e-22	-49.3
IRF8	RAAARRGGAASTGAAASTDR	13452	21.36	254	1.34	15.8	3.3e-11	-24.13	2.54e-08	-17.49	1.25e-10	-22.8		HMX3	NNTTAATTGST	19001	35.79	765	4.05	8.83	1.18e-22	-50.49	9.11e-20	-43.84	4.56e-22	-49.14
DMRT1	YDGHWACAATGTWDCHA	14726	23.38	295	1.56	14.9	3.68e-11	-24.03	2.83e-08	-17.38	1.38e-10	-22.71		SIX1	TGWAAYHTGAKMCY	15875	29.9	596	3.15	9.47	1.22e-22	-50.46	9.35e-20	-43.82	4.62e-22	-49.13
HNF1B	DGTTAATVATT	14168	22.49	303	1.6	14	4.05e-11	-23.93	3.11e-08	-17.29	1.5e-10	-22.62		FOXO4	TTGTTTAYK	8785	16.55	299	1.58	10.4	1.34e-22	-50.36	1.03e-19	-43.72	5.04e-22	-49.04
BRAC	WGGTGTGAAAD	21347	33.89	492	2.6	13	4.93e-11	-23.73	3.79e-08	-17.09	1.8e-10	-22.44		CRX	WAAGRGGATTARV	14263	26.87	529	2.8	9.58	1.36e-22	-50.35	1.05e-19	-43.7	5.05e-22	-49.04
NANOG	BYYWTTGWNATGCAAAT	12429	19.73	241	1.28	15.4	5.59e-11	-23.61	4.3e-08	-16.96	2.02e-10	-22.33		ZN333	SKATAATGA	13681	25.77	526	2.78	9.24	1.75e-22	-50.1	1.34e-19	-43.45	6.38e-22	-48.8
ALX3	TAATTARATTA	16711	26.53	370	1.96	13.5	5.68e-11	-23.59	4.36e-08	-16.95	2.02e-10	-22.32		CEBPE	TTKCGHAATMTB	18636	35.1	741	3.92	8.94	1.99e-22	-49.97	1.53e-19	-43.32	7.17e-22	-48.69
NR2E1	AAGTCAAWAAGTCAAKH	16230	25.77	333	1.76	14.6	6.07e-11	-23.52	4.67e-08	-16.88	2.13e-10	-22.27		ALX3	TAATTARATTA	19336	36.42	783	4.14	8.78	2.2e-22	-49.87	1.69e-19	-43.22	7.84e-22	-48.6
SOX5	YATTGTTW	29067	46.14	724	3.83	12	6.24e-11	-23.5	4.8e-08	-16.85	2.16e-10	-22.25		IRX3	WNWCATGTWMT	8804	16.58	294	1.56	10.6	2.34e-22	-49.81	1.8e-19	-43.16	8.21e-22	-48.55
NKX23	BTYAAGTGGKW	9720	15.43	192	1.02	15.1	7.52e-11	-23.31	5.78e-08	-16.67	2.58e-10	-22.08		MYBB	TRSMGGTTRW	15183	28.6	592	3.13	9.12	2.36e-22	-49.8	1.82e-19	-43.15	8.21e-22	-48.55
OTX2	RRRGGATTARV	17759	28.19	399	2.11	13.3	9.06e-11	-23.12	6.97e-08	-16.48	3.07e-10	-21.9		HXD4	TTAATTGW	10465	19.71	381	2.02	9.75	2.73e-22	-49.65	2.1e-19	-43.01	9.38e-22	-48.42
CUX2	WRATCAATRAA	17452	27.71	391	2.07	13.4	9.29e-11	-23.1	7.14e-08	-16.45	3.11e-10	-21.89		CEBPA	DRTTGTGCAAYV	10768	20.28	379	2.01	10.1	5.15e-22	-49.02	3.96e-19	-42.37	1.75e-21	-47.8
BATF3	BRSTTTCADTWTGASWM	9902	15.72	183	0.97	16.1	1.06e-10	-22.97	8.15e-08	-16.32	3.5e-10	-21.77		ISL2	YVYTAAKTGCW	13489	25.41	509	2.69	9.42	6.52e-22	-48.78	5.02e-19	-42.14	2.19e-21	-47.57
ATF4	RRMTGATGCAAY	20876	33.14	477	2.52	13.1	1.12e-10	-22.91	8.64e-08	-16.26	3.67e-10	-21.73		NKX23	BTYAAGTGGKW	11313	21.31	409	2.16	9.82	7.4e-22	-48.66	5.69e-19	-42.01	2.43e-21	-47.47
TCF7	RMMMACATCAAAGGVA	8109	12.87	144	0.76	16.8	1.26e-10	-22.8	9.67e-08	-16.15	4.06e-10	-21.62		LHX2	KBYTAATTRGYK	13453	25.34	502	2.66	9.52	7.41e-22	-48.65	5.7e-19	-42.01	2.43e-21	-47.47
EOMES	RRGAGGTGWKAA	10450	16.59	209	1.11	14.9	1.31e-10	-22.76	1.01e-07	-16.11	4.18e-10	-21.6		DMRT1	YDGHWACAATGTWDCHA	9944	18.73	324	1.71	10.9	1.34e-21	-48.06	1.03e-18	-41.41	4.35e-21	-46.88
GSX1	TAATTAGNDDTTAAT	14186	22.52	294	1.56	14.4	2.12e-10	-22.27	1.63e-07	-15.63	6.7e-10	-21.12		HMBX1	RRCTAGTYA	20015	37.7	839	4.44	8.48	1.37e-21	-48.04	1.05e-18	-41.4	4.37e-21	-46.88
BATF	RBTYTCRDWATGASTCAB	16324	25.91	335	1.77	14.6	2.18e-10	-22.25	1.68e-07	-15.6	6.78e-10	-21.11		MIXL1	GBTAATTARAT	14722	27.73	569	3.01	9.2	1.55e-21	-47.91	1.19e-18	-41.27	4.92e-21	-46.76
ELF3	RAABVAGGAAGTRR	10237	16.25	200	1.06	15.3	2.2e-10	-22.24	1.69e-07	-15.59	6.78e-10	-21.11		CDX1	HTTTATGD	8155	15.36	279	1.48	10.4	1.72e-21	-47.81	1.32e-18	-41.17	5.38e-21	-46.67
SOX1	DATSAATGTTATTSAT	18381	29.18	395	2.09	13.9	2.35e-10	-22.17	1.81e-07	-15.52	7.19e-10	-21.05		PBX2	KRAWKTGATTGATKS	10820	20.38	371	1.96	10.4	1.99e-21	-47.66	1.53e-18	-41.02	6.17e-21	-46.53
NKX31	NTWAAGTGBTTD	10055	15.96	201	1.06	14.9	2.75e-10	-22.01	2.12e-07	-15.37	8.31e-10	-20.91		FOXA1	TGTTTACWYWGB	19883	37.45	808	4.28	8.75	2.2e-21	-47.56	1.69e-18	-40.92	6.75e-21	-46.45
TEAD2	HYACATTCCWGG	11202	17.78	230	1.22	14.6	3.17e-10	-21.87	2.44e-07	-15.23	9.49e-10	-20.78		BATF	RBTYTCRDWATGASTCAB	17936	33.79	668	3.53	9.55	2.26e-21	-47.54	1.74e-18	-40.9	6.84e-21	-46.43
ISL2	YVYTAAKTGCW	10283	16.32	210	1.11	14.6	3.86e-10	-21.68	2.97e-07	-15.03	1.14e-09	-20.59		ARX	YTAATYTAATTAR	12878	24.26	473	2.5	9.67	2.3e-21	-47.52	1.77e-18	-40.87	6.89e-21	-46.42
PPARA	AAAGGTCAG	18238	28.95	426	2.25	12.8	4.01e-10	-21.64	3.09e-07	-14.99	1.17e-09	-20.56		ANDR	TGTTCTTKKYTGTTTRYW	14701	27.69	525	2.78	9.95	2.32e-21	-47.51	1.79e-18	-40.87	6.89e-21	-46.42
NKX61	WAATGRV	11822	18.77	261	1.38	13.5	4.31e-10	-21.57	3.31e-07	-14.92	1.25e-09	-20.5		UBIP1	SCAGARA	19850	37.39	850	4.5	8.31	2.46e-21	-47.45	1.89e-18	-40.81	7.18e-21	-46.38
ZFP28	TTCTATTTCTTCTTGWGTCA	13494	21.42	262	1.39	15.4	4.56e-10	-21.51	3.5e-07	-14.86	1.31e-09	-20.46		DRGX	TAATYTAATTA	21671	40.82	904	4.78	8.53	2.47e-21	-47.45	1.9e-18	-40.8	7.18e-21	-46.38
PHX2A	TAATYTAATTA	19053	30.25	439	2.32	13	4.85e-10	-21.45	3.73e-07	-14.8	1.38e-09	-20.4		HXD8	WAATWTGCAYN	10059	18.95	355	1.88	10.1	2.68e-21	-47.37	2.06e-18	-40.73	7.7e-21	-46.31
GRHL1	AACCWGTTYTNC	7997	12.7	152	0.8	15.7	5.33e-10	-21.35	4.1e-07	-14.71	1.5e-09	-20.32		RAX2	YTAATTARATWA	18797	35.41	757	4.01	8.83	2.98e-21	-47.26	2.29e-18	-40.62	8.5e-21	-46.21
MYBB	TRSMGGTTRW	24337	38.64	588	3.11	12.4	5.53e-10	-21.32	4.25e-07	-14.67	1.54e-09	-20.29		VENTX	YVYTAATYGSTTHHHWWTT	9825	18.51	313	1.66	11.1	3.7e-21	-47.05	2.84e-18	-40.4	1.04e-20	-46.01
ZN350	CAGYYYTTTTATDWCCHR	12136	19.27	238	1.26	15.2	8.22e-10	-20.92	6.32e-07	-14.27	2.24e-09	-19.92		ZN652	AARGGGTTAAW	9768	18.4	343	1.81	10.1	4.45e-21	-46.86	3.43e-18	-40.22	1.24e-20	-45.83
ZNF85	AWAGAARWCTGMWGKAATCT	15117	24	302	1.6	15	8.28e-10	-20.91	6.37e-07	-14.27	2.24e-09	-19.92		SIX2	KGAAAYHTGAKMC	10001	18.84	346	1.83	10.3	5.99e-21	-46.56	4.61e-18	-39.92	1.66e-20	-45.55
ZFHX3	ATTAWTAATTA	17855	28.35	409	2.16	13.1	8.29e-10	-20.91	6.37e-07	-14.27	2.24e-09	-19.92		RXRG	GGTCAAAGGTCAH	13899	26.18	523	2.77	9.44	8.17e-21	-46.25	6.29e-18	-39.61	2.24e-20	-45.25
TBX5	AGGTGTGA	5221	8.29	92	0.49	16.8	8.9e-10	-20.84	6.85e-07	-14.19	2.38e-09	-19.86		ZN410	TATTATGGGATGK	13778	25.95	518	2.74	9.45	1.01e-20	-46.04	7.78e-18	-39.39	2.75e-20	-45.04
FOXO1	KBBYTGTTTHCN	14289	22.68	312	1.65	13.7	1e-09	-20.72	7.71e-07	-14.08	2.66e-09	-19.75		HXA10	KATRRTTTATGW	8750	16.48	296	1.57	10.5	1.18e-20	-45.88	9.11e-18	-39.24	3.18e-20	-44.89
HXC9	WTTTATKGCH	17727	28.14	411	2.17	12.9	1.06e-09	-20.67	8.14e-07	-14.02	2.78e-09	-19.7		PHX2A	TAATYTAATTA	20204	38.06	838	4.43	8.57	1.25e-20	-45.83	9.61e-18	-39.18	3.33e-20	-44.85
HNF4A	RRGKBCAAAGTCCA	2289	3.63	24	0.13	27.5	1.07e-09	-20.65	8.23e-07	-14.01	2.79e-09	-19.7		TEAD3	GAHATTYYWGCYBYW	16955	31.94	652	3.45	9.24	1.44e-20	-45.69	1.11e-17	-39.04	3.8e-20	-44.72
HXD13	TTTATTAGRGA	10020	15.91	206	1.09	14.5	1.1e-09	-20.63	8.46e-07	-13.98	2.84e-09	-19.68		PDX1	ATTAATKAB	11002	20.72	411	2.17	9.51	1.57e-20	-45.6	1.21e-17	-38.96	4.1e-20	-44.64
LHX4	DNRYTAATTRN	13711	21.77	301	1.59	13.6	1.17e-09	-20.57	8.99e-07	-13.92	2.99e-09	-19.63		TBR1	RAAGGTGTGAAAW	12178	22.94	446	2.36	9.7	1.6e-20	-45.58	1.23e-17	-38.94	4.13e-20	-44.63
CEBPZ	DCTSATTGGCT	7438	11.81	142	0.75	15.6	1.22e-09	-20.52	9.4e-07	-13.88	3.09e-09	-19.59		AIRE	HTTGGWWWWAWTGGDTWH	12813	24.14	448	2.37	10.2	1.81e-20	-45.46	1.39e-17	-38.82	4.6e-20	-44.53
CDC5L	GBGWKTTAAYRTAWY	17694	28.09	388	2.05	13.6	1.29e-09	-20.47	9.88e-07	-13.83	3.22e-09	-19.55		HNF6	WTTATTGATTK	13453	25.34	516	2.73	9.27	1.81e-20	-45.46	1.39e-17	-38.81	4.6e-20	-44.53
BARH1	TAAWYGBYBHTAA	10760	17.08	220	1.16	14.6	1.34e-09	-20.43	1.03e-06	-13.78	3.34e-09	-19.52		CEBPB	DRTTRYGCAATM	10809	20.36	389	2.06	9.87	1.84e-20	-45.44	1.41e-17	-38.8	4.6e-20	-44.53
GBX1	BTAATTRRYNHWWWWWW	15920	25.27	335	1.77	14.2	1.38e-09	-20.4	1.06e-06	-13.76	3.4e-09	-19.5		OZF	TTTTCATGGCTGMATARTATTCCA	2273	4.28	29	0.15	27	1.84e-20	-45.44	1.42e-17	-38.8	4.6e-20	-44.53
PDX1	ATTAATKAB	11635	18.47	254	1.34	13.7	1.63e-09	-20.23	1.26e-06	-13.59	3.99e-09	-19.34		ZN260	TTTWTATGGCTGCATAGTATTCCA	11240	21.17	352	1.86	11.3	2.07e-20	-45.32	1.59e-17	-38.68	5.12e-20	-44.42
TWST1	MCATCTGKWWYYMATTA	18839	29.91	409	2.16	13.8	1.99e-09	-20.04	1.53e-06	-13.39	4.82e-09	-19.15		ATF2	WDDWGATGATGTCATCWWTW	9052	17.05	281	1.49	11.4	2.09e-20	-45.31	1.61e-17	-38.67	5.14e-20	-44.42
HXA10	KATRRTTTATGW	4035	6.41	62	0.33	19.2	2.09e-09	-19.99	1.61e-06	-13.34	5.01e-09	-19.11		GFI1B	GCWSWGATTT	10170	19.16	369	1.95	9.79	2.31e-20	-45.22	1.77e-17	-38.57	5.61e-20	-44.33
SOX18	SHWHVMWTTGTTBTYKTCC	7554	11.99	132	0.7	17	2.5e-09	-19.81	1.92e-06	-13.16	5.91e-09	-18.95		OVOL1	KGTAACKGT	11489	21.64	435	2.3	9.38	2.52e-20	-45.13	1.94e-17	-38.48	6.09e-20	-44.25
HMBX1	RRCTAGTYA	18401	29.21	437	2.31	12.6	2.5e-09	-19.81	1.92e-06	-13.16	5.91e-09	-18.95		GSX1	TAATTAGNDDTTAAT	16735	31.52	644	3.41	9.24	2.95e-20	-44.97	2.27e-17	-38.33	7.06e-20	-44.1
ZN232	TGTTAAAYGTAGATTAAGY	20259	32.16	435	2.3	13.9	2.55e-09	-19.79	1.96e-06	-13.14	5.98e-09	-18.94		HXA9	RTGATTTATKR	6045	11.39	184	0.97	11.6	3.49e-20	-44.8	2.68e-17	-38.16	8.27e-20	-43.94
PO3F4	TMATTTGCATAATTWAW	10991	17.45	217	1.15	15.1	3.02e-09	-19.62	2.32e-06	-12.97	7.01e-09	-18.78		NANOG	BYYWTTGWNATGCAAAT	8736	16.46	280	1.48	11.1	3.62e-20	-44.76	2.79e-17	-38.12	8.53e-20	-43.91
NR4A3	CAAAGGTCAS	14888	23.64	339	1.79	13.1	3.39e-09	-19.5	2.61e-06	-12.86	7.81e-09	-18.67		CDC5L	GBGWKTTAAYRTAWY	12307	23.18	444	2.35	9.85	4.38e-20	-44.57	3.37e-17	-37.93	1.02e-19	-43.73
FOXJ2	TGTTTRTTTW	21589	34.27	521	2.76	12.4	4.18e-09	-19.29	3.21e-06	-12.65	9.55e-09	-18.47		NR6A1	AAGKTCAAGKTCA	17375	32.73	690	3.65	8.95	4.45e-20	-44.56	3.42e-17	-37.91	1.03e-19	-43.72
PBX2	KRAWKTGATTGATKS	17899	28.42	398	2.11	13.5	4.98e-09	-19.12	3.83e-06	-12.47	1.13e-08	-18.3		GBX1	BTAATTRRYNHWWWWWW	17354	32.69	660	3.49	9.35	7.27e-20	-44.07	5.59e-17	-37.42	1.67e-19	-43.24
HXB4	YTAATGRC	14119	22.41	327	1.73	12.9	5.06e-09	-19.1	3.89e-06	-12.46	1.14e-08	-18.29		RORG	RRAASTRGGTCA	13755	25.91	529	2.8	9.24	1e-19	-43.75	7.72e-17	-37.1	2.29e-19	-42.92
DRGX	TAATYTAATTA	17050	27.07	394	2.08	13	5.14e-09	-19.09	3.95e-06	-12.44	1.15e-08	-18.28		FOXJ2	TGTTTRTTTW	7677	14.46	260	1.38	10.5	1.38e-19	-43.43	1.06e-16	-36.78	3.12e-19	-42.61
NF2L1	HGTCATN	9530	15.13	207	1.1	13.7	5.45e-09	-19.03	4.19e-06	-12.38	1.21e-08	-18.23		ALX4	YTAATTARATTA	19610	36.94	809	4.28	8.62	1.6e-19	-43.28	1.23e-16	-36.64	3.58e-19	-42.47
PHX2B	TAATYTAATTA	8311	13.19	167	0.88	14.8	5.52e-09	-19.01	4.25e-06	-12.37	1.21e-08	-18.23		BRAC	YTVRCAKSDARGTGTGAADT	15691	29.56	567	3	9.84	1.9e-19	-43.11	1.46e-16	-36.46	4.23e-19	-42.31
HMGA2	AATWWYSSSSAATAT	12074	19.17	251	1.33	14.4	5.65e-09	-18.99	4.34e-06	-12.35	1.23e-08	-18.21		HXA5	YTRATTAATG	19123	36.02	803	4.25	8.47	1.96e-19	-43.08	1.5e-16	-36.43	4.32e-19	-42.29
SOX4	BYCTTTGTYYYB	20432	32.44	480	2.54	12.7	5.81e-09	-18.96	4.47e-06	-12.32	1.26e-08	-18.19		LHX6	NBYTGATTRS	6084	11.46	191	1.01	11.3	2.07e-19	-43.02	1.6e-16	-36.37	4.55e-19	-42.23
PO4F2	YATTAATGAGYTK	11079	17.59	232	1.23	14.3	5.88e-09	-18.95	4.52e-06	-12.31	1.26e-08	-18.19		HMGA2	AATWWYSSSSAATAT	19993	37.66	802	4.24	8.86	2.24e-19	-42.94	1.72e-16	-36.3	4.87e-19	-42.17
PO6F1	CATAAWTTATGCR	9440	14.99	191	1.01	14.8	5.94e-09	-18.94	4.57e-06	-12.3	1.26e-08	-18.19		PO4F2	YATTAATGAGYTK	9885	18.62	349	1.85	10.1	2.31e-19	-42.91	1.77e-16	-36.27	4.96e-19	-42.15
DLX6	WWWWWDNNNTAATTA	13428	21.32	285	1.51	14.1	5.96e-09	-18.94	4.58e-06	-12.29	1.26e-08	-18.19		ISX	YTAATTRGHTWWWWWW	15972	30.09	608	3.22	9.34	2.32e-19	-42.91	1.78e-16	-36.26	4.96e-19	-42.15
SOX11	AACAMTGMMATTGTTB	13683	21.72	288	1.52	14.2	6.13e-09	-18.91	4.71e-06	-12.27	1.28e-08	-18.17		EMX1	TAATTAGYTAAW	10732	20.22	392	2.07	9.72	2.83e-19	-42.71	2.18e-16	-36.06	6.01e-19	-41.96
NF2L2	WWYTGCTGAGTCAT	8708	13.82	171	0.9	15.2	6.5e-09	-18.85	5e-06	-12.21	1.35e-08	-18.12		HXD13	TTTATTAGRGA	20127	37.91	845	4.47	8.47	2.94e-19	-42.67	2.26e-16	-36.03	6.19e-19	-41.93
ZN333	SKATAATGA	10372	16.47	225	1.19	13.8	7.1e-09	-18.76	5.46e-06	-12.12	1.47e-08	-18.04		SOX17	SCCATTGTKBY	16927	31.89	690	3.65	8.72	3.46e-19	-42.51	2.66e-16	-35.86	7.24e-19	-41.77
RUNX2	KGKYTGTGGTTTKK	10993	17.45	228	1.21	14.4	8.16e-09	-18.62	6.28e-06	-11.98	1.67e-08	-17.91		PDX1	TGATTGATK	14085	26.53	566	2.99	8.84	3.48e-19	-42.5	2.68e-16	-35.86	7.24e-19	-41.77
TYY1	CAARATGGCGGC	8634	13.71	174	0.92	14.8	8.3e-09	-18.61	6.38e-06	-11.96	1.69e-08	-17.9		SOX9	YCWTTGKYY	17769	33.47	747	3.95	8.46	4.38e-19	-42.27	3.37e-16	-35.63	9.05e-19	-41.55
BARX1	BWAATKGTTTYY	10533	16.72	222	1.17	14.2	8.86e-09	-18.54	6.81e-06	-11.9	1.79e-08	-17.84		NKX62	NDTTAATKASN	10697	20.15	396	2.1	9.59	4.54e-19	-42.24	3.49e-16	-35.59	9.3e-19	-41.52
ZN394	GAAWGGAAW	8756	13.9	184	0.97	14.2	1.04e-08	-18.38	7.99e-06	-11.74	2.08e-08	-17.69		NR2E3	AAAGTCAAAAGTCA	6250	11.77	190	1.01	11.7	4.85e-19	-42.17	3.73e-16	-35.53	9.86e-19	-41.46
PAX3	GWTAATYGATTAW	6221	9.88	114	0.6	16.2	1.06e-08	-18.36	8.18e-06	-11.71	2.12e-08	-17.67		DBP	VTTATGYAABM	17871	33.66	737	3.9	8.62	5.22e-19	-42.1	4.01e-16	-35.45	1.05e-18	-41.39
IKZF1	BTGGGARR	12315	19.55	281	1.49	13.1	1.2e-08	-18.24	9.25e-06	-11.59	2.38e-08	-17.55		FOXA2	TGTTTACWYWGB	24984	47.06	1076	5.69	8.26	5.65e-19	-42.02	4.34e-16	-35.37	1.13e-18	-41.32
HMX1	DTTAATTGHTTTTTAAT	7070	11.22	128	0.68	16.4	1.3e-08	-18.16	1e-05	-11.51	2.56e-08	-17.48		MSX1	TAATTGSWWKTTAATTGS	14939	28.14	551	2.92	9.64	6.64e-19	-41.86	5.11e-16	-35.21	1.32e-18	-41.17
ZN317	GAHTRACAGCWGACTTCTCA	15332	24.34	316	1.67	14.5	1.38e-08	-18.1	1.06e-05	-11.46	2.68e-08	-17.43		HXA7	VMTCRATMGATTGGM	11541	21.74	417	2.21	9.83	7.8e-19	-41.69	6e-16	-35.05	1.54e-18	-41.01
PRD14	RRGTTAGRGACCYD	15180	24.1	336	1.78	13.5	1.4e-08	-18.08	1.08e-05	-11.44	2.7e-08	-17.43		ZNF8	TGTGGTATATCCATACAATGGA	2908	5.48	53	0.28	19.2	1.01e-18	-41.43	7.8e-16	-34.79	1.99e-18	-40.76
PO5F1	CYWTTSWYATGCAAAT	10706	17	217	1.15	14.7	1.41e-08	-18.08	1.09e-05	-11.43	2.7e-08	-17.43		TCF7	RMMMACATCAAAGGVA	8905	16.77	298	1.58	10.6	1.15e-18	-41.31	8.83e-16	-34.66	2.24e-18	-40.64
DLX4	TAATTASNBHWWWWWD	23102	36.68	531	2.81	13	1.41e-08	-18.07	1.09e-05	-11.43	2.7e-08	-17.43		HXB4	YTAATGRC	10997	20.72	426	2.25	9.17	1.18e-18	-41.28	9.1e-16	-34.63	2.29e-18	-40.62
DLX5	TAATTAYAGGK	2771	4.4	38	0.2	21.3	1.46e-08	-18.04	1.12e-05	-11.4	2.76e-08	-17.41		RUNX2	KGKYTGTGGTTTKK	10957	20.64	397	2.1	9.8	1.39e-18	-41.12	1.07e-15	-34.47	2.67e-18	-40.46
HME1	VCTAATTRSYHAWWWWW	13227	21	276	1.46	14.3	1.48e-08	-18.03	1.14e-05	-11.39	2.76e-08	-17.41		PRRX2	YTAATTR	18552	34.95	806	4.26	8.19	1.43e-18	-41.09	1.1e-15	-34.44	2.73e-18	-40.44
HXC11	DTTTWAYGACY	9361	14.86	196	1.04	14.3	1.48e-08	-18.03	1.14e-05	-11.39	2.76e-08	-17.41		PO3F1	VATKSWWATGCAAW	17873	33.67	717	3.79	8.86	1.53e-18	-41.02	1.17e-15	-34.38	2.9e-18	-40.38
EHF	VWACSAGGAAGTDVS	12200	19.37	257	1.36	14.2	1.49e-08	-18.02	1.14e-05	-11.38	2.76e-08	-17.41		RUNX3	BYTGTGGTTW	4509	8.49	128	0.68	12.4	1.67e-18	-40.93	1.28e-15	-34.29	3.15e-18	-40.3
PAX4	TWAYTAATTMRH	8935	14.18	183	0.97	14.6	1.49e-08	-18.02	1.15e-05	-11.38	2.76e-08	-17.41		OLIG3	ACCATATGKTB	5224	9.84	156	0.83	11.8	1.81e-18	-40.85	1.39e-15	-34.21	3.4e-18	-40.22
MEIS2	TTGACAGBTGTCM	8780	13.94	177	0.94	14.8	1.51e-08	-18.01	1.16e-05	-11.36	2.78e-08	-17.4		BHE22	AVCATATGTTTTT	8290	15.62	283	1.5	10.4	1.98e-18	-40.76	1.53e-15	-34.12	3.7e-18	-40.14
SHOX2	YTAATTRRYYHWWWWWD	13566	21.54	285	1.51	14.2	1.81e-08	-17.83	1.39e-05	-11.18	3.3e-08	-17.23		ZFHX3	ATTAWTAATTA	20578	38.76	874	4.62	8.37	2.04e-18	-40.73	1.57e-15	-34.09	3.77e-18	-40.12
FOXI1	YTBTGATTGGYY	5956	9.46	111	0.59	16	2.68e-08	-17.43	2.06e-05	-10.79	4.87e-08	-16.84		PRRX1	TAAYCTG	18664	35.16	813	4.3	8.16	2.09e-18	-40.71	1.61e-15	-34.07	3.84e-18	-40.1
TF2LX	RYWATGACAGCTGTC	8564	13.6	169	0.89	15.1	2.81e-08	-17.39	2.16e-05	-10.74	5.05e-08	-16.8		CEBPG	RTTGCATCAKHH	15324	28.87	613	3.24	8.89	3.12e-18	-40.31	2.4e-15	-33.66	5.69e-18	-39.71
FOXD2	WAWGTAAATRTTWWYTTAA	8919	14.16	169	0.89	15.7	3.04e-08	-17.31	2.34e-05	-10.66	5.44e-08	-16.73		ZN136	TGCTGGRTATAGWATTCTTGGTTG	17515	32.99	624	3.3	9.98	3.3e-18	-40.25	2.54e-15	-33.61	5.99e-18	-39.66
MSX2	TAATTDK	13761	21.85	327	1.73	12.6	3.26e-08	-17.24	2.5e-05	-10.59	5.79e-08	-16.66		PROP1	TAATTRRATTA	20115	37.89	853	4.51	8.39	3.33e-18	-40.24	2.56e-15	-33.6	6.01e-18	-39.65
PRRX2	YTAATTR	16450	26.11	402	2.13	12.2	3.52e-08	-17.16	2.71e-05	-10.52	6.23e-08	-16.59		ZNF85	AWAGAARWCTGMWGKAATCT	12570	23.68	440	2.33	10.1	3.47e-18	-40.2	2.67e-15	-33.56	6.21e-18	-39.62
ALX4	YTAATTARATTA	13390	21.26	300	1.59	13.3	3.55e-08	-17.15	2.73e-05	-10.51	6.24e-08	-16.59		HNF1A	DGTTAATKATTAACH	13874	26.13	528	2.79	9.34	5.69e-18	-39.71	4.37e-15	-33.06	1.01e-17	-39.13
EMX2	TAATTAGYDWAW	8166	12.96	166	0.88	14.7	3.64e-08	-17.13	2.8e-05	-10.48	6.36e-08	-16.57		HNF1B	DGTTAATRATTAACH	18914	35.63	763	4.04	8.81	7.01e-18	-39.5	5.39e-15	-32.85	1.24e-17	-38.93
RUNX3	BYTGTGGTTW	2872	4.56	42	0.22	20	3.79e-08	-17.09	2.92e-05	-10.44	6.58e-08	-16.54		FOXM1	TGTTTRCTYWKB	23458	44.19	1011	5.35	8.25	7.61e-18	-39.42	5.85e-15	-32.77	1.34e-17	-38.85
MEIS1	RTGATTKATKRB	16936	26.89	394	2.08	12.9	3.88e-08	-17.06	2.98e-05	-10.42	6.69e-08	-16.52		UNC4	TAATTTAATTA	19598	36.92	831	4.4	8.39	8.63e-18	-39.29	6.64e-15	-32.65	1.51e-17	-38.73
PROP1	TAATTRRATTA	6555	10.41	128	0.68	15.2	4.12e-08	-17.01	3.17e-05	-10.36	7.06e-08	-16.47		PO4F3	TCATTAATTATKCAT	11630	21.91	428	2.26	9.65	1.19e-17	-38.97	9.13e-15	-32.33	2.06e-17	-38.42
IRF4	RAAWGRGGAASTGAAASY	13461	21.37	282	1.49	14.3	4.7e-08	-16.87	3.62e-05	-10.23	8.01e-08	-16.34		BHE23	RRSRTRTGKTDB	10374	19.54	385	2.04	9.57	1.28e-17	-38.89	9.87e-15	-32.25	2.22e-17	-38.35
ATF2	WDDWGATGATGTCATCWWTW	16720	26.54	354	1.87	14.1	4.83e-08	-16.85	3.71e-05	-10.2	8.18e-08	-16.32		RUNX1	BYTGTGGTTWB	4523	8.52	130	0.69	12.3	1.3e-17	-38.88	9.96e-15	-32.24	2.22e-17	-38.35
DUX4	TGATTAGRTTA	10160	16.13	220	1.16	13.8	5.16e-08	-16.78	3.97e-05	-10.13	8.69e-08	-16.26		HLF	GRTTRYGTAAYMS	8287	15.61	287	1.52	10.2	1.35e-17	-38.84	1.04e-14	-32.2	2.3e-17	-38.31
MIXL1	GBTAATTARAT	20931	33.23	508	2.69	12.3	5.22e-08	-16.77	4.01e-05	-10.12	8.73e-08	-16.25		FOXC2	GTTTGTTTWSHYAGR	25796	48.59	1094	5.79	8.39	1.45e-17	-38.77	1.12e-14	-32.12	2.47e-17	-38.24
HXD4	TTAATTGW	16863	26.77	411	2.17	12.3	5.6e-08	-16.7	4.31e-05	-10.05	9.32e-08	-16.19		SOX4	BYCTTTGTYYYB	6941	13.07	231	1.22	10.7	1.47e-17	-38.76	1.13e-14	-32.11	2.48e-17	-38.23
GFI1	GCWSTGATTT	18258	28.99	441	2.33	12.4	6.6e-08	-16.53	5.08e-05	-9.89	1.09e-07	-16.03		FOXD2	WAWGTAAATRTTWWYTTAA	13989	26.35	512	2.71	9.71	1.76e-17	-38.58	1.36e-14	-31.93	2.95e-17	-38.06
ALX1	RTAATTRVATTA	6329	10.05	122	0.65	15.4	6.7e-08	-16.52	5.15e-05	-9.87	1.1e-07	-16.02		LHX9	YTAATTAGYNHWWWWWWD	19752	37.21	780	4.13	9	2.34e-17	-38.29	1.8e-14	-31.65	3.9e-17	-37.78
SOX8	WSACTGMAATTGATKY	7595	12.06	146	0.77	15.5	7.16e-08	-16.45	5.51e-05	-9.81	1.16e-07	-15.97		TF7L2	BCCTTTGATSTBB	17930	33.77	737	3.9	8.65	2.47e-17	-38.24	1.9e-14	-31.59	4.1e-17	-37.73
AIRE	HTTGGWWWWAWTGGDTWH	17188	27.29	376	1.99	13.7	7.2e-08	-16.45	5.54e-05	-9.8	1.16e-07	-15.97		LHX4	DNRYTAATTRN	8500	16.01	305	1.61	9.89	2.72e-17	-38.14	2.09e-14	-31.5	4.48e-17	-37.64
STA5A	TTCYRRGAAR	13939	22.13	324	1.71	12.9	7.21e-08	-16.44	5.55e-05	-9.8	1.16e-07	-15.97		HXC11	DTTTWAYGACY	12026	22.65	469	2.48	9.11	2.99e-17	-38.05	2.3e-14	-31.4	4.89e-17	-37.56
NKX62	NDTTAATKASN	14409	22.87	333	1.76	12.9	7.32e-08	-16.43	5.63e-05	-9.78	1.18e-07	-15.96		PO6F2	KWTAATKAGST	12308	23.18	483	2.56	9.05	3.77e-17	-37.82	2.9e-14	-31.17	6.13e-17	-37.33
HNF4G	VRGKBCAAAGKYCA	1957	3.11	22	0.12	25.5	7.4e-08	-16.42	5.69e-05	-9.77	1.18e-07	-15.95		TEAD4	RCATTCCWGRVAK	11505	21.67	436	2.31	9.37	4.95e-17	-37.54	3.81e-14	-30.9	8.01e-17	-37.06
ISL1	VCTAATKGV	9611	15.26	212	1.12	13.5	8.43e-08	-16.29	6.48e-05	-9.64	1.34e-07	-15.83		SHOX2	YTAATTRRYYHWWWWWD	17397	32.77	683	3.61	9.06	5.36e-17	-37.46	4.12e-14	-30.82	8.63e-17	-36.99
ESX1	RYTAATTRGYNHWWWTW	15956	25.33	350	1.85	13.6	8.49e-08	-16.28	6.53e-05	-9.64	1.34e-07	-15.82		HXB8	TTGATTAATKV	10627	20.02	405	2.14	9.32	5.77e-17	-37.39	4.44e-14	-30.75	9.24e-17	-36.92
HXC12	DTTTTAYKACYT	12055	19.14	268	1.42	13.4	8.55e-08	-16.28	6.57e-05	-9.63	1.34e-07	-15.82		PHX2B	TAATYTAATTA	8497	16.01	307	1.62	9.82	6.93e-17	-37.21	5.33e-14	-30.56	1.1e-16	-36.74
STA5B	YTTCYKRGAAAY	18794	29.84	447	2.37	12.6	8.78e-08	-16.25	6.76e-05	-9.6	1.37e-07	-15.8		SOX3	BCCWTTGTBYB	9671	18.22	361	1.91	9.51	7e-17	-37.2	5.38e-14	-30.55	1.11e-16	-36.74
TBX19	WWTTCRCACVTAGGTGTGAAWW	22790	36.18	494	2.61	13.8	8.82e-08	-16.24	6.78e-05	-9.6	1.37e-07	-15.8		GBX2	BTAATTRSYBHHWWWWW	22609	42.59	927	4.9	8.67	8.17e-17	-37.04	6.28e-14	-30.4	1.29e-16	-36.59
ZIM3	KTRGGTTTCTGTTKYYTKY	15588	24.75	333	1.76	14	9.65e-08	-16.15	7.42e-05	-9.51	1.49e-07	-15.72		GFI1	GCWSTGATTT	10547	19.87	407	2.15	9.2	9.47e-17	-36.9	7.28e-14	-30.25	1.48e-16	-36.45
HXA2	NGTAATTARBD	12633	20.06	287	1.52	13.2	1.04e-07	-16.08	8.02e-05	-9.43	1.6e-07	-15.65		LEF1	BCCTTTSWWNTBYH	10517	19.81	388	2.05	9.63	1.03e-16	-36.82	7.89e-14	-30.17	1.6e-16	-36.37
NR6A1	AAGKTCAAGKTCA	19099	30.32	451	2.39	12.7	1.07e-07	-16.05	8.24e-05	-9.4	1.64e-07	-15.63		MEIS3	DKTGACAGSTK	12959	24.41	517	2.74	8.91	1.07e-16	-36.77	8.22e-14	-30.13	1.65e-16	-36.34
BC11A	RAAAGAGGAAGTGARAV	10853	17.23	224	1.19	14.5	1.18e-07	-15.95	9.1e-05	-9.3	1.8e-07	-15.53		HXB3	YTAATTASYTTTTW	12263	23.1	468	2.48	9.31	1.07e-16	-36.77	8.22e-14	-30.13	1.65e-16	-36.34
NFAC1	AATGGAAAAW	7383	11.72	153	0.81	14.4	1.2e-07	-15.94	9.21e-05	-9.29	1.81e-07	-15.52		PITX1	RGGGMTTAR	6310	11.89	215	1.14	10.4	1.15e-16	-36.7	8.88e-14	-30.05	1.77e-16	-36.27
DDIT3	MTGATGHAAT	16377	26	392	2.07	12.5	1.21e-07	-15.93	9.32e-05	-9.28	1.82e-07	-15.52		MYNN	RGRCTYTTATTTTGAAA	7271	13.7	235	1.24	11	1.18e-16	-36.68	9.05e-14	-30.03	1.79e-16	-36.26
GBX2	BTAATTRSYBHHWWWWW	16536	26.25	366	1.94	13.5	1.22e-07	-15.92	9.35e-05	-9.28	1.82e-07	-15.52		NANOG	VRGCCATYARV	15987	30.11	664	3.51	8.56	1.42e-16	-36.49	1.09e-13	-29.85	2.15e-16	-36.08
SOX7	AACAMTGMAATTGTTY	23691	37.61	556	2.94	12.8	1.24e-07	-15.9	9.57e-05	-9.25	1.85e-07	-15.5		PO2F3	DTYATGCWWAWTTR	9514	17.92	344	1.82	9.82	1.72e-16	-36.3	1.32e-13	-29.65	2.6e-16	-35.89
BATF	DATGAYKCAAH	4848	7.7	89	0.47	16.2	1.43e-07	-15.76	0.00011	-9.11	2.12e-07	-15.37		ZN274	CAYACTGGAGAGAAACCCTA	14977	28.21	556	2.94	9.57	1.78e-16	-36.26	1.37e-13	-29.62	2.67e-16	-35.86
ANDR	BTSTGTTCYYKB	14262	22.64	328	1.74	13	1.52e-07	-15.7	0.000117	-9.06	2.23e-07	-15.32		Z354A	RTTTARWYCATTTACATTTAATGT	15545	29.28	553	2.93	9.99	1.8e-16	-36.25	1.38e-13	-29.61	2.68e-16	-35.86
VAX2	DWWARSBTAATTAGTG	9291	14.75	189	1	14.7	1.53e-07	-15.69	0.000117	-9.05	2.23e-07	-15.31		PO2F2	AYATGCAAATK	12045	22.69	475	2.51	9.01	1.82e-16	-36.24	1.4e-13	-29.6	2.7e-16	-35.85
PO4F3	TCATTAATTATKCAT	5881	9.34	109	0.58	16	1.77e-07	-15.55	0.000136	-8.9	2.57e-07	-15.18		HNF4A	RRGKBCAAAGTCCA	2476	4.66	51	0.27	17	1.94e-16	-36.18	1.49e-13	-29.54	2.86e-16	-35.79
TGIF2	DTGACAGCTGT	12791	20.31	293	1.55	13.1	1.77e-07	-15.55	0.000136	-8.9	2.57e-07	-15.18		STA5B	YTTCYKRGAAAY	16276	30.66	672	3.56	8.61	1.96e-16	-36.17	1.51e-13	-29.52	2.88e-16	-35.78
CEBPG	RTTGCATCAKHH	9635	15.3	208	1.1	13.8	2.05e-07	-15.4	0.000158	-8.76	2.95e-07	-15.03		BATF3	BRSTTTCADTWTGASWM	19102	35.98	767	4.06	8.86	2.34e-16	-35.99	1.8e-13	-29.35	3.42e-16	-35.61
UNC4	TAATTTAATTA	19458	30.89	474	2.51	12.3	2.21e-07	-15.33	0.00017	-8.68	3.17e-07	-14.96		ESX1	RYTAATTRGYNHWWWTW	16460	31.01	645	3.41	9.07	2.47e-16	-35.94	1.9e-13	-29.29	3.57e-16	-35.57
NR4A2	AAAGGTCAS	19229	30.53	478	2.53	12	2.27e-07	-15.3	0.000174	-8.65	3.23e-07	-14.94		EOMES	RRGAGGTGWKAA	15389	28.99	630	3.33	8.68	2.47e-16	-35.94	1.9e-13	-29.29	3.57e-16	-35.57
HXB7	TTGATTRATK	9624	15.28	213	1.13	13.5	2.38e-07	-15.25	0.000183	-8.6	3.37e-07	-14.9		TWST1	MCATCTGKWWYYMATTA	8849	16.67	304	1.61	10.3	2.53e-16	-35.91	1.95e-13	-29.27	3.64e-16	-35.55
RX	TTAATTRRYWA	18128	28.78	438	2.32	12.4	2.39e-07	-15.25	0.000184	-8.6	3.37e-07	-14.9		PO5F1	WHATGCAVAT	9718	18.31	371	1.96	9.3	3.09e-16	-35.71	2.37e-13	-29.07	4.42e-16	-35.36
ERR2	YCAAGGTCA	7089	11.25	149	0.79	14.2	2.43e-07	-15.23	0.000187	-8.59	3.41e-07	-14.89		HXA2	NGTAATTARBD	21733	40.94	951	5.03	8.13	3.62e-16	-35.56	2.78e-13	-28.91	5.15e-16	-35.2
UBIP1	SCAGARA	8388	13.32	187	0.99	13.4	2.46e-07	-15.22	0.000189	-8.57	3.43e-07	-14.88		ZN264	YHTYAWAAGGRCACTAATCCCATY	18536	34.92	683	3.61	9.65	3.8e-16	-35.51	2.93e-13	-28.86	5.39e-16	-35.16
PO2F3	DTYATGCWWAWTTR	16186	25.7	373	1.97	13	2.71e-07	-15.12	0.000209	-8.47	3.77e-07	-14.79		GRHL1	AACCWGTTYTNC	12438	23.43	491	2.6	9	4.5e-16	-35.34	3.46e-13	-28.69	6.35e-16	-34.99
NR1D1	AWAARTAGGTCARW	9488	15.06	201	1.06	14.1	3.48e-07	-14.87	0.000268	-8.22	4.82e-07	-14.55		ZN350	CAGYYYTTTTATDWCCHR	7727	14.56	254	1.34	10.8	4.66e-16	-35.3	3.58e-13	-28.66	6.54e-16	-34.96
HXA5	YTRATTAATG	12469	19.79	290	1.53	12.9	3.5e-07	-14.87	0.000269	-8.22	4.82e-07	-14.55		HSFY1	WWTCGAACGWWW	13119	24.71	524	2.77	8.9	5.67e-16	-35.11	4.36e-13	-28.46	7.92e-16	-34.77
LEF1	BCCTTTSWWNTBYH	4315	6.85	75	0.4	17	3.52e-07	-14.86	0.000271	-8.21	4.83e-07	-14.54		HOMEZ	WWWAATCGTTTTYTW	16061	30.25	644	3.41	8.87	6.02e-16	-35.05	4.63e-13	-28.4	8.37e-16	-34.72
ZBT49	NBSNTAATTRV	9626	15.28	212	1.12	13.6	3.75e-07	-14.8	0.000288	-8.15	5.12e-07	-14.49		SOX2	BCCWTTGTYATGYWRA	5620	10.59	172	0.91	11.6	6.18e-16	-35.02	4.75e-13	-28.37	8.55e-16	-34.7
FOSL1	KRVTGAGTCAYH	7841	12.45	164	0.87	14.3	3.93e-07	-14.75	0.000302	-8.11	5.33e-07	-14.44		NKX32	TTAAGTGBWT	11713	22.06	468	2.48	8.89	6.72e-16	-34.94	5.17e-13	-28.29	9.25e-16	-34.62
NFYB	YRRCCAATSAGMR	5229	8.3	98	0.52	15.9	4.23e-07	-14.68	0.000325	-8.03	5.71e-07	-14.38		TF2LX	RYWATGACAGCTGTC	18730	35.28	771	4.08	8.64	7.71e-16	-34.8	5.93e-13	-28.15	1.06e-15	-34.48
LHX9	YTAATTAGYNHWWWWWWD	19581	31.09	444	2.35	13.2	4.59e-07	-14.6	0.000353	-7.95	6.17e-07	-14.3		NR1I2	RAGTTCAB	12780	24.07	531	2.81	8.55	7.98e-16	-34.76	6.14e-13	-28.12	1.09e-15	-34.45
MNX1	MBATTTDHWTHWCYHYTHH	12432	19.74	261	1.38	14.2	4.63e-07	-14.59	0.000356	-7.94	6.19e-07	-14.29		NOTO	RTTAATTAGNT	18434	34.72	791	4.19	8.29	9.93e-16	-34.55	7.63e-13	-27.9	1.35e-15	-34.24
NFAC4	WGGAAAAYTW	3149	5	52	0.28	17.8	4.92e-07	-14.53	0.000378	-7.88	6.55e-07	-14.24		PAX4	TWAYTAATTMRH	19275	36.31	825	4.37	8.31	1.29e-15	-34.28	9.92e-13	-27.64	1.74e-15	-33.98
VSX1	TAATTAGCHWWWWW	9233	14.66	196	1.04	14.1	5.66e-07	-14.38	0.000435	-7.74	7.5e-07	-14.1		PO3F2	YYCATGCATWTYCATTM	22671	42.71	941	4.98	8.57	1.32e-15	-34.26	1.01e-12	-27.62	1.77e-15	-33.97
HXB3	YTAATTASYTTTTW	7588	12.05	155	0.82	14.6	6.08e-07	-14.31	0.000468	-7.67	8.01e-07	-14.04		ZBT49	NBSNTAATTRV	22007	41.45	971	5.14	8.06	1.68e-15	-34.02	1.29e-12	-27.37	2.24e-15	-33.73
SOX21	RAACAATGKYAKTGTT	16857	26.76	385	2.04	13.1	6.1e-07	-14.31	0.000469	-7.66	8.01e-07	-14.04		SHOX	YTAATTRRYTWWWWWWD	11910	22.43	444	2.35	9.53	1.68e-15	-34.02	1.29e-12	-27.37	2.24e-15	-33.73
GSX2	YTAATTRSHWWTTAAT	9328	14.81	194	1.03	14.4	6.33e-07	-14.27	0.000487	-7.63	8.27e-07	-14.01		FOXC1	CDWTGTTTACTTWRG	2985	5.62	71	0.38	14.8	1.72e-15	-33.99	1.33e-12	-27.35	2.28e-15	-33.71
ISX	YTAATTRGHTWWWWWW	13125	20.84	290	1.53	13.5	7.52e-07	-14.1	0.000578	-7.46	9.78e-07	-13.84		NR4A3	CAAAGGTCAS	13549	25.52	560	2.96	8.6	1.84e-15	-33.93	1.41e-12	-27.28	2.43e-15	-33.65
ZN770	DGGAGGCYGRG	2524	4.01	38	0.2	19.4	7.94e-07	-14.05	0.000611	-7.4	1.03e-06	-13.79		DLX5	TAATTAYAGGK	12847	24.2	521	2.76	8.76	2.35e-15	-33.68	1.81e-12	-27.04	3.08e-15	-33.41
BCL6	YKCTTTCYAGGAA	10576	16.79	234	1.24	13.5	8.12e-07	-14.02	0.000624	-7.38	1.05e-06	-13.77		PO3F4	TMATTTGCATAATTWAW	7206	13.57	239	1.26	10.7	2.91e-15	-33.47	2.24e-12	-26.83	3.8e-15	-33.2
HXD11	DWTTTATKRHN	5514	8.75	109	0.58	15	8.26e-07	-14.01	0.000635	-7.36	1.06e-06	-13.76		PRGR	RGAACATTYTGTTCTB	15043	28.34	596	3.15	8.97	4.18e-15	-33.11	3.22e-12	-26.46	5.44e-15	-32.84
COT2	CARAGGTCARRGD	3599	5.71	61	0.32	17.4	8.4e-07	-13.99	0.000646	-7.34	1.07e-06	-13.75		FOXQ1	HATTGTTTATTT	14271	26.88	586	3.1	8.66	4.85e-15	-32.96	3.73e-12	-26.31	6.29e-15	-32.7
PO4F1	CATTAATTATTCAT	9772	15.51	211	1.12	13.8	8.76e-07	-13.95	0.000674	-7.3	1.11e-06	-13.71		BARH1	TAAWYGBYBHTAA	6366	11.99	215	1.14	10.5	5.03e-15	-32.92	3.87e-12	-26.28	6.48e-15	-32.67
VAX1	RSTAATTAGBSTWAWTWW	9967	15.82	206	1.09	14.4	9.48e-07	-13.87	0.000729	-7.22	1.2e-06	-13.63		PAX6	TYMYGCTTSABT	12042	22.68	480	2.54	8.91	6.07e-15	-32.73	4.67e-12	-26.09	7.79e-15	-32.49
ZN264	YHTYAWAAGGRCACTAATCCCATY	8209	13.03	151	0.8	16.2	9.62e-07	-13.85	0.000739	-7.21	1.21e-06	-13.62		ALX1	RTAATTRVATTA	5864	11.05	196	1.04	10.6	6.54e-15	-32.66	5.03e-12	-26.02	8.35e-15	-32.42
HNF1A	DGTTAATKATTAACH	1625	2.58	18	0.1	25.7	9.74e-07	-13.84	0.000749	-7.2	1.22e-06	-13.62		STA5A	TTCYRRGAAR	13401	25.24	557	2.95	8.55	6.82e-15	-32.62	5.24e-12	-25.97	8.67e-15	-32.38
MYB	RVWGRCAGTTRR	8326	13.22	179	0.95	13.9	1e-06	-13.81	0.000771	-7.17	1.25e-06	-13.59		DLX4	TAATTASNBHWWWWWD	22821	42.99	966	5.11	8.4	7.71e-15	-32.5	5.93e-12	-25.85	9.76e-15	-32.26
ONEC2	DKSWTKWTATKGATTTTTYYT	19388	30.78	427	2.26	13.6	1.05e-06	-13.77	0.000807	-7.12	1.3e-06	-13.55		VSX2	YTAATTAGCYTV	14628	27.55	605	3.2	8.59	8.21e-15	-32.43	6.31e-12	-25.79	1.03e-14	-32.2
GCR	RGAACABMVTGTNCY	16024	25.44	370	1.96	13	1.07e-06	-13.75	0.000819	-7.11	1.32e-06	-13.54		TEAD2	HYACATTCCWGG	16862	31.76	716	3.79	8.37	1.55e-14	-31.8	1.19e-11	-25.15	1.95e-14	-31.57
ANDR	TGTTCTTKKYTGTTTRYW	21695	34.44	502	2.66	12.9	1.07e-06	-13.75	0.000821	-7.11	1.32e-06	-13.54		FEZF1	DYTGYYCTTTTH	11363	21.4	451	2.39	8.95	1.78e-14	-31.66	1.37e-11	-25.01	2.22e-14	-31.44
ZN136	TGCTGGRTATAGWATTCTTGGTTG	16886	26.81	352	1.86	14.4	1.11e-06	-13.71	0.000856	-7.06	1.37e-06	-13.5		DLX1	WWWWWTATGSTAATTA	9225	17.38	335	1.77	9.78	1.91e-14	-31.59	1.47e-11	-24.94	2.37e-14	-31.37
HXD3	NGKTAATTAGK	8193	13.01	178	0.94	13.7	1.14e-06	-13.69	0.000873	-7.04	1.39e-06	-13.49		MEIS1	RTGATTKATKRB	6693	12.61	235	1.24	10.1	1.91e-14	-31.59	1.47e-11	-24.94	2.37e-14	-31.37
OTX1	AGGATTAV	10765	17.09	254	1.34	12.7	1.2e-06	-13.63	0.000924	-6.99	1.46e-06	-13.44		ISL1	VCTAATKGV	8688	16.37	337	1.78	9.15	2.05e-14	-31.52	1.58e-11	-24.87	2.53e-14	-31.31
DLX1	WWWWWTATGSTAATTA	19111	30.34	447	2.37	12.8	1.33e-06	-13.53	0.00102	-6.88	1.61e-06	-13.34		VAX2	DWWARSBTAATTAGTG	12243	23.06	472	2.5	9.22	2.18e-14	-31.46	1.67e-11	-24.81	2.67e-14	-31.25
PO3F1	VATKSWWATGCAAW	14837	23.55	345	1.83	12.9	1.77e-06	-13.24	0.00136	-6.6	2.13e-06	-13.06		RX	TTAATTRRYWA	8637	16.27	328	1.74	9.35	2.66e-14	-31.26	2.05e-11	-24.61	3.24e-14	-31.06
SHOX	YTAATTRRYTWWWWWWD	9085	14.42	189	1	14.3	1.92e-06	-13.16	0.00148	-6.52	2.31e-06	-12.98		HME1	VCTAATTRSYHAWWWWW	23016	43.36	970	5.13	8.44	2.66e-14	-31.26	2.05e-11	-24.61	3.24e-14	-31.06
TEAD3	GAHATTYYWGCYBYW	23021	36.55	558	2.95	12.4	1.95e-06	-13.15	0.0015	-6.5	2.33e-06	-12.97		ATF2	RRTGABGTCAY	12761	24.04	525	2.78	8.64	3.07e-14	-31.11	2.36e-11	-24.47	3.72e-14	-30.92
HXD8	WAATWTGCAYN	17351	27.55	426	2.25	12.2	1.99e-06	-13.12	0.00153	-6.48	2.37e-06	-12.95		ONEC3	TATYGATTTTTT	16151	30.42	684	3.62	8.4	3.3e-14	-31.04	2.54e-11	-24.4	3.98e-14	-30.85
NFYA	BYRRCCAATCAGAR	5549	8.81	108	0.57	15.3	2.08e-06	-13.08	0.0016	-6.44	2.47e-06	-12.91		CUX2	WRATCAATRAA	25028	47.15	1137	6.02	7.83	3.56e-14	-30.97	2.74e-11	-24.32	4.28e-14	-30.78
FOXQ1	HATTGTTTATTT	3402	5.4	59	0.31	17	2.27e-06	-13	0.00175	-6.35	2.68e-06	-12.83		GCR	HRRGAACAGWVW	13925	26.23	576	3.05	8.59	3.58e-14	-30.96	2.75e-11	-24.32	4.28e-14	-30.78
OVOL1	KGTAACKGT	23036	36.57	597	3.16	11.6	2.47e-06	-12.91	0.0019	-6.27	2.9e-06	-12.75		MNX1	MBATTTDHWTHWCYHYTHH	7644	14.4	257	1.36	10.5	3.6e-14	-30.96	2.77e-11	-24.31	4.29e-14	-30.78
BHE22	AVCATATGTTTTT	3899	6.19	70	0.37	16.5	2.51e-06	-12.89	0.00193	-6.25	2.94e-06	-12.74		RFX3	BGTTRCCATGGYRA	12582	23.7	501	2.65	8.92	4.53e-14	-30.72	3.49e-11	-24.08	5.38e-14	-30.55
ARX	YTAATYTAATTAR	11308	17.95	257	1.36	13.2	2.56e-06	-12.88	0.00197	-6.23	2.97e-06	-12.73		DLX2	ATAATTRB	8083	15.23	314	1.66	9.14	5.15e-14	-30.6	3.96e-11	-23.95	6.08e-14	-30.43
DLX3	GMTAATTRSW	10612	16.85	247	1.31	12.8	2.56e-06	-12.88	0.00197	-6.23	2.97e-06	-12.73		GCR	RGAACABMVTGTNCY	14249	26.84	574	3.04	8.82	5.31e-14	-30.57	4.08e-11	-23.92	6.25e-14	-30.4
ZN680	CRYGWCCARGAAGAATGAGG	14029	22.27	303	1.6	13.8	2.64e-06	-12.85	0.00203	-6.2	3.05e-06	-12.7		PO4F1	CATTAATTATTCAT	14517	27.35	594	3.14	8.69	6.84e-14	-30.31	5.26e-11	-23.67	8.02e-14	-30.15
NR2E3	AAAGTCAAAAGTCA	6014	9.55	120	0.63	14.9	2.71e-06	-12.82	0.00209	-6.17	3.12e-06	-12.68		CEBPD	VTTGCRCMAYC	8385	15.79	319	1.69	9.33	7.74e-14	-30.19	5.95e-11	-23.54	9.04e-14	-30.03
ERR1	BYCAAGGTCAMABWV	8578	13.62	182	0.96	14.1	2.76e-06	-12.8	0.00212	-6.16	3.16e-06	-12.66		FOSL2	NDRTGAGTCAYH	14076	26.51	586	3.1	8.54	7.82e-14	-30.18	6.01e-11	-23.53	9.09e-14	-30.03
HXC6	ATGATTTATTACTTT	9290	14.75	200	1.06	13.9	2.8e-06	-12.78	0.00216	-6.14	3.2e-06	-12.65		NR4A2	AAAGGTCAS	12836	24.18	543	2.87	8.4	7.94e-14	-30.16	6.1e-11	-23.52	9.19e-14	-30.02
RXRA	SARAGGTCAS	7247	11.5	158	0.84	13.7	2.89e-06	-12.75	0.00223	-6.11	3.28e-06	-12.63		ZN250	TACCATRCTGTTTTGRTTAC	3105	5.85	75	0.4	14.6	8.55e-14	-30.09	6.57e-11	-23.45	9.86e-14	-29.95
NOTO	RTTAATTAGNT	22913	36.38	582	3.08	11.8	2.9e-06	-12.75	0.00223	-6.11	3.28e-06	-12.63		MEIS2	TTGACAGBTGTCM	9525	17.94	365	1.93	9.27	9.35e-14	-30	7.19e-11	-23.36	1.07e-13	-29.86
PRGR	RGAACATTYTGTTCTB	9695	15.39	208	1.1	13.9	3.02e-06	-12.71	0.00232	-6.07	3.4e-06	-12.59		HXD12	DDTTTTAHKRN	21672	40.82	972	5.14	7.93	1.07e-13	-29.86	8.24e-11	-23.22	1.23e-13	-29.73
HXD10	TGCTTTAATT	21713	34.47	555	2.94	11.7	3.27e-06	-12.63	0.00251	-5.99	3.67e-06	-12.52		VAX1	RSTAATTAGBSTWAWTWW	17951	33.81	728	3.85	8.77	1.11e-13	-29.83	8.53e-11	-23.18	1.26e-13	-29.7
SOX17	SCCATTGTKBY	15337	24.35	373	1.97	12.3	3.3e-06	-12.62	0.00253	-5.98	3.69e-06	-12.51		ANDR	BTSTGTTCYYKB	6992	13.17	253	1.34	9.8	1.38e-13	-29.61	1.06e-10	-22.97	1.57e-13	-29.48
NR1H4	RGGTCAKT	9721	15.43	229	1.21	12.7	3.39e-06	-12.59	0.00261	-5.95	3.78e-06	-12.49		ZN394	GAAWGGAAW	5372	10.12	187	0.99	10.2	1.4e-13	-29.59	1.08e-10	-22.95	1.59e-13	-29.47
INSM1	TGTMAGGGGGCR	1199	1.9	12	0.06	27.7	3.48e-06	-12.57	0.00268	-5.92	3.86e-06	-12.46		HXD9	ARWTTNATKD	24032	45.27	1104	5.84	7.74	1.44e-13	-29.57	1.11e-10	-22.92	1.62e-13	-29.45
EMX1	TAATTAGYTAAW	4946	7.85	97	0.51	15.1	3.5e-06	-12.56	0.0027	-5.92	3.88e-06	-12.46		P5F1B	DMATTTGCATATTYAW	8366	15.76	302	1.6	9.83	1.46e-13	-29.55	1.13e-10	-22.91	1.64e-13	-29.44
CREB5	RRTGACGTMAT	10132	16.08	233	1.23	13	3.96e-06	-12.44	0.00305	-5.79	4.37e-06	-12.34		ZN317	GAHTRACAGCWGACTTCTCA	9282	17.48	327	1.73	10.1	1.56e-13	-29.49	1.2e-10	-22.84	1.75e-13	-29.38
VDR	RRGGTCABYGRGKTCA	1183	1.88	11	0.06	29.6	4.12e-06	-12.4	0.00317	-5.75	4.53e-06	-12.31		ZIM3	KTRGGTTTCTGTTKYYTKY	19868	37.43	810	4.29	8.72	1.72e-13	-29.39	1.32e-10	-22.75	1.91e-13	-29.28
HMX3	NNTTAATTGST	4995	7.93	100	0.53	14.8	4.51e-06	-12.31	0.00347	-5.66	4.94e-06	-12.22		HXD11	DWTTTATKRHN	9041	17.03	352	1.86	9.12	1.74e-13	-29.38	1.34e-10	-22.73	1.93e-13	-29.28
ESR2	AGGTCAS	8430	13.38	197	1.04	12.8	4.64e-06	-12.28	0.00357	-5.64	5.05e-06	-12.2		NFAC1	AATGGAAAAW	6072	11.44	217	1.15	9.92	1.75e-13	-29.37	1.35e-10	-22.73	1.93e-13	-29.28
PO6F2	KWTAATKAGST	7678	12.19	169	0.89	13.6	5.02e-06	-12.2	0.00386	-5.56	5.45e-06	-12.12		IRF8	RAAARRGGAASTGAAASTDR	10893	20.52	398	2.11	9.72	2.26e-13	-29.12	1.74e-10	-22.47	2.49e-13	-29.02
ONEC3	TATYGATTTTTT	20352	32.31	508	2.69	12	5.04e-06	-12.2	0.00388	-5.55	5.45e-06	-12.12		PPARG	CARAGGKCA	10710	20.17	442	2.34	8.61	2.61e-13	-28.98	2e-10	-22.33	2.85e-13	-28.88
NR1H3	MVAGGTCAVR	13743	21.82	335	1.77	12.3	5.16e-06	-12.17	0.00397	-5.53	5.55e-06	-12.1		HMGA1	NWATTTT	13781	25.96	607	3.21	8.07	3.16e-13	-28.78	2.43e-10	-22.14	3.45e-13	-28.69
RAX2	YTAATTARATWA	20630	32.75	516	2.73	12	5.38e-06	-12.13	0.00414	-5.49	5.77e-06	-12.06		FOXI1	YTBTGATTGGYY	17627	33.2	766	4.05	8.18	3.72e-13	-28.62	2.86e-10	-21.98	4.04e-13	-28.54
PAX7	TAATYGATTAW	17988	28.56	449	2.38	12	6.36e-06	-11.97	0.00489	-5.32	6.79e-06	-11.9		PPARA	AWSTRGGKSAAAGGTCA	7302	13.75	255	1.35	10.2	5.27e-13	-28.27	4.05e-10	-21.63	5.7e-13	-28.19
ZFP42	GGCMGCCATTTT	9635	15.3	219	1.16	13.1	6.51e-06	-11.94	0.005	-5.3	6.93e-06	-11.88		HXC13	DDTTTTACKAG	18853	35.51	837	4.43	8.01	5.41e-13	-28.25	4.16e-10	-21.6	5.83e-13	-28.17
CDX1	HTTTATGD	5589	8.87	120	0.63	13.9	6.58e-06	-11.93	0.00506	-5.29	6.98e-06	-11.87		TBP	MTATAAAARS	11474	21.61	477	2.52	8.55	5.53e-13	-28.22	4.25e-10	-21.58	5.95e-13	-28.15
ANDR	RGNACABKSTGTTCYY	2551	4.05	39	0.21	19.1	6.68e-06	-11.92	0.00514	-5.27	7.05e-06	-11.86		BPTF	KKTBTTGTKKKS	12436	23.43	514	2.72	8.6	6.84e-13	-28.01	5.26e-10	-21.37	7.32e-13	-27.94
ZN410	TATTATGGGATGK	8417	13.36	185	0.98	13.6	6.71e-06	-11.91	0.00516	-5.27	7.06e-06	-11.86		LBX2	RYTAATTRGBY	27401	51.62	1273	6.74	7.66	6.93e-13	-28	5.33e-10	-21.35	7.4e-13	-27.93
FOXL1	TKTTTGTTTRTTTAYWTTT	9114	14.47	189	1	14.4	6.85e-06	-11.89	0.00527	-5.25	7.19e-06	-11.84		NFIC	CYTGGCHBYMWGCCARG	926	1.74	8	0.04	36.7	8.12e-13	-27.84	6.25e-10	-21.19	8.63e-13	-27.78
ZN274	CAYACTGGAGAGAAACCCTA	9247	14.68	190	1.01	14.5	7.22e-06	-11.84	0.00555	-5.19	7.54e-06	-11.8		NR2F6	RGGWCAAAGKTCANNKRR	7041	13.26	242	1.28	10.3	9.23e-13	-27.71	7.1e-10	-21.07	9.77e-13	-27.65
NKX21	BTKGAGTGSY	10577	16.79	250	1.32	12.6	7.65e-06	-11.78	0.00589	-5.14	7.97e-06	-11.74		IRF4	RAAWGRGGAASTGAAASY	6964	13.12	239	1.26	10.3	1.05e-12	-27.58	8.09e-10	-20.93	1.11e-12	-27.53
HXA7	VMTCRATMGATTGGM	10524	16.71	235	1.24	13.4	7.91e-06	-11.75	0.00608	-5.1	8.2e-06	-11.71		BARX2	TYRWTAATKR	16471	31.03	728	3.85	8.04	1.09e-12	-27.54	8.38e-10	-20.9	1.15e-12	-27.5
HOMEZ	WWWAATCGTTTTYTW	18484	29.34	444	2.35	12.5	8.07e-06	-11.73	0.0062	-5.08	8.33e-06	-11.7		GSX2	YTAATTRSHWWTTAAT	21052	39.66	904	4.78	8.28	1.53e-12	-27.2	1.18e-09	-20.56	1.6e-12	-27.16
PPARA	AWSTRGGKSAAAGGTCA	11459	18.19	254	1.34	13.5	1.01e-05	-11.51	0.00773	-4.86	1.03e-05	-11.48		NFAC4	WGGAAAAYTW	5566	10.48	199	1.05	9.91	1.76e-12	-27.06	1.36e-09	-20.42	1.84e-12	-27.02
ERR3	TCAAGGTCA	2522	4	43	0.23	17.2	1.05e-05	-11.47	0.00806	-4.82	1.08e-05	-11.44		MEF2A	DKCTATTTTTRGM	13314	25.08	554	2.93	8.54	1.77e-12	-27.06	1.36e-09	-20.41	1.84e-12	-27.02
SOX9	YCWTTGKYY	4860	7.72	101	0.53	14.3	1.06e-05	-11.46	0.00814	-4.81	1.08e-05	-11.44		NFAC3	TGGAAAAHY	19508	36.75	893	4.72	7.77	1.79e-12	-27.05	1.38e-09	-20.4	1.86e-12	-27.01
SMAD4	CWGTCTGDCACCT	2969	4.71	51	0.27	17.1	1.07e-05	-11.44	0.00823	-4.8	1.09e-05	-11.43		VSX1	TAATTAGCHWWWWW	20971	39.5	921	4.87	8.1	2.1e-12	-26.89	1.61e-09	-20.24	2.17e-12	-26.86
MAFK	TGCTGAGTCAGCA	15311	24.31	370	1.96	12.4	1.23e-05	-11.3	0.00949	-4.66	1.25e-05	-11.29		NFYB	YRRCCAATSAGMR	10791	20.33	434	2.3	8.83	2.29e-12	-26.8	1.76e-09	-20.16	2.35e-12	-26.78
STAT1	RRRAAAADGAAASTRAAAV	5091	8.08	95	0.5	15.9	1.31e-05	-11.24	0.0101	-4.59	1.33e-05	-11.23		MEOX2	TTAATKAYBWT	17168	32.34	759	4.02	8.04	2.59e-12	-26.68	1.99e-09	-20.03	2.65e-12	-26.65
FOSL2	NDRTGAGTCAYH	4657	7.39	93	0.49	14.9	1.35e-05	-11.21	0.0104	-4.57	1.36e-05	-11.2		MSX2	TAATTDK	23463	44.2	1122	5.94	7.44	3.11e-12	-26.5	2.39e-09	-19.85	3.17e-12	-26.48
TGIF1	TGACAGS	13461	21.37	342	1.81	11.8	1.36e-05	-11.2	0.0105	-4.56	1.37e-05	-11.2		ERR3	TCAAGGTCA	12415	23.39	535	2.83	8.25	3.41e-12	-26.4	2.62e-09	-19.76	3.47e-12	-26.39
SOX10	BBYCTTTGTTYYY	3079	4.89	54	0.29	16.8	1.37e-05	-11.2	0.0105	-4.55	1.37e-05	-11.2		ELF3	RAABVAGGAAGTRR	6455	12.16	231	1.22	9.91	3.73e-12	-26.32	2.87e-09	-19.67	3.78e-12	-26.3
ATF2	RRTGABGTCAY	7933	12.59	179	0.95	13.2	1.44e-05	-11.15	0.0111	-4.5	1.44e-05	-11.15		NKX28	TTCAAGKRC	13739	25.88	602	3.19	8.11	3.91e-12	-26.27	3.01e-09	-19.62	3.95e-12	-26.26
ZNF41	CACAAGGRARWV	7196	11.42	158	0.84	13.6	1.55e-05	-11.08	0.0119	-4.43	1.54e-05	-11.08		DLX6	WWWWWDNNNTAATTA	22979	43.29	1013	5.36	8.07	4.34e-12	-26.16	3.34e-09	-19.52	4.37e-12	-26.16
RXRB	TSAGGTCASR	8557	13.58	198	1.05	12.9	1.56e-05	-11.07	0.012	-4.42	1.55e-05	-11.08		BATF	DATGAYKCAAH	5144	9.69	180	0.95	10.1	5.06e-12	-26.01	3.89e-09	-19.37	5.06e-12	-26.01
HLTF	KANKGCTGSMAM	5038	8	103	0.54	14.5	1.65e-05	-11.01	0.0127	-4.37	1.62e-05	-11.03		NKX61	GAYWAATKRSHWWTTAATK	12794	24.1	498	2.63	9.13	5.06e-12	-26.01	3.89e-09	-19.36	5.06e-12	-26.01
NFYC	BBRRCCAATCAGMR	10005	15.88	227	1.2	13.2	1.69e-05	-10.99	0.013	-4.34	1.66e-05	-11		NKX31	NTWAAGTGBTTD	15994	30.13	696	3.68	8.17	5.44e-12	-25.94	4.18e-09	-19.29	5.41e-12	-25.94
HXA9	RTGATTTATKR	6876	10.92	152	0.8	13.5	1.86e-05	-10.89	0.0143	-4.25	1.82e-05	-10.92		PPARA	AAAGGTCAG	11585	21.82	496	2.62	8.3	6.86e-12	-25.7	5.28e-09	-19.06	6.81e-12	-25.71
MAFK	RAWWHTGCTGASTCAGCA	17762	28.2	415	2.2	12.8	2.11e-05	-10.77	0.0162	-4.12	2.06e-05	-10.79		NFYA	BYRRCCAATCAGAR	19107	35.99	835	4.42	8.14	7.52e-12	-25.61	5.78e-09	-18.97	7.44e-12	-25.62
HMGA1	NWATTTT	17250	27.38	453	2.4	11.4	2.12e-05	-10.76	0.0163	-4.11	2.07e-05	-10.79		TYY1	CAARATGGCGGC	10466	19.71	427	2.26	8.71	7.58e-12	-25.61	5.83e-09	-18.96	7.47e-12	-25.62
SOX3	BCCWTTGTBYB	4248	6.74	85	0.45	14.8	2.17e-05	-10.74	0.0167	-4.09	2.1e-05	-10.77		ATF7	KRTGACGTCAT	13610	25.64	586	3.1	8.26	7.89e-12	-25.57	6.06e-09	-18.92	7.75e-12	-25.58
STAT2	RRGRAAAHGAAACTGAAAV	16004	25.41	366	1.94	13.1	2.44e-05	-10.62	0.0188	-3.97	2.36e-05	-10.65		FOS	VTGAGTCAB	17238	32.47	785	4.15	7.81	1.28e-11	-25.08	9.87e-09	-18.43	1.26e-11	-25.1
HXC13	DDTTTTACKAG	7678	12.19	174	0.92	13.2	2.46e-05	-10.61	0.0189	-3.97	2.37e-05	-10.65		LHX3	AAAATTAATTARY	14618	27.54	625	3.31	8.31	1.36e-11	-25.02	1.05e-08	-18.37	1.33e-11	-25.04
HME2	NNTRRTTARNB	17703	28.1	448	2.37	11.8	2.53e-05	-10.59	0.0194	-3.94	2.42e-05	-10.63		HXC12	DTTTTAYKACYT	3867	7.28	124	0.66	11	1.41e-11	-24.98	1.09e-08	-18.34	1.37e-11	-25.01
JUN	DRTGAGTCAYH	4943	7.85	103	0.54	14.3	2.61e-05	-10.55	0.0201	-3.91	2.5e-05	-10.6		PBX3	TGATTGRCW	21439	40.38	1003	5.31	7.6	1.51e-11	-24.92	1.16e-08	-18.27	1.46e-11	-24.95
FOXH1	TGTGGATTS	5680	9.02	125	0.66	13.5	2.88e-05	-10.46	0.0221	-3.81	2.74e-05	-10.51		PIT1	YTMATGAATATWY	16786	31.62	733	3.88	8.14	1.93e-11	-24.67	1.49e-08	-18.02	1.87e-11	-24.7
MEOX1	GGTAATTAGBGKHAWW	9507	15.09	211	1.12	13.5	2.89e-05	-10.45	0.0223	-3.81	2.75e-05	-10.5		PRGR	RGRACAGAM	5011	9.44	181	0.96	9.8	1.96e-11	-24.66	1.5e-08	-18.01	1.88e-11	-24.7
NR1I2	DDRGGTYAANNRAGTTCAB	13644	21.66	307	1.62	13.3	2.96e-05	-10.43	0.0227	-3.78	2.8e-05	-10.48		ZFP28	TTCTATTTCTTCTTGWGTCA	10875	20.49	411	2.17	9.4	2e-11	-24.64	1.54e-08	-17.99	1.91e-11	-24.68
SCRT2	RWGCAACAGGTGK	9095	14.44	208	1.1	13.1	3.22e-05	-10.34	0.0247	-3.7	3.03e-05	-10.4		DMBX1	YMMTWWWAAYCYAATTAABD	8919	16.8	325	1.72	9.74	2.22e-11	-24.53	1.71e-08	-17.89	2.12e-11	-24.58
ZN134	RHCYMATCAGKTGAAGG	6216	9.87	127	0.67	14.6	3.24e-05	-10.34	0.0249	-3.69	3.05e-05	-10.4		CEBPZ	DCTSATTGGCT	16801	31.65	750	3.97	7.97	2.38e-11	-24.46	1.83e-08	-17.81	2.27e-11	-24.51
NR1D1	RRRNMASTGGGTCAGDRDR	5459	8.67	106	0.56	15.3	3.4e-05	-10.29	0.0262	-3.64	3.19e-05	-10.35		NF2L2	WWYTGCTGAGTCAT	5004	9.43	171	0.9	10.4	2.48e-11	-24.42	1.9e-08	-17.78	2.35e-11	-24.47
ZKSC1	WGHRSMCCTACTRTGTGCH	13681	21.72	310	1.64	13.2	4.72e-05	-9.96	0.0363	-3.32	4.41e-05	-10.03		JUN	DRTGAGTCAYH	16749	31.55	748	3.96	7.96	2.75e-11	-24.32	2.11e-08	-17.67	2.6e-11	-24.37
ATF2	RRTGACGTCAS	11444	18.17	278	1.47	12.3	4.78e-05	-9.95	0.0368	-3.3	4.45e-05	-10.02		PBX1	WAWTTGATTGATGDB	6790	12.79	250	1.32	9.63	5.53e-11	-23.62	4.25e-08	-16.97	5.21e-11	-23.68
ATF7	KRTGACGTCAT	19894	31.58	513	2.71	11.6	4.91e-05	-9.92	0.0378	-3.28	4.56e-05	-10		ZN502	GAATGGAATSGAATGGAATC	10547	19.87	400	2.12	9.37	6.04e-11	-23.53	4.65e-08	-16.88	5.68e-11	-23.59
PEBB	TYTGTGGTYWB	10756	17.08	260	1.38	12.4	5.78e-05	-9.76	0.0444	-3.11	5.34e-05	-9.84		PAX7	TAATYGATTAW	2610	4.92	75	0.4	12.2	7.63e-11	-23.3	5.86e-08	-16.65	7.14e-11	-23.36
PAX2	RHTCAGTSAYGMGTGAYW	17910	28.43	424	2.24	12.6	5.8e-05	-9.76	0.0446	-3.11	5.34e-05	-9.84		FUBP1	TYGTNTTTTTTT	11950	22.51	507	2.68	8.38	7.65e-11	-23.29	5.88e-08	-16.65	7.14e-11	-23.36
ZNF8	TGTGGTATATCCATACAATGGA	9316	14.79	194	1.03	14.3	5.99e-05	-9.72	0.046	-3.08	5.5e-05	-9.81		NFAC2	TGGAAAAWY	18526	34.9	860	4.55	7.66	8.3e-11	-23.21	6.38e-08	-16.57	7.73e-11	-23.28
TLX1	YYGGYAMBDDGCCAAGR	17750	28.18	425	2.25	12.5	6.13e-05	-9.7	0.0471	-3.05	5.61e-05	-9.79		LMX1A	TAATTAATTWKKTWATTWW	11058	20.83	429	2.27	9.16	8.5e-11	-23.19	6.54e-08	-16.54	7.89e-11	-23.26
NR2C1	GSYVAGAGGTCAB	10868	17.25	258	1.37	12.6	6.82e-05	-9.59	0.0524	-2.95	6.22e-05	-9.69		HXC10	WWWWWWWNNWTTTWATKRC	16487	31.06	679	3.59	8.63	9.03e-11	-23.13	6.94e-08	-16.48	8.35e-11	-23.21
NR2F6	RGGWCAAAGKTCANNKRR	2863	4.55	49	0.26	17.2	8.26e-05	-9.4	0.0635	-2.76	7.51e-05	-9.5		ZN384	GSAAAAAVYMKS	9748	18.36	401	2.12	8.63	1.04e-10	-22.99	7.96e-08	-16.35	9.55e-11	-23.07
IRF9	GAAAGCGAAAYT	22653	35.96	588	3.11	11.5	8.45e-05	-9.38	0.065	-2.73	7.66e-05	-9.48		HXC6	ATGATTTATTACTTT	25128	47.33	1136	6.01	7.87	1.12e-10	-22.91	8.61e-08	-16.27	1.03e-10	-23
NR1I2	RAGTTCAB	10001	15.88	249	1.32	12	8.72e-05	-9.35	0.067	-2.7	7.88e-05	-9.45		NR1I3	RAGKTCAB	6709	12.64	269	1.42	8.85	1.5e-10	-22.62	1.16e-07	-15.97	1.38e-10	-22.71
MAFG	RWWWNTGCTGASTCAGCA	14512	23.04	338	1.79	12.8	8.82e-05	-9.34	0.0678	-2.69	7.94e-05	-9.44		ETV3	KWMRTTTGCACTTC	13876	26.14	592	3.13	8.33	1.54e-10	-22.59	1.19e-07	-15.95	1.41e-10	-22.68
STAT4	YTTCYYRGMAV	2107	3.34	36	0.19	17.1	9.89e-05	-9.22	0.076	-2.58	8.85e-05	-9.33		HLTF	KANKGCTGSMAM	12339	23.24	529	2.8	8.29	1.66e-10	-22.52	1.27e-07	-15.88	1.51e-10	-22.61
HXB8	TTGATTAATKV	8430	13.38	199	1.05	12.6	9.89e-05	-9.22	0.0761	-2.58	8.85e-05	-9.33		HME2	NNTRRTTARNB	8573	16.15	350	1.85	8.7	1.76e-10	-22.46	1.35e-07	-15.82	1.6e-10	-22.56
Z354A	RTTTARWYCATTTACATTTAATGT	22190	35.23	502	2.66	13.2	9.98e-05	-9.21	0.0768	-2.57	8.9e-05	-9.33		JUND	RRTGAGTCAYY	15512	29.22	694	3.67	7.95	1.88e-10	-22.4	1.44e-07	-15.75	1.7e-10	-22.5
FOSB	RTGAGTCAB	4249	6.75	91	0.48	13.9	0.000106	-9.16	0.0812	-2.51	9.39e-05	-9.27		NF2L1	HGTCATN	19544	36.82	935	4.95	7.43	1.95e-10	-22.36	1.5e-07	-15.71	1.75e-10	-22.46
MEOX2	TTAATKAYBWT	4786	7.6	103	0.54	13.8	0.000118	-9.05	0.0905	-2.4	0.000104	-9.17		EMX2	TAATTAGYDWAW	5306	9.99	194	1.03	9.69	2.45e-10	-22.13	1.88e-07	-15.48	2.2e-10	-22.24
RFX5	CWGTTGCYAGG	7768	12.33	182	0.96	12.7	0.000124	-9	0.0952	-2.35	0.000109	-9.12		OTX1	AGGATTAV	27668	52.12	1359	7.19	7.24	2.62e-10	-22.06	2.01e-07	-15.42	2.34e-10	-22.17
MGAP	AGGTGTGAAWTTTCAC	18360	29.15	450	2.38	12.2	0.000124	-9	0.0954	-2.35	0.000109	-9.12		TEAD1	RCATTCCWGSCW	6870	12.94	267	1.41	9.13	2.94e-10	-21.95	2.26e-07	-15.3	2.63e-10	-22.06
LHX3	AAAATTAATTARY	8296	13.17	192	1.02	12.9	0.000127	-8.97	0.0979	-2.32	0.000112	-9.1		STAT1	YCCVTTTCCHGGAAAWCHC	13896	26.18	564	2.98	8.76	3.28e-10	-21.84	2.52e-07	-15.19	2.92e-10	-21.96
PRDM6	RRRARGAAAAAAA	9836	15.61	233	1.23	12.6	0.000128	-8.96	0.0984	-2.32	0.000112	-9.1		TLX1	YYGGYAMBDDGCCAAGR	13080	24.64	539	2.85	8.62	3.83e-10	-21.68	2.95e-07	-15.04	3.4e-10	-21.8
FOS	VTGAGTCAB	4069	6.46	87	0.46	13.9	0.000138	-8.89	0.106	-2.25	0.00012	-9.03		LMX1B	TAATTAAHWRMYTWWWWW	8770	16.52	335	1.77	9.29	4.02e-10	-21.63	3.09e-07	-14.99	3.55e-10	-21.76
FUBP1	TYGTNTTTTTTT	5396	8.57	118	0.62	13.6	0.000139	-8.88	0.107	-2.23	0.000121	-9.02		BRCA1	BKTSKGTTG	3941	7.42	139	0.74	10	5.2e-10	-21.38	4e-07	-14.73	4.58e-10	-21.5
PO5F1	WHATGCAVAT	10840	17.21	269	1.42	12	0.000141	-8.87	0.108	-2.22	0.000122	-9.01		TBX19	WWTTCRCACVTAGGTGTGAAWW	2276	4.29	55	0.29	14.5	5.61e-10	-21.3	4.31e-07	-14.66	4.93e-10	-21.43
LHX2	KBYTAATTRGYK	3944	6.26	81	0.43	14.4	0.000146	-8.83	0.113	-2.18	0.000126	-8.98		MEF2C	DKCTATTTTTRGM	14991	28.24	659	3.49	8.09	5.91e-10	-21.25	4.55e-07	-14.6	5.18e-10	-21.38
ZN713	RWAGAARAADGVSANGMAA	3807	6.04	71	0.38	15.9	0.000147	-8.83	0.113	-2.18	0.000126	-8.98		FOXO1	KBBYTGTTTHCN	5280	9.95	195	1.03	9.59	6.03e-10	-21.23	4.64e-07	-14.58	5.27e-10	-21.36
NKX28	TTCAAGKRC	10050	15.95	250	1.32	12	0.000149	-8.81	0.114	-2.17	0.000128	-8.97		FOSL1	KRVTGAGTCAYH	19351	36.45	887	4.69	7.76	7.57e-10	-21	5.82e-07	-14.36	6.59e-10	-21.14
HXB13	TTTTATDGSH	28046	44.52	760	4.02	11.1	0.000155	-8.77	0.119	-2.13	0.000132	-8.93		ZN140	TATGAYCCAGCAATTCCRCTCCTW	12873	24.25	490	2.59	9.34	7.59e-10	-21	5.83e-07	-14.35	6.59e-10	-21.14
SPIB	RRAAAGAGGAAGTGARA	7974	12.66	176	0.93	13.5	0.000162	-8.73	0.124	-2.08	0.000138	-8.89		ONEC2	DKSWTKWTATKGATTTTTYYT	6308	11.88	219	1.16	10.2	8.5e-10	-20.89	6.53e-07	-14.24	7.36e-10	-21.03
BHE23	RRSRTRTGKTDB	4797	7.62	103	0.54	13.8	0.000163	-8.72	0.125	-2.08	0.000139	-8.88		ZN418	TGCTTYTRGCYTCTKVY	12768	24.05	529	2.8	8.58	1.25e-09	-20.5	9.64e-07	-13.85	1.08e-09	-20.64
PDX1	TGATTGATK	8453	13.42	206	1.09	12.3	0.000164	-8.71	0.126	-2.07	0.000139	-8.88		FOXL1	TKTTTGTTTRTTTAYWTTT	8032	15.13	302	1.6	9.44	1.41e-09	-20.38	1.09e-06	-13.73	1.22e-09	-20.53
PO2F1	AWKBRWATGSAAWYAW	19120	30.35	472	2.5	12.1	0.000164	-8.71	0.126	-2.07	0.000139	-8.88		GRHL2	AACCDGTYTKDC	15208	28.65	681	3.6	7.94	1.52e-09	-20.3	1.17e-06	-13.66	1.31e-09	-20.46
ZN418	KRTTGCTTYYRK	17033	27.04	435	2.3	11.7	0.000172	-8.67	0.132	-2.03	0.000145	-8.84		CREB5	RRTGACGTMAT	19842	37.38	925	4.89	7.63	1.56e-09	-20.28	1.2e-06	-13.63	1.34e-09	-20.43
BACH2	TGCTGAGTCAB	5610	8.91	126	0.67	13.3	0.000193	-8.55	0.149	-1.91	0.000162	-8.73		PO3F3	WWWAWTTATGCWWATTW	10380	19.55	418	2.21	8.82	1.65e-09	-20.22	1.27e-06	-13.58	1.41e-09	-20.38
BARX2	TYRWTAATKR	3762	5.97	79	0.42	14.1	0.000196	-8.54	0.151	-1.89	0.000164	-8.71		IKZF1	BTGGGARR	7036	13.25	292	1.54	8.55	1.66e-09	-20.22	1.28e-06	-13.57	1.41e-09	-20.38
PBX3	TGATTGRCW	10054	15.96	252	1.33	11.9	0.000229	-8.38	0.176	-1.74	0.000191	-8.56		MGAP	AGGTGTGAAWTTTCAC	13744	25.89	584	3.09	8.37	2.23e-09	-19.92	1.71e-06	-13.28	1.89e-09	-20.09
NANOG	VRGCCATYARV	22310	35.42	591	3.13	11.3	0.00023	-8.38	0.177	-1.73	0.000191	-8.56		HBP1	AYYCATTGA	8172	15.39	346	1.83	8.39	2.3e-09	-19.89	1.77e-06	-13.25	1.94e-09	-20.06
RHXF1	NRGGGATYADS	8997	14.28	218	1.15	12.3	0.000245	-8.31	0.189	-1.67	0.000204	-8.5		STAT2	RRGRAAAHGAAACTGAAAV	5960	11.23	213	1.13	9.92	3.35e-09	-19.52	2.57e-06	-12.87	2.82e-09	-19.69
DLX2	ATAATTRB	14940	23.72	395	2.09	11.3	0.000247	-8.3	0.19	-1.66	0.000205	-8.49		ZN680	CRYGWCCARGAAGAATGAGG	17218	32.43	722	3.82	8.48	3.77e-09	-19.4	2.9e-06	-12.75	3.17e-09	-19.57
LBX2	RYTAATTRGBY	7034	11.17	165	0.87	12.7	0.000262	-8.25	0.201	-1.6	0.000216	-8.44		ZNF41	MACAAGGRARTMARVCACCATGAG	7347	13.84	258	1.37	10.1	3.81e-09	-19.39	2.93e-06	-12.74	3.19e-09	-19.56
ZN549	WTTCATGAAYTGGGCAGCAY	8106	12.87	175	0.93	13.8	0.000284	-8.17	0.218	-1.52	0.000234	-8.36		SCRT1	KCAACAGGTGGTH	7533	14.19	303	1.6	8.82	4.02e-09	-19.33	3.09e-06	-12.69	3.35e-09	-19.51
TEF	TGTTTATGTAAMTK	3949	6.27	81	0.43	14.5	0.000298	-8.12	0.229	-1.47	0.000245	-8.32		RFX4	SGTTGCCATGGYWAC	22819	42.98	1041	5.51	7.8	4.02e-09	-19.33	3.09e-06	-12.69	3.35e-09	-19.51
THA	BTSAGGTCAS	10273	16.31	257	1.36	11.9	0.000324	-8.03	0.249	-1.39	0.000266	-8.23		SCRT2	RWGCAACAGGTGK	10334	19.47	439	2.32	8.36	5.4e-09	-19.04	4.15e-06	-12.39	4.48e-09	-19.22
LMX1A	TAATTAATTWKKTWATTWW	8754	13.9	194	1.03	13.5	0.000334	-8	0.257	-1.36	0.000273	-8.21		EHF	VWACSAGGAAGTDVS	5851	11.02	220	1.16	9.43	6.02e-09	-18.93	4.63e-06	-12.28	4.98e-09	-19.12
COT2	RGRGYCARAGGTCARVR	1210	1.92	16	0.08	21.4	0.000344	-7.97	0.265	-1.33	0.00028	-8.18		PITX2	TKGGATTAVH	12815	24.14	579	3.06	7.87	6.14e-09	-18.91	4.72e-06	-12.26	5.07e-09	-19.1
ZNF18	GGTGTGAACHSR	6220	9.87	143	0.76	13	0.000395	-7.84	0.304	-1.19	0.000321	-8.05		BC11A	RAAAGAGGAAGTGARAV	7138	13.45	273	1.44	9.28	6.17e-09	-18.9	4.74e-06	-12.26	5.08e-09	-19.1
CEBPE	TTKCGHAATMTB	2429	3.86	46	0.24	15.5	0.000447	-7.71	0.344	-1.07	0.000362	-7.92		ZN382	GTRGGRTCTGTAGTRATGTCYC	7459	14.05	272	1.44	9.73	8.85e-09	-18.54	6.8e-06	-11.9	7.26e-09	-18.74
PO2F2	AYATGCAAATK	9936	15.77	247	1.31	12	0.000506	-7.59	0.389	-0.94	0.000408	-7.8		CPEB1	TTTTTATTYTTTTTTTT	13521	25.47	573	3.03	8.39	8.94e-09	-18.53	6.88e-06	-11.89	7.32e-09	-18.73
HXA11	TWAADTTTTAYGR	19872	31.55	516	2.73	11.5	0.00052	-7.56	0.4	-0.92	0.000419	-7.78		RHXF1	NRGGGATYADS	16781	31.61	777	4.11	7.68	9.31e-09	-18.49	7.16e-06	-11.85	7.6e-09	-18.7
SPI1	RRAAAGAGGAAGTGRVD	5419	8.6	116	0.61	13.9	0.000561	-7.49	0.431	-0.84	0.00045	-7.71		FOSB	RTGAGTCAB	5381	10.14	214	1.13	8.91	1.07e-08	-18.35	8.26e-06	-11.7	8.74e-09	-18.55
ZN652	AARGGGTTAAW	3144	4.99	65	0.34	14.3	0.000563	-7.48	0.433	-0.84	0.00045	-7.71		JUNB	DVTGAGTCABH	16722	31.5	776	4.11	7.66	1.38e-08	-18.1	1.06e-05	-11.45	1.12e-08	-18.31
FOXG1	DTTGTTTAYDTWTDTTT	6725	10.68	149	0.79	13.5	0.000577	-7.46	0.444	-0.81	0.00046	-7.68		TBX5	AGGTGTGA	7521	14.17	323	1.71	8.27	1.4e-08	-18.09	1.07e-05	-11.44	1.13e-08	-18.3
ZKSC3	TYCGAGGCTAG	6169	9.79	145	0.77	12.7	0.000644	-7.35	0.495	-0.7	0.000512	-7.58		PPARG	MWSTRGGKSARAGGKCA	3786	7.13	127	0.67	10.5	1.7e-08	-17.89	1.31e-05	-11.24	1.37e-08	-18.1
NR1I3	RRGGTCARVRRAGTTCAD	11959	18.99	282	1.49	12.7	0.000686	-7.29	0.527	-0.64	0.000544	-7.52		COT2	CARAGGTCARRGD	7977	15.03	329	1.74	8.61	1.71e-08	-17.89	1.31e-05	-11.24	1.37e-08	-18.1
ZN143	DGCMTKCTGGGARWTGTAGTYY	12309	19.54	278	1.47	13.2	0.000751	-7.19	0.578	-0.55	0.000595	-7.43		JDP2	BGATGACGTCAY	16980	31.99	783	4.14	7.71	1.9e-08	-17.78	1.46e-05	-11.13	1.53e-08	-18
PBX1	WAWTTGATTGATGDB	9057	14.38	215	1.14	12.6	0.000783	-7.15	0.602	-0.51	0.000618	-7.39		ARI5B	DBYKDGTATTSKR	9821	18.5	419	2.22	8.33	2e-08	-17.73	1.54e-05	-11.08	1.6e-08	-17.95
GRHL2	AACCDGTYTKDC	15419	24.48	399	2.11	11.6	0.000811	-7.12	0.624	-0.47	0.000638	-7.36		TGIF2	DTGACAGCTGT	19686	37.08	931	4.93	7.52	2.02e-08	-17.72	1.56e-05	-11.07	1.62e-08	-17.94
TYY2	AWAATGGCGGH	4560	7.24	103	0.54	13.2	0.00086	-7.06	0.662	-0.41	0.000675	-7.3		TEF	TGTTTATGTAAMTK	19532	36.79	897	4.75	7.74	2.69e-08	-17.43	2.07e-05	-10.79	2.14e-08	-17.66
JUND	RRTGAGTCAYY	3758	5.97	82	0.43	13.6	0.000879	-7.04	0.676	-0.39	0.000688	-7.28		ZFP42	GGCMGCCATTTT	13771	25.94	624	3.3	7.85	4.11e-08	-17.01	3.16e-05	-10.36	3.26e-08	-17.24
HXD12	DDTTTTAHKRN	23989	38.08	649	3.43	11.1	0.000903	-7.01	0.695	-0.36	0.000705	-7.26		MAF	TGCTGAST	18423	34.7	896	4.74	7.31	4.58e-08	-16.9	3.52e-05	-10.25	3.62e-08	-17.13
NR1H2	TAAAGGTCAAAGGTCAACK	1733	2.75	28	0.15	17.9	0.000978	-6.93	0.752	-0.28	0.000761	-7.18		ZKSC1	WGHRSMCCTACTRTGTGCH	11732	22.1	484	2.56	8.61	4.76e-08	-16.86	3.66e-05	-10.22	3.76e-08	-17.1
RFX4	SGTTGCCATGGYWAC	8353	13.26	198	1.05	12.6	0.00113	-6.78	0.872	-0.14	0.00088	-7.04		PAX2	RHTCAGTSAYGMGTGAYW	18329	34.53	806	4.26	8.09	6.01e-08	-16.63	4.62e-05	-9.98	4.73e-08	-16.87
PO3F3	WWWAWTTATGCWWATTW	2421	3.84	45	0.24	15.8	0.00119	-6.73	0.917	-0.09	0.000923	-6.99		ZN582	SGAATGSANTBGRMTGSAAKCAWC	11492	21.65	447	2.37	9.13	6.48e-08	-16.55	4.98e-05	-9.91	5.08e-08	-16.8
CUX1	RBRSBDATCGATSK	5311	8.43	120	0.63	13.2	0.0012	-6.73	0.92	-0.08	0.000924	-6.99		MAF	VAAWBTGCTGASTHWGCMD	15567	29.32	666	3.52	8.31	6.52e-08	-16.55	5.01e-05	-9.9	5.1e-08	-16.79
GCR	HRRGAACAGWVW	17531	27.83	461	2.44	11.4	0.0012	-6.72	0.926	-0.08	0.000927	-6.98		ZN418	KRTTGCTTYYRK	5754	10.84	230	1.22	8.87	6.74e-08	-16.51	5.19e-05	-9.87	5.26e-08	-16.76
THB	GRSSYSASVTSAGGTCA	1723	2.74	29	0.15	17.2	0.00123	-6.7	0.95	-0.05	0.000948	-6.96		BACH2	TGCTGAGTCAB	9266	17.45	405	2.14	8.13	6.8e-08	-16.5	5.23e-05	-9.86	5.29e-08	-16.76
HXC8	YTTSATTRATDSSC	5536	8.79	126	0.67	13.1	0.00124	-6.69	0.954	-0.05	0.00095	-6.96		ZSC16	RRGGTGYTCTGTTAACAMTW	7218	13.6	275	1.46	9.31	7.86e-08	-16.36	6.04e-05	-9.71	6.09e-08	-16.61
PO3F2	YYCATGCATWTYCATTM	16191	25.7	401	2.12	12.1	0.00126	-6.68	0.967	-0.03	0.00096	-6.95		HXA11	TWAADTTTTAYGR	22824	42.99	1081	5.72	7.51	7.87e-08	-16.36	6.05e-05	-9.71	6.09e-08	-16.61
FIGLA	DHMCAGGTGKT	7969	12.65	197	1.04	12.1	0.00131	-6.64	1.01	0.01	0.000996	-6.91		TGIF1	TGACAGS	11823	22.27	556	2.94	7.56	8.07e-08	-16.33	6.2e-05	-9.69	6.23e-08	-16.59
RORA	AWSTRGGTCARRG	19813	31.45	521	2.76	11.4	0.00136	-6.6	1.05	0.05	0.00103	-6.88		BCL6	YKCTTTCYAGGAA	7357	13.86	305	1.61	8.56	9.27e-08	-16.19	7.13e-05	-9.55	7.14e-08	-16.46
NFIC	TYYTGGCWS	19435	30.85	532	2.81	10.9	0.00137	-6.59	1.05	0.05	0.00104	-6.87		SOX10	BBYCTTTGTTYYY	4948	9.32	191	1.01	9.18	1.06e-07	-16.06	8.13e-05	-9.42	8.12e-08	-16.33
HNF6	WTTATTGATTK	26136	41.49	715	3.78	11	0.00148	-6.52	1.14	0.13	0.00112	-6.8		ZN143	DGCMTKCTGGGARWTGTAGTYY	7685	14.48	291	1.54	9.37	1.46e-07	-15.74	0.000113	-9.09	1.12e-07	-16
ZSC16	RRGGTGYTCTGTTAACAMTW	9028	14.33	205	1.08	13.2	0.00152	-6.49	1.17	0.15	0.00114	-6.77		ATF2	RRTGACGTCAS	6478	12.2	271	1.43	8.48	1.94e-07	-15.46	0.000149	-8.81	1.48e-07	-15.73
HNF1B	DGTTAATRATTAACH	1449	2.3	24	0.13	17.4	0.00159	-6.44	1.23	0.2	0.0012	-6.73		TBX2	TGVMWWCABAGGTGTGARRHGYSMC	18951	35.7	780	4.13	8.64	2.72e-07	-15.12	0.000209	-8.47	2.07e-07	-15.39
TBX2	TGVMWWCABAGGTGTGARRHGYSMC	16378	26	371	1.96	13.2	0.00169	-6.39	1.3	0.26	0.00126	-6.67		VDR	WGRGKTCAB	2469	4.65	85	0.45	10.2	2.75e-07	-15.11	0.000212	-8.46	2.09e-07	-15.38
IRF2	RAAAVHGAAAGTGAAASTRV	4867	7.73	102	0.54	14.2	0.00169	-6.38	1.3	0.26	0.00126	-6.67		ANDR	RGNACABKSTGTTCYY	3146	5.93	107	0.57	10.4	2.76e-07	-15.1	0.000212	-8.46	2.09e-07	-15.38
TEAD1	RCATTCCWGSCW	5197	8.25	121	0.64	12.8	0.00171	-6.37	1.31	0.27	0.00127	-6.67		SMCA1	CMARGAAGMATD	16437	30.96	770	4.07	7.59	2.89e-07	-15.06	0.000222	-8.41	2.18e-07	-15.34
ETV3	KWMRTTTGCACTTC	11474	18.22	287	1.52	12	0.00179	-6.32	1.38	0.32	0.00133	-6.62		ZN282	MGKRTTRTGGGARA	9773	18.41	423	2.24	8.21	2.91e-07	-15.05	0.000224	-8.4	2.19e-07	-15.33
MYBA	VGYGGCVGTTRSVGV	6227	9.89	144	0.76	12.9	0.00183	-6.3	1.41	0.34	0.00136	-6.6		ZNF85	TGMWGKAATCTYY	20982	39.52	996	5.27	7.49	3.55e-07	-14.85	0.000273	-8.21	2.67e-07	-15.14
ZNF85	TGMWGKAATCTYY	3938	6.25	87	0.46	13.4	0.00188	-6.28	1.45	0.37	0.00139	-6.58		FOXH1	TGTGGATTS	4179	7.87	166	0.88	8.91	3.95e-07	-14.75	0.000303	-8.1	2.96e-07	-15.03
ZN490	TGDGTYTCTTGWAGRCAGCAKAYM	2091	3.32	35	0.19	17.4	0.00217	-6.13	1.67	0.51	0.0016	-6.44		PRDM6	RRRARGAAAAAAA	8764	16.51	379	2.01	8.21	3.95e-07	-14.74	0.000304	-8.1	2.96e-07	-15.03
ESR1	AGGTCASMSTGACCY	7969	12.65	191	1.01	12.5	0.0023	-6.08	1.76	0.57	0.00169	-6.38		NFYC	BBRRCCAATCAGMR	12113	22.82	541	2.86	7.96	5.08e-07	-14.49	0.00039	-7.85	3.78e-07	-14.79
LMX1B	TAATTAAHWRMYTWWWWW	2251	3.57	42	0.22	15.7	0.00239	-6.04	1.84	0.61	0.00175	-6.35		MAFK	RAWWHTGCTGASTCAGCA	5553	10.46	212	1.12	9.28	5.28e-07	-14.45	0.000406	-7.81	3.93e-07	-14.75
PPARG	MWSTRGGKSARAGGKCA	14726	23.38	366	1.94	12	0.00245	-6.01	1.88	0.63	0.00179	-6.33		ERR2	YCAAGGTCA	11605	21.86	543	2.87	7.6	5.47e-07	-14.42	0.000421	-7.77	4.06e-07	-14.72
ZN554	GCWGAGYCANGTRGDKKRCT	5050	8.02	108	0.57	13.9	0.00263	-5.94	2.03	0.71	0.00192	-6.25		PRD14	RRGTTAGRGACCYD	17981	33.87	838	4.43	7.63	7.39e-07	-14.12	0.000568	-7.47	5.47e-07	-14.42
MAFF	TGCTGASTC	11302	17.94	300	1.59	11.3	0.00267	-5.92	2.06	0.72	0.00195	-6.24		STAT4	YTTCYYRGMAV	13892	26.17	652	3.45	7.57	8.43e-07	-13.99	0.000649	-7.34	6.22e-07	-14.29
MEIS3	DKTGACAGSTK	28839	45.78	799	4.23	10.8	0.00273	-5.9	2.1	0.74	0.00198	-6.22		PEBB	TYTGTGGTYWB	5310	10	220	1.16	8.56	1.18e-06	-13.65	0.000906	-7.01	8.67e-07	-13.96
COT1	GRGGKSARAGGTCAGGG	581	0.92	6	0.03	24.9	0.00273	-5.9	2.1	0.74	0.00198	-6.22		ZNF18	GGTGTGAACHSR	3518	6.63	133	0.7	9.35	1.3e-06	-13.55	0.001	-6.91	9.54e-07	-13.86
BCL6B	HYGCTTTCKAG	13273	21.07	350	1.85	11.3	0.0028	-5.88	2.15	0.77	0.00202	-6.2		STAT6	TTCTSWGGAAR	18099	34.09	874	4.62	7.36	1.44e-06	-13.45	0.00111	-6.81	1.05e-06	-13.76
NR1I3	RAGKTCAB	10211	16.21	272	1.44	11.2	0.00298	-5.81	2.3	0.83	0.00215	-6.14		PAX3	GWTAATYGATTAW	2093	3.94	68	0.36	10.8	1.45e-06	-13.44	0.00111	-6.8	1.06e-06	-13.76
MAFB	TGCTGASTYAD	11032	17.51	287	1.52	11.5	0.00307	-5.79	2.36	0.86	0.00221	-6.12		MEF2D	DKCTATTTTTAG	23025	43.37	1124	5.95	7.29	1.87e-06	-13.19	0.00144	-6.54	1.36e-06	-13.51
ZN708	GCCTAATAARBAGGYACAGC	5188	8.24	112	0.59	13.8	0.00311	-5.77	2.39	0.87	0.00223	-6.11		MAFG	TGCTGAGT	12502	23.55	603	3.19	7.37	2.26e-06	-13	0.00174	-6.36	1.64e-06	-13.32
STAT3	SAYTTCCMRGAA	7891	12.53	197	1.04	12	0.00327	-5.72	2.52	0.92	0.00234	-6.06		HSF1	TTCTGGAAR	10939	20.61	516	2.73	7.53	2.59e-06	-12.86	0.00199	-6.22	1.88e-06	-13.19
COT1	BSARAGGTCAGRG	12523	19.88	323	1.71	11.6	0.0034	-5.68	2.62	0.96	0.00243	-6.02		ZN549	WTTCATGAAYTGGGCAGCAY	14888	28.04	646	3.42	8.19	2.62e-06	-12.85	0.00201	-6.21	1.89e-06	-13.18
JUNB	DVTGAGTCABH	2992	4.75	66	0.35	13.4	0.00353	-5.65	2.72	1	0.00251	-5.99		NR1H3	MVAGGTCAVR	5813	10.95	250	1.32	8.25	2.66e-06	-12.84	0.00204	-6.19	1.92e-06	-13.17
PRDM4	KBGGGGGGCCTTGAAA	1532	2.43	27	0.14	16.4	0.00355	-5.64	2.73	1	0.00252	-5.98		ZNF41	CACAAGGRARWV	5258	9.9	218	1.15	8.55	2.8e-06	-12.79	0.00215	-6.14	2.01e-06	-13.12
HSFY1	WWTCGAACGWWW	22512	35.74	612	3.24	11	0.00392	-5.54	3.02	1.1	0.00278	-5.89		ZN713	RWAGAARAADGVSANGMAA	2956	5.57	101	0.53	10.3	3.91e-06	-12.45	0.003	-5.81	2.8e-06	-12.78
OLIG1	AMCATATGTTTTTY	1780	2.83	34	0.18	15.3	0.00418	-5.48	3.21	1.17	0.00295	-5.83		MAFF	TGCTGASTCAGCABTTTT	11136	20.98	482	2.55	8.21	4.4e-06	-12.33	0.00339	-5.69	3.15e-06	-12.67
TWST1	VMCATCTGGW	12970	20.59	348	1.84	11.2	0.00449	-5.41	3.45	1.24	0.00316	-5.76		FOXG1	DTTGTTTAYDTWTDTTT	5571	10.49	223	1.18	8.86	5.46e-06	-12.12	0.0042	-5.47	3.89e-06	-12.46
NKX32	TTAAGTGBWT	1821	2.89	37	0.2	14.4	0.00465	-5.37	3.57	1.27	0.00327	-5.72		ZN134	RHCYMATCAGKTGAAGG	3009	5.67	107	0.57	9.92	6.27e-06	-11.98	0.00482	-5.33	4.46e-06	-12.32
PRDM1	RAAAGTGAAAGTGR	15166	24.08	395	2.09	11.5	0.00474	-5.35	3.65	1.29	0.00332	-5.71		MAFG	RWWWNTGCTGASTCAGCA	5438	10.24	215	1.14	8.97	6.58e-06	-11.93	0.00506	-5.29	4.68e-06	-12.27
MAFF	TGCTGASTCAGCABTTTT	5131	8.15	115	0.61	13.3	0.00483	-5.33	3.71	1.31	0.00338	-5.69		STAT1	RRRAAAADGAAASTRAAAV	13775	25.95	605	3.2	8.09	6.64e-06	-11.92	0.00511	-5.28	4.7e-06	-12.27
HXD9	ARWTTNATKD	6426	10.2	162	0.86	11.8	0.00486	-5.33	3.74	1.32	0.00339	-5.69		MEF2B	DKKKCTATTTTTRG	6126	11.54	258	1.37	8.42	6.65e-06	-11.92	0.00511	-5.28	4.7e-06	-12.27
CPEB1	TTTTTATTYTTTTTTTT	5193	8.24	118	0.62	13.1	0.00487	-5.32	3.75	1.32	0.00339	-5.69		MYB	RVWGRCAGTTRR	3888	7.32	155	0.82	8.88	6.87e-06	-11.89	0.00528	-5.24	4.84e-06	-12.24
HAND1	RGSYCTGGYYWNTSTCA	10067	15.98	246	1.3	12.2	0.00508	-5.28	3.91	1.36	0.00353	-5.65		MAFB	TGCTGASTYAD	7311	13.77	327	1.73	7.94	9.08e-06	-11.61	0.00698	-4.96	6.38e-06	-11.96
MEF2C	DKCTATTTTTRGM	2184	3.47	45	0.24	14.3	0.00524	-5.25	4.03	1.39	0.00363	-5.62		NKX22	DSAGWGSH	15189	28.61	755	3.99	7.15	9.24e-06	-11.59	0.00711	-4.95	6.48e-06	-11.95
STAT1	YCCVTTTCCHGGAAAWCHC	5329	8.46	119	0.63	13.3	0.00533	-5.23	4.1	1.41	0.00368	-5.6		NKX21	BTKGAGTGSY	7526	14.18	343	1.81	7.79	1.33e-05	-11.22	0.0103	-4.58	9.34e-06	-11.58
ELF5	VGRASSAGGAAGTRV	3612	5.73	80	0.42	13.4	0.00536	-5.23	4.12	1.42	0.00369	-5.6		THA	BTSAGGTCAS	6498	12.24	291	1.54	7.92	1.46e-05	-11.13	0.0112	-4.49	1.02e-05	-11.49
ETV2	RRARRCAGGAARYRGS	10354	16.44	257	1.36	12	0.00553	-5.2	4.26	1.45	0.0038	-5.57		FOXJ3	TTGTTTATKKTTW	14896	28.06	709	3.75	7.47	2.04e-05	-10.8	0.0157	-4.16	1.42e-05	-11.16
NOBOX	HTAATTRSY	4940	7.84	123	0.65	12	0.00626	-5.07	4.81	1.57	0.00429	-5.45		ZN708	GCCTAATAARBAGGYACAGC	2735	5.15	95	0.5	10.1	2.69e-05	-10.52	0.0207	-3.88	1.87e-05	-10.89
ARI5B	DBYKDGTATTSKR	15330	24.34	406	2.15	11.3	0.00637	-5.06	4.9	1.59	0.00435	-5.44		ZN394	NRARWRGAAWNGAMWGRAAK	27793	52.35	1291	6.83	7.66	4e-05	-10.13	0.0307	-3.48	2.77e-05	-10.49
PPARD	YAGGNBAAAGGTCA	9787	15.54	248	1.31	11.8	0.00642	-5.05	4.93	1.6	0.00438	-5.43		PRDM1	RAAAGTGAAAGTGR	9466	17.83	431	2.28	7.8	4.09e-05	-10.11	0.0314	-3.46	2.83e-05	-10.47
NR5A2	KBYCAAGGYCA	1958	3.11	41	0.22	14	0.00696	-4.97	5.35	1.68	0.00474	-5.35		ERR1	BYCAAGGTCAMABWV	13505	25.44	629	3.33	7.63	4.15e-05	-10.09	0.0319	-3.45	2.86e-05	-10.46
MAF	VAAWBTGCTGASTHWGCMD	16656	26.44	416	2.2	12	0.00702	-4.96	5.4	1.69	0.00476	-5.35		DDIT3	MTGATGHAAT	854	1.61	23	0.12	12.7	4.59e-05	-9.99	0.0353	-3.34	3.16e-05	-10.36
MAF	TGCTGAST	11467	18.2	314	1.66	10.9	0.0071	-4.95	5.46	1.7	0.00481	-5.34		BCL6B	HYGCTTTCKAG	10477	19.74	498	2.63	7.48	5.14e-05	-9.88	0.0396	-3.23	3.53e-05	-10.25
P73	GRRCATGYCTGG	6485	10.3	162	0.86	11.9	0.00717	-4.94	5.52	1.71	0.00485	-5.33		RXRB	TSAGGTCASR	16643	31.35	830	4.39	7.13	5.36e-05	-9.83	0.0413	-3.19	3.67e-05	-10.21
TBX4	RAGGTGTGAWAWNTVACACC	5336	8.47	119	0.63	13.3	0.00728	-4.92	5.6	1.72	0.0049	-5.32		CUX1	RBRSBDATCGATSK	3432	6.46	137	0.72	8.86	6.48e-05	-9.64	0.0498	-3	4.43e-05	-10.03
HXC10	WWWWWWWNNWTTTWATKRC	10281	16.32	249	1.32	12.3	0.00852	-4.77	6.55	1.88	0.00573	-5.16		HXB2	WAGAAYVTTCTAGAA	4814	9.07	201	1.06	8.49	6.62e-05	-9.62	0.0509	-2.98	4.51e-05	-10.01
TFE3	RGTCACGTGA	10701	16.99	287	1.52	11.1	0.00881	-4.73	6.77	1.91	0.00591	-5.13		HXB1	TGATKGATGG	18403	34.67	926	4.9	7.07	6.75e-05	-9.6	0.0519	-2.96	4.59e-05	-9.99
MEIS1	GMTGACAGV	19399	30.8	546	2.89	10.6	0.00892	-4.72	6.86	1.93	0.00597	-5.12		ZN490	TGDGTYTCTTGWAGRCAGCAKAYM	1290	2.43	35	0.19	12.8	6.91e-05	-9.58	0.0531	-2.94	4.68e-05	-9.97
PITX1	RGGGMTTAR	2154	3.42	48	0.25	13.2	0.00961	-4.65	7.39	2	0.00641	-5.05		ZN214	WCMWTYYTRWGSMHYTTGATGA	27246	51.32	1242	6.57	7.8	7.21e-05	-9.54	0.0554	-2.89	4.88e-05	-9.93
RUNX1	BYTGTGGTTWB	835	1.33	14	0.07	16.7	0.0104	-4.57	7.99	2.08	0.00692	-4.97		MAFK	TGCTGAGTCAGCA	9238	17.4	427	2.26	7.69	7.3e-05	-9.53	0.0561	-2.88	4.92e-05	-9.92
HBP1	AYYCATTGA	16836	26.73	472	2.5	10.7	0.0111	-4.5	8.56	2.15	0.0074	-4.91		E2F8	TTTRGMGGGAAW	13550	25.52	656	3.47	7.34	9.18e-05	-9.3	0.0706	-2.65	6.18e-05	-9.69
VDR	WGRGKTCAB	4879	7.75	124	0.66	11.7	0.0117	-4.44	9.04	2.2	0.00779	-4.86		ZFP82	TTCCADTTCAYTAATTYTCTCTTC	13632	25.68	581	3.07	8.34	0.000101	-9.21	0.0773	-2.56	6.75e-05	-9.6
ZNF76	RRKGCMTKCTGGGARWTGTAGT	3361	5.34	70	0.37	14.2	0.0119	-4.43	9.13	2.21	0.00785	-4.85		NR1H2	TAAAGGTCAAAGGTCAACK	1450	2.73	45	0.24	11.2	0.000116	-9.06	0.0891	-2.42	7.76e-05	-9.46
MEF2B	DKKKCTATTTTTRG	10438	16.57	270	1.43	11.6	0.0123	-4.4	9.43	2.24	0.00809	-4.82		NR2C1	GSYVAGAGGTCAB	2481	4.67	96	0.51	9.11	0.000147	-8.83	0.113	-2.18	9.8e-05	-9.23
Promoter of protein coding genes														PRDM4	KBGGGGGGCCTTGAAA	2672	5.03	102	0.54	9.24	0.000177	-8.64	0.136	-1.99	0.000118	-9.04
ID	CONSENSUS	TP	TP%	FP	FP%	ENR_RATIO	PVALUE	LOG_PVALUE	EVALUE	LOG_EVALUE	QVALUE	LOG_QVALUE		NR1H4	RGGTCAKT	6641	12.51	316	1.67	7.46	0.00019	-8.57	0.146	-1.92	0.000126	-8.98
SP3	SGVVGGGGGCGGGGCBRGSS	6401	36.05	35	0.19	189	1.23e-95	-218.54	9.44e-93	-211.9	4.07e-93	-212.74		RXRA	SARAGGTCAS	3719	7.01	161	0.85	8.18	0.000196	-8.54	0.151	-1.89	0.00013	-8.95
SP2	GGSSVGGGGGCGGGGCCDGSGS	7080	39.87	50	0.26	148	2.16e-92	-211.07	1.66e-89	-204.42	3.59e-90	-205.96		IRF5	KAAAGGRAARCMAAAWSWGA	10690	20.14	472	2.5	8.05	0.000238	-8.34	0.183	-1.7	0.000158	-8.75
E2F4	SRGGGCGGGAARD	8349	47.02	109	0.58	80.8	8.33e-88	-200.51	6.41e-85	-193.86	9.21e-86	-195.8		HXA1	TKGATGGATG	20844	39.26	1069	5.66	6.94	0.000258	-8.26	0.198	-1.62	0.00017	-8.68
E2F1	RRNKGGCGGGAARR	8085	45.53	105	0.56	81.2	6.57e-84	-191.53	5.05e-81	-184.89	5.45e-82	-187.12		RFX5	CWGTTGCYAGG	10799	20.34	525	2.78	7.31	0.000273	-8.21	0.21	-1.56	0.00018	-8.62
KLF6	GSRRGGGHGGGGMHGGGRV	7382	41.57	75	0.4	103	2.53e-83	-190.19	1.94e-80	-183.54	1.68e-81	-185.99		FOXJ3	TKKTTWWTGTTTA	13311	25.07	645	3.41	7.34	0.000285	-8.16	0.219	-1.52	0.000188	-8.58
TFDP1	RRRRGGCGGGAARN	7767	43.74	97	0.51	84.4	4.22e-83	-189.67	3.24e-80	-183.03	2.31e-81	-185.67		NFE2	VVRTGACTCAGCA	8968	16.89	421	2.23	7.57	0.00029	-8.15	0.223	-1.5	0.00019	-8.57
KLF3	GGRGVDGGGCGGGGCYGGG	7746	43.62	85	0.45	95.9	4.86e-83	-189.53	3.74e-80	-182.89	2.31e-81	-185.67		IRF9	GAAAGCGAAAYT	1525	2.87	55	0.29	9.7	0.000376	-7.89	0.289	-1.24	0.000246	-8.31
THAP1	SGCCGCCATSTYGGSYBCGGGC	7279	40.99	69	0.37	111	2.65e-81	-185.53	2.04e-78	-178.89	1.1e-79	-181.81		OVOL2	RTAACGGD	14798	27.87	761	4.03	6.91	0.000417	-7.78	0.32	-1.14	0.000272	-8.21
TAF1	RARRWGGCGGMGGMGR	5973	33.64	48	0.25	130	5.51e-81	-184.8	4.24e-78	-178.16	2.03e-79	-181.19		REL	DRWRGGGRAATKCCA	12208	23	580	3.07	7.48	0.000508	-7.59	0.39	-0.94	0.000331	-8.01
SP1	VGGGGGCGGGGCCKGGGGGGGG	7546	42.5	77	0.41	103	2.14e-80	-183.45	1.65e-77	-176.8	7.1e-79	-179.94		TBX4	RAGGTGTGAWAWNTVACACC	6268	11.81	267	1.41	8.33	0.000641	-7.35	0.493	-0.71	0.000417	-7.78
SP1	VGGGGGCGGGGCCK	8406	47.34	122	0.65	72.7	1.49e-79	-181.5	1.15e-76	-174.86	4.5e-78	-178.1		ZN134	GCCTSRHCTMATCAGKTGAAGG	8828	16.63	381	2.02	8.23	0.000749	-7.2	0.576	-0.55	0.000486	-7.63
SP4	SRGVARGRGGCGGRGCHDRR	8088	45.55	98	0.52	87	4.07e-79	-180.5	3.13e-76	-173.86	1.12e-77	-177.18		NFAC1	AWGGAAARWVWGAMW	5734	10.8	257	1.36	7.91	0.000872	-7.04	0.671	-0.4	0.000565	-7.48
SP4	GRRRGGGGMGGGGCBK	7770	43.76	99	0.52	82.7	5.82e-79	-180.14	4.47e-76	-173.5	1.49e-77	-176.9		NR1D1	RRRNMASTGGGTCAGDRDR	9750	18.37	440	2.33	7.87	0.00091	-7	0.7	-0.36	0.000588	-7.44
WT1	RGGVGGGGGAGGRGGVGGRG	5113	28.79	28	0.15	188	1.12e-76	-174.88	8.63e-74	-168.24	2.66e-75	-171.72		SPIB	RRAAAGAGGAAGTGARA	5107	9.62	223	1.18	8.12	0.00128	-6.66	0.983	-0.02	0.000823	-7.1
E2F6	DGGGCGGGARRVR	6905	38.89	87	0.46	83.5	6.66e-75	-170.8	5.12e-72	-164.15	1.47e-73	-167.7		STAT3	SAYTTCCMRGAA	7613	14.34	364	1.93	7.43	0.00128	-6.66	0.985	-0.01	0.000823	-7.1
MBD2	SSGKCCGGMGR	4617	26	31	0.16	154	3.99e-73	-166.7	3.07e-70	-160.06	8.28e-72	-163.67		HAND1	RGSYCTGGYYWNTSTCA	2000	3.77	76	0.4	9.25	0.00128	-6.66	0.987	-0.01	0.000823	-7.1
RFX1	SSSSCBGTTGCCAKGGVRACSS	6004	33.81	50	0.26	125	1.71e-72	-165.25	1.32e-69	-158.6	3.34e-71	-162.28		TBX21	GDGDRGGTGTGRV	3767	7.1	166	0.88	8.03	0.00143	-6.55	1.1	0.09	0.000914	-7
KLF16	GGGGGYGKGKBGGGGGGGG	6789	38.23	76	0.4	93.9	5.3e-72	-164.12	4.07e-69	-157.47	9.77e-71	-161.2		SPI1	RRAAAGAGGAAGTGRVD	2897	5.46	118	0.62	8.67	0.0015	-6.5	1.15	0.14	0.000956	-6.95
KLF12	VGGGGCGGGGC	7461	42.02	118	0.62	66.7	2.11e-69	-158.13	1.62e-66	-151.49	3.69e-68	-155.27		NFIC	TYYTGGCWS	16682	31.42	868	4.59	6.84	0.00154	-6.48	1.18	0.17	0.000979	-6.93
PROX1	KGGKARGGCGKSKKGGG	6047	34.05	65	0.34	97.5	1.68e-68	-156.06	1.29e-65	-149.41	2.78e-67	-153.25		CREM	CRVTGACGTCA	15017	28.29	763	4.04	7	0.00166	-6.4	1.28	0.25	0.00106	-6.85
KAISO	SARRYCTCGCGAGAV	4953	27.89	40	0.21	129	2.57e-68	-155.63	1.98e-65	-148.99	4.07e-67	-152.87		IRX2	RCDKGKBDKGDCRKGTDVK	3885	7.32	162	0.86	8.49	0.00181	-6.31	1.39	0.33	0.00115	-6.77
ZFX	DGVRGVVSAGGCCKVGG	7371	41.51	103	0.54	75.4	3.15e-68	-155.43	2.42e-65	-148.78	4.76e-67	-152.71		HXD3	NGKTAATTAGK	932	1.76	32	0.17	10.1	0.00183	-6.31	1.4	0.34	0.00116	-6.76
EGR4	GGSGGYRGGGM	4979	28.04	46	0.24	113	3.45e-68	-155.34	2.65e-65	-148.69	4.98e-67	-152.67		MCR	HAGDMCWGGTTGWDGTR	6053	11.4	271	1.43	7.92	0.00184	-6.3	1.41	0.35	0.00116	-6.76
EGR2	GRDGHGKGGGHGGRGG	5991	33.74	66	0.35	95.2	5.7e-68	-154.84	4.38e-65	-148.19	7.88e-67	-152.21		TYY2	AWAATGGCGGH	13871	26.13	703	3.72	7.02	0.00196	-6.23	1.51	0.41	0.00124	-6.69
E2F4	GGCGGGAADTTBNR	4985	28.07	43	0.23	121	1.39e-67	-153.94	1.07e-64	-147.3	1.84e-66	-151.36		ZKSC3	TYCGAGGCTAG	2513	4.73	108	0.57	8.21	0.00208	-6.17	1.6	0.47	0.00131	-6.64
KAISO	TMTCGCGAGAN	5504	31	66	0.35	87.5	2.43e-64	-146.48	1.87e-61	-139.83	3.1e-63	-143.93		NR1I3	RRGGTCARVRRAGTTCAD	2294	4.32	90	0.48	8.98	0.00212	-6.16	1.63	0.49	0.00133	-6.62
E2F2	GGCGCGAAAC	5527	31.13	69	0.37	84.1	7.14e-64	-145.4	5.49e-61	-138.75	8.77e-63	-142.89		SMCA5	GAATBGAATGGAAWC	15593	29.37	766	4.05	7.24	0.00223	-6.11	1.71	0.54	0.0014	-6.57
ZF64A	GGGGCCCGGGAMYCDG	5896	33.2	70	0.37	88.4	1.41e-63	-144.72	1.09e-60	-138.07	1.67e-62	-142.25		MAFF	TGCTGASTC	15449	29.1	804	4.25	6.83	0.00224	-6.1	1.73	0.55	0.0014	-6.57
KLF9	GRRGKGGGCGTGGCC	6772	38.14	100	0.53	71.4	3.02e-62	-141.66	2.32e-59	-135.01	3.45e-61	-139.22		ZN784	DMGGTAGGTRV	8701	16.39	429	2.27	7.21	0.0024	-6.03	1.84	0.61	0.00149	-6.51
PATZ1	GGGGMGGGGGMKGGRRVGGVRG	8416	47.4	133	0.7	66.9	6.11e-62	-140.95	4.7e-59	-134.31	6.76e-61	-138.55		TWST1	VMCATCTGGW	5474	10.31	263	1.39	7.38	0.00276	-5.89	2.12	0.75	0.00172	-6.37
E2F3	DDGGCGGGAAA	6559	36.94	103	0.54	67.1	1.25e-61	-140.24	9.59e-59	-133.59	1.34e-60	-137.87		RARG	RGGTCASVRTGVCMTGRV	853	1.61	27	0.14	10.9	0.00302	-5.8	2.32	0.84	0.00187	-6.28
SP2	RGGRGGCGGGGC	7664	43.16	138	0.73	58.7	2.96e-61	-139.37	2.27e-58	-132.73	3.06e-60	-137.04		IRF2	RAAAVHGAAAGTGAAASTRV	5435	10.24	237	1.25	8.13	0.00398	-5.53	3.06	1.12	0.00247	-6
E2F7	GDGGCGGGAARDR	9157	51.57	188	0.99	51.6	8.49e-61	-138.32	6.53e-58	-131.67	8.53e-60	-136.01		MYBA	VGYGGCVGTTRSVGV	5364	10.1	247	1.31	7.7	0.00432	-5.45	3.32	1.2	0.00267	-5.93
FEV	GCVGGAAGYG	6231	35.09	96	0.51	68.4	8.94e-61	-138.27	6.88e-58	-131.62	8.73e-60	-135.99		RARA	GGRRGRTSMRRAGKTCAAGG	3842	7.24	162	0.86	8.39	0.00434	-5.44	3.34	1.21	0.00268	-5.92
EGR2	GRGRRKGWGKGGGHGGRG	5810	32.72	71	0.38	85.9	3.65e-59	-134.56	2.81e-56	-127.91	3.46e-58	-132.31		SPDEF	RWCCMGGAWGWAGT	4333	8.16	198	1.05	7.75	0.00476	-5.35	3.66	1.3	0.00293	-5.83
KLF15	RGGGMGGRGVDGGGGGRGG	3217	18.12	9	0.05	343	7.43e-59	-133.85	5.72e-56	-127.2	6.85e-58	-131.63		RORA	AWSTRGGTCARRG	3351	6.31	151	0.8	7.85	0.00537	-5.23	4.13	1.42	0.00329	-5.72
MAZ	RRGGGAGGGGS	5134	28.91	64	0.34	84.1	1.56e-58	-133.1	1.2e-55	-126.46	1.4e-57	-130.91		TFE3	RGTCACGTGA	4690	8.83	226	1.2	7.36	0.00587	-5.14	4.51	1.51	0.00359	-5.63
TBX15	GGGGGGGGGGGGGTGGGDR	5210	29.34	57	0.3	95.6	1.56e-56	-128.5	1.2e-53	-121.85	1.37e-55	-126.33		HSF2	VGAABRTTCTAGAA	7077	13.33	340	1.8	7.39	0.00676	-5	5.2	1.65	0.00413	-5.49
EGR1	VDRDGCGKGGGYGGRRR	8188	46.11	152	0.8	57	1.99e-56	-128.26	1.53e-53	-121.61	1.69e-55	-126.12		P53	DGRCATGYCCAGRCATGYCY	12949	24.39	607	3.21	7.58	0.00688	-4.98	5.29	1.67	0.0042	-5.47
ZN341	GRGGRRRRGGRGRRGGAASAGC	6171	34.75	80	0.42	81.1	2.54e-55	-125.71	1.95e-52	-119.07	2.11e-54	-123.59		HNF4G	VRGKBCAAAGKYCA	23530	44.32	1206	6.38	6.94	0.00755	-4.89	5.8	1.76	0.00459	-5.38
TBX1	GGGYGGGYAGGGGTGGGMDD	4164	23.45	32	0.17	134	1.22e-54	-124.14	9.39e-52	-117.49	9.88e-54	-122.05		PPARD	YAGGNBAAAGGTCA	16715	31.49	846	4.48	7.03	0.00832	-4.79	6.4	1.86	0.00505	-5.29
KLF1	DGGGYGKGGCYGGG	7117	40.08	133	0.7	56.5	2.35e-52	-118.88	1.81e-49	-112.23	1.86e-51	-116.81		USF1	RGTCACGTGRBS	10220	19.25	515	2.72	7.05	0.00859	-4.76	6.61	1.89	0.00521	-5.26
ZSC22	RGKCWGAGGGMGGAGG	6459	36.37	108	0.57	63.1	1.23e-51	-117.23	9.44e-49	-110.58	9.48e-51	-115.18		FIGLA	DHMCAGGTGKT	15973	30.09	831	4.4	6.84	0.00866	-4.75	6.66	1.9	0.00524	-5.25
AP2D	CGCCYGVGGCSCGT	6808	38.34	126	0.67	57.1	9.94e-51	-115.14	7.64e-48	-108.49	7.49e-50	-113.12		ETV6	RCAGGAARK	1451	2.73	62	0.33	8.21	0.0097	-4.64	7.46	2.01	0.00586	-5.14
PURA	GGWRKKGGDGGGCVKGG	6007	33.83	96	0.51	65.9	2.27e-49	-112.01	1.75e-46	-105.36	1.68e-48	-110.01		GCM1	HWVATGCKGGYMBK	11662	21.97	583	3.08	7.11	0.0113	-4.48	8.7	2.16	0.00682	-4.99
AP2B	GCCYGVGGGS	4116	23.18	50	0.26	85.9	6.6e-49	-110.94	5.08e-46	-104.29	4.76e-48	-108.96		NDF1	RRCAGATGGY	513	0.97	17	0.09	10.2	0.0117	-4.45	8.99	2.2	0.00702	-4.96
ZBT17	SRRGGWGGGGGAGGGGMRR	6809	38.35	118	0.62	60.9	7.16e-49	-110.86	5.5e-46	-104.21	5.05e-48	-108.9		CREB1	NRRTGACGTMA	22685	42.73	1202	6.36	6.71	0.0127	-4.37	9.74	2.28	0.00759	-4.88
ZBT14	GGAGCGCGC	6869	38.68	146	0.77	49.7	3.27e-48	-109.34	2.51e-45	-102.7	2.26e-47	-107.41		Promoter of protein coding genes
MAZ	GGGGGAGGGGGDGRGRRRGRRG	6394	36.01	101	0.53	66.7	1.65e-47	-107.72	1.27e-44	-101.08	1.12e-46	-105.81		ID	CONSENSUS	TP	TP%	FP	FP%	ENR_RATIO	PVALUE	LOG_PVALUE	EVALUE	LOG_EVALUE	QVALUE	LOG_QVALUE
KLF13	DRGKGGGCGKD	5557	31.29	97	0.51	60.4	2.33e-47	-107.38	1.79e-44	-100.73	1.55e-46	-105.48		GATA4	DSAGATAAGA	3119	49.29	494	2.61	18.8	1.85e-82	-188.2	1.42e-79	-181.55	1.50e-80	-183.8
ZBT7A	VRGGGKCKY	8716	49.08	221	1.17	41.8	1.02e-46	-105.9	7.84e-44	-99.25	6.63e-46	-104.03		GATA1	DSAGATAAGVV	1740	27.5	177	0.94	29.2	3.35e-82	-187.6	2.58e-79	-180.96	1.50e-80	-183.8
ZN148	KGRGKGGGGGAGGGG	5466	30.78	88	0.47	65.4	1.2e-46	-105.74	9.22e-44	-99.09	7.65e-46	-103.88		GATA6	DVAGATAAGAWAA	2111	33.36	285	1.51	22.1	5.05e-68	-154.96	3.88e-65	-148.31	1.51e-66	-151.56
CTCFL	GCCDSYAGGGGGCGCYV	6068	34.17	105	0.56	60.9	7.52e-46	-103.9	5.78e-43	-97.26	4.71e-45	-102.07		GATA2	DSAGATAAGRR	2958	46.74	500	2.65	17.6	1.15e-67	-154.13	8.84e-65	-147.49	2.58e-66	-151.02
E2F5	SGCGCSAAAH	5872	33.07	113	0.6	54.8	7.96e-46	-103.84	6.12e-43	-97.2	4.89e-45	-102.03		GATA2	STGBNNNNNDVAGATAAGR	2487	39.3	350	1.85	21.2	5.91e-65	-147.89	4.54e-62	-141.25	1.06e-63	-145
ZIC4	DCRCAGCGGGGGGTC	4656	26.22	65	0.34	75.1	1.78e-45	-103.04	1.37e-42	-96.4	1.07e-44	-101.24		SP2	GGSSVGGGGGCGGGGCCDGSGS	1429	22.58	127	0.67	33.4	1.44e-63	-144.69	1.11e-60	-138.05	2.16e-62	-141.99
GLIS1	TCGTGGGGGGTMD	6925	39	145	0.77	50.5	3.16e-45	-102.46	2.43e-42	-95.82	1.87e-44	-100.69		SP3	SGVVGGGGGCGGGGCBRGSS	988	15.61	58	0.31	50.1	6.04e-63	-143.26	4.65e-60	-136.62	7.74e-62	-140.71
NR0B1	GMGKGGGASR	4522	25.47	69	0.37	68.8	5.87e-45	-101.85	4.52e-42	-95.2	3.42e-44	-100.08		E2F4	SRGGGCGGGAARD	1768	27.94	224	1.19	23.5	1.56e-62	-142.32	1.20e-59	-135.67	1.75e-61	-139.9
KLF14	DRGKGGGCGTGGY	7714	43.44	176	0.93	46.4	2.25e-44	-100.51	1.73e-41	-93.86	1.28e-43	-98.76		GATA1	STGBNNNDNVSAGATAAGV	2820	44.56	439	2.32	19.1	3.97e-61	-139.08	3.05e-58	-132.43	3.95e-60	-136.78
KLF5	WGGGTGKGGCDGGG	5591	31.49	99	0.52	59.5	4.16e-44	-99.89	3.2e-41	-93.24	2.34e-43	-98.16		E2F1	RRNKGGCGGGAARR	1643	25.96	205	1.08	23.8	3.11e-58	-132.42	2.39e-55	-125.77	2.79e-57	-130.22
MECP2	SCCGGRR	8146	45.87	213	1.13	40.5	9.29e-44	-99.08	7.14e-41	-92.44	5.14e-43	-97.37		TFDP1	RRRRGGCGGGAARN	1810	28.6	245	1.3	22	4.03e-57	-129.85	3.10e-54	-123.21	3.29e-56	-127.75
GABPA	GVVRCCGGAAGTGV	6242	35.15	124	0.66	53.2	7.87e-43	-96.95	6.05e-40	-90.3	4.28e-42	-95.25		SP1	VGGGGGCGGGGCCK	1172	18.52	116	0.61	29.9	1.22e-54	-124.14	9.42e-52	-117.49	9.16e-54	-122.13
NR1H4	RRGGKCAVTGRCCBSGVGG	6410	36.1	119	0.63	56.9	1.73e-42	-96.16	1.33e-39	-89.52	9.26e-42	-94.48		TAF1	RARRWGGCGGMGGMGR	1030	16.28	87	0.46	35	7.57e-54	-122.31	5.82e-51	-115.67	5.23e-53	-120.38
ZBT7B	SSCSGTTGCCATGGVRACSGS	5885	33.14	99	0.52	62.6	6.31e-42	-94.87	4.85e-39	-88.22	3.33e-41	-93.2		E2F7	GDGGCGGGAARDR	1376	21.74	166	0.88	24.6	3.06e-52	-118.62	2.35e-49	-111.97	1.96e-51	-116.76
ELK4	SVCCGGAAGTGV	4404	24.8	69	0.37	67	2.96e-41	-93.32	2.28e-38	-86.68	1.53e-40	-91.68		KLF3	GGRGVDGGGCGGGGCYGGG	1149	18.16	107	0.57	31.8	4.89e-52	-118.15	3.76e-49	-111.5	2.92e-51	-116.36
HEY2	GKBGGCWCGTGGCHTBV	4633	26.09	69	0.37	70.5	3.81e-41	-93.07	2.93e-38	-86.42	1.95e-40	-91.44		E2F4	GGCGGGAADTTBNR	1085	17.15	105	0.56	30.6	7.87e-52	-117.67	6.05e-49	-111.03	4.41e-51	-115.95
VEZF1	RRRRGGAGGGGR	4643	26.15	78	0.41	62.6	1.3e-40	-91.84	1e-37	-85.19	6.55e-40	-90.22		TAL1	CTGSNVVSBRSWGATAAGV	1443	22.8	167	0.88	25.7	5.57e-51	-115.71	4.29e-48	-109.07	2.94e-50	-114.05
ETV1	SRCCGGAAGYG	4321	24.33	70	0.37	64.8	5e-40	-90.49	3.84e-37	-83.85	2.47e-39	-88.89		SP4	SRGVARGRGGCGGRGCHDRR	1006	15.9	82	0.43	36.2	1.06e-50	-115.07	8.14e-48	-108.43	5.28e-50	-113.47
ZFX	SCAGGCCBCR	3282	18.48	39	0.21	87.4	6.61e-40	-90.22	5.08e-37	-83.57	3.22e-39	-88.63		GATA3	RVAGATAAVAD	1829	28.9	282	1.49	19.3	2.76e-50	-114.12	2.12e-47	-107.47	1.30e-49	-112.56
MYCN	RGCCACGTGSDS	4799	27.03	86	0.46	58.7	3.24e-39	-88.62	2.49e-36	-81.98	1.56e-38	-87.05		SP4	GRRRGGGGMGGGGCBK	1154	18.24	119	0.63	28.7	8.09e-50	-113.04	6.22e-47	-106.39	3.63e-49	-111.54
XBP1	GSKGACGTGGC	4195	23.62	68	0.36	64.7	6.9e-39	-87.87	5.3e-36	-81.22	3.27e-38	-86.31		RFX1	SSSSCBGTTGCCAKGGVRACSS	1003	15.85	85	0.45	34.9	3.66e-47	-106.93	2.81e-44	-100.28	1.56e-46	-105.47
MXI1	VCACGTGGSNGSBGS	6159	34.68	129	0.68	50.4	1.65e-38	-87	1.27e-35	-80.35	7.7e-38	-85.46		KAISO	SARRYCTCGCGAGAV	955	15.09	89	0.47	31.7	1.11e-46	-105.81	8.56e-44	-99.17	4.54e-46	-104.41
ZN335	RGCTGYCYNBVSCKMTGCCTGW	4869	27.42	75	0.4	68.2	1.5e-37	-84.79	1.16e-34	-78.14	6.93e-37	-83.26		SP1	VGGGGGCGGGGCCKGGGGGGGG	1428	22.57	170	0.9	25	1.73e-45	-103.07	1.33e-42	-96.42	6.76e-45	-101.71
HES1	VMGVCACGMGMCM	6381	35.94	145	0.77	46.5	3.06e-37	-84.08	2.35e-34	-77.43	1.39e-36	-82.56		E2F6	DGGGCGGGARRVR	1688	26.68	258	1.37	19.5	4.44e-45	-102.13	3.41e-42	-95.48	1.66e-44	-100.81
MTF1	MGKGCCGTGTGCAAARS	5544	31.22	107	0.57	54.6	5.77e-37	-83.44	4.44e-34	-76.8	2.59e-36	-81.94		THAP1	SGCCGCCATSTYGGSYBCGGGC	818	12.93	58	0.31	41.5	8.43e-45	-101.49	6.48e-42	-94.84	3.02e-44	-100.21
HINFP	DMSHHMGCGGACGTTV	5439	30.63	106	0.56	54.1	1.03e-36	-82.87	7.91e-34	-76.22	4.55e-36	-81.38		MBD2	SSGKCCGGMGR	857	13.54	83	0.44	30.5	2.33e-43	-98.17	1.79e-40	-91.52	8.03e-43	-96.93
SRBP2	VSGTGGGGWGABG	6570	37	154	0.81	45.1	1.63e-36	-82.4	1.26e-33	-75.76	7.13e-36	-80.93		EGR1	VDRDGCGKGGGYGGRRR	1439	22.74	198	1.05	21.6	9.51e-42	-94.46	7.31e-39	-87.81	3.16e-41	-93.26
CENPB	TTCGTWSBAHGCGGGWW	5180	29.17	96	0.51	56.9	2.03e-36	-82.18	1.56e-33	-75.54	8.76e-36	-80.72		E2F2	GGCGCGAAAC	1868	29.52	334	1.77	16.7	8.51e-40	-89.96	6.54e-37	-83.32	2.73e-39	-88.8
KLF4	WGGGYGKGGC	6279	35.36	151	0.8	44	2.94e-36	-81.82	2.26e-33	-75.17	1.25e-35	-80.37		PROX1	KGGKARGGCGKSKKGGG	1424	22.5	202	1.07	21	2.17e-39	-89.03	1.67e-36	-82.38	6.71e-39	-87.9
PLAG1	GGRGGSMHNWVKAGGGG	3631	20.45	48	0.25	78.9	4.52e-36	-81.38	3.48e-33	-74.74	1.9e-35	-79.95		KAISO	TMTCGCGAGAN	733	11.58	67	0.35	32.2	2.71e-39	-88.8	2.08e-36	-82.16	8.10e-39	-87.71
ELF1	VRACCCGGAAGTGS	4610	25.96	84	0.44	57.7	1.56e-35	-80.15	1.2e-32	-73.5	6.47e-35	-78.72		SP2	RGGRGGCGGGGC	1963	31.02	352	1.86	16.6	2.85e-39	-88.75	2.19e-36	-82.11	8.26e-39	-87.69
NRF1	CWSTGCGCATGCGCRDS	8256	46.49	216	1.14	40.5	2.59e-33	-75.03	2e-30	-68.39	1.06e-32	-73.62		E2F5	SGCGCSAAAH	1844	29.14	333	1.76	16.5	1.71e-38	-86.96	1.32e-35	-80.32	4.80e-38	-85.93
ZN563	RGGNTCMTNDCHGGCAGCTGY	6488	36.54	140	0.74	49	4.68e-33	-74.44	3.6e-30	-67.8	1.89e-32	-73.04		ZFX	DGVRGVVSAGGCCKVGG	1370	21.65	194	1.03	21	4.51e-38	-85.99	3.47e-35	-79.35	1.23e-37	-84.99
VEZF1	GGRRRRGRRGGAGGGGGRGRRR	5511	31.04	105	0.56	55.3	5.46e-33	-74.29	4.2e-30	-67.64	2.18e-32	-72.9		FEV	GCVGGAAGYG	1684	26.61	305	1.61	16.4	4.30e-35	-79.13	3.31e-32	-72.49	1.13e-34	-78.16
NR2C2	GSTYMVRGGTCA	7019	39.53	185	0.98	40.2	1e-32	-73.68	7.69e-30	-67.04	3.95e-32	-72.31		ETV1	SRCCGGAAGYG	1335	21.1	213	1.13	18.6	4.41e-35	-79.11	3.40e-32	-72.46	1.13e-34	-78.16
ELF2	RAVCCGGAAGTGR	3913	22.04	68	0.36	60.4	1.13e-32	-73.56	8.68e-30	-66.92	4.41e-32	-72.2		ELK4	SVCCGGAAGTGV	1488	23.51	252	1.33	17.6	5.80e-34	-76.53	4.46e-31	-69.89	1.44e-33	-75.62
ZN350	ASGGGVVGCARDNVTTTGKKGCCC	7691	43.31	175	0.93	46.5	2.01e-32	-72.99	1.54e-29	-66.34	7.74e-32	-71.64		KLF6	GSRRGGGHGGGGMHGGGRV	484	7.65	26	0.14	53.6	9.78e-34	-76.01	7.52e-31	-69.36	2.37e-33	-75.12
MXI1	SCCACGTGSYB	7103	40	193	1.02	39	3.64e-32	-72.39	2.8e-29	-65.75	1.39e-31	-71.05		GABPA	GVVRCCGGAAGTGV	658	10.4	63	0.33	30.8	2.00e-32	-72.99	1.54e-29	-66.34	4.73e-32	-72.13
ZN219	GDGGGGGGYGGA	8808	49.6	261	1.38	35.8	6.24e-32	-71.85	4.8e-29	-65.21	2.35e-31	-70.52		CENPB	TTCGTWSBAHGCGGGWW	1412	22.31	223	1.18	18.8	2.11e-32	-72.94	1.62e-29	-66.29	4.85e-32	-72.1
ZN667	GTGSCYTTMARAGCTCMBC	6126	34.5	136	0.72	47.6	1.12e-31	-71.27	8.62e-29	-64.62	4.18e-31	-69.95		PATZ1	GGGGMGGGGGMKGGRRVGGVRG	1742	27.53	283	1.5	18.3	2.95e-32	-72.6	2.27e-29	-65.96	6.61e-32	-71.79
MYBA	VGYGGCVGTTRSVGV	6907	38.9	176	0.93	41.5	1.85e-31	-70.76	1.42e-28	-64.12	6.83e-31	-69.46		WT1	RGGVGGGGGAGGRGGVGGRG	487	7.7	28	0.15	50.3	3.14e-32	-72.54	2.42e-29	-65.89	6.88e-32	-71.75
TFCP2	SCCTGMNCDSRCCRGA	2821	15.89	34	0.18	85.8	6.03e-31	-69.58	4.64e-28	-62.94	2.2e-30	-68.29		EGR4	GGSGGYRGGGM	1349	21.32	228	1.21	17.6	7.05e-32	-71.73	5.42e-29	-65.08	1.51e-31	-70.97
ZN320	GKGGGDCCMGGGGGCCWRTG	6790	38.24	160	0.85	44.9	1.06e-30	-69.02	8.17e-28	-62.37	3.83e-30	-67.73		KLF16	GGGGGYGKGKBGGGGGGGG	1405	22.2	217	1.15	19.3	7.44e-32	-71.68	5.72e-29	-65.03	1.55e-31	-70.94
ZBTB4	CAATRGCGDTKGYGR	4461	25.12	89	0.47	52.8	3.12e-30	-67.94	2.4e-27	-61.3	1.11e-29	-66.67		KLF14	DRGKGGGCGTGGY	1801	28.46	338	1.79	15.9	1.07e-31	-71.31	8.23e-29	-64.67	2.18e-31	-70.6
GLIS2	CKTCGCGGGGGGTM	3610	20.33	62	0.33	61	5.04e-30	-67.46	3.88e-27	-60.81	1.78e-29	-66.2		MYBA	VGYGGCVGTTRSVGV	1508	23.83	256	1.35	17.5	1.38e-31	-71.06	1.06e-28	-64.41	2.76e-31	-70.37
ZNF76	RRKGCMTKCTGGGARWTGTAGT	3804	21.42	58	0.31	68.6	5.28e-30	-67.41	4.06e-27	-60.77	1.84e-29	-66.16		ZF64A	GGGGCCCGGGAMYCDG	753	11.9	82	0.43	27.1	3.09e-31	-70.25	2.37e-28	-63.61	6.02e-31	-69.59
ARNT2	GNCGTGGSASRC	2982	16.79	44	0.23	70.6	5.53e-30	-67.37	4.25e-27	-60.72	1.91e-29	-66.13		ELF1	VRACCCGGAAGTGS	733	11.58	81	0.43	26.7	4.30e-31	-69.92	3.31e-28	-63.28	8.21e-31	-69.27
ZN524	GGGTDCRAGGGTTCGAGK	5189	29.22	110	0.58	49.8	7.83e-30	-67.02	6.02e-27	-60.37	2.68e-29	-65.79		E2F3	DDGGCGGGAAA	1354	21.4	233	1.23	17.3	6.84e-31	-69.46	5.26e-28	-62.81	1.28e-30	-68.83
GCM2	BATGCGGGTAB	7383	41.58	215	1.14	36.4	5.25e-29	-65.12	4.04e-26	-58.47	1.77e-28	-63.9		ZN589	CCMASGGKWWYWRCCS	1737	27.45	314	1.66	16.5	1.56e-30	-68.63	1.20e-27	-61.99	2.85e-30	-68.03
HESX1	ABSYGGCWMRTRRMMT	5019	28.26	110	0.58	48.1	5.29e-29	-65.11	4.06e-26	-58.46	1.77e-28	-63.9		ZBT7B	SSCSGTTGCCATGGVRACSGS	1263	19.96	184	0.97	20.4	2.42e-30	-68.19	1.86e-27	-61.55	4.35e-30	-67.61
BHE41	WSVRKSYCACGTGMWGRRRV	6989	39.36	173	0.92	42.8	7.93e-29	-64.7	6.1e-26	-58.06	2.63e-28	-63.5		ZEP2	GGYDGGGWAACCSS	1844	29.14	354	1.87	15.5	1.01e-29	-66.77	7.75e-27	-60.12	1.77e-29	-66.2
ZN554	GCWGAGYCANGTRGDKKRCT	4880	27.48	99	0.52	52	1.9e-28	-63.83	1.46e-25	-57.19	6.24e-28	-62.64		EGR2	GRGRRKGWGKGGGHGGRG	699	11.05	74	0.39	27.9	6.47e-29	-64.91	4.97e-26	-58.26	1.12e-28	-64.36
ETS1	RRRCMGGAAGTGG	3019	17	47	0.25	67	2e-28	-63.78	1.54e-25	-57.14	6.5e-28	-62.6		CTCFL	GCCDSYAGGGGGCGCYV	1357	21.44	223	1.18	18.1	6.81e-29	-64.86	5.23e-26	-58.21	1.15e-28	-64.33
ELK1	RCCGGAAGTGV	4843	27.27	115	0.61	44.4	3.25e-28	-63.29	2.5e-25	-56.65	1.05e-27	-62.12		MECP2	SCCGGRR	1218	19.25	218	1.15	16.6	1.35e-28	-64.17	1.04e-25	-57.53	2.24e-28	-63.66
ZEP2	GGYDGGGWAACCSS	6143	34.59	160	0.85	40.6	7.36e-28	-62.48	5.66e-25	-55.83	2.35e-27	-61.32		KLF12	VGGGGCGGGGC	541	8.55	52	0.28	30.5	3.56e-28	-63.2	2.73e-25	-56.56	5.80e-28	-62.71
ZN281	RGGWGGGGGAGGGGV	3374	19	58	0.31	60.9	1.44e-27	-61.81	1.11e-24	-55.16	4.55e-27	-60.66		EGR2	GRDGHGKGGGHGGRGG	2010	31.76	396	2.1	15.1	3.79e-28	-63.14	2.91e-25	-56.5	6.07e-28	-62.67
ESR2	RGGTCASCSTGMCCY	4516	25.43	98	0.52	48.6	2.54e-27	-61.24	1.95e-24	-54.59	7.95e-27	-60.1		ZN341	GRGGRRRRGGRGRRGGAASAGC	654	10.34	63	0.33	30.6	9.16e-28	-62.26	7.04e-25	-55.61	1.44e-27	-61.8
ZSC31	RGCAGCAGGGCARTTAKR	5308	29.89	122	0.65	45.9	6.3e-27	-60.33	4.84e-24	-53.68	1.95e-26	-59.2		SPZ1	CGGCKGWWACMBYGGG	1322	20.89	222	1.17	17.7	9.39e-28	-62.23	7.22e-25	-55.59	1.45e-27	-61.8
CLOCK	CWGHCACGTGMVVM	3264	18.38	58	0.31	58.9	2.38e-26	-59	1.83e-23	-52.35	7.33e-26	-57.88		ELF5	VGRASSAGGAAGTRV	869	13.73	118	0.62	21.8	1.27e-27	-61.93	9.79e-25	-55.28	1.94e-27	-61.51
RFX5	GTCABCWGTTGCYRGGSARA	7589	42.74	204	1.08	39.4	2.59e-26	-58.92	1.99e-23	-52.27	7.87e-26	-57.8		EHF	VWACSAGGAAGTDVS	1291	20.4	218	1.15	17.6	1.36e-27	-61.86	1.05e-24	-55.22	2.03e-27	-61.46
ETS2	RDVRGGAARVRRR	3467	19.52	67	0.35	54.3	6.23e-26	-58.04	4.79e-23	-51.39	1.88e-25	-56.93		NR0B1	GMGKGGGASR	1751	27.67	359	1.9	14.5	4.05e-27	-60.77	3.12e-24	-54.13	5.96e-27	-60.38
MAX	VRGCACGTGG	5922	33.35	168	0.89	37.3	1.15e-25	-57.42	8.88e-23	-50.78	3.45e-25	-56.33		ZSC22	RGKCWGAGGGMGGAGG	727	11.49	88	0.47	24.4	1.07e-26	-59.8	8.22e-24	-53.16	1.55e-26	-59.43
PAX8	BTVAYTSRMGYRKR	6762	38.08	198	1.05	36.2	5.58e-24	-53.54	4.29e-21	-46.9	1.65e-23	-52.46		AP2D	CGCCYGVGGCSCGT	1057	16.7	167	0.88	18.8	1.21e-26	-59.68	9.30e-24	-53.03	1.72e-26	-59.32
ZBTB4	CCTAGATGGCAGGTGGG	6190	34.86	167	0.88	39.2	6.8e-24	-53.35	5.23e-21	-46.7	2e-23	-52.27		OVOL2	RTAACGGD	2788	44.06	678	3.59	12.3	2.95e-26	-58.79	2.27e-23	-52.14	4.13e-26	-58.45
OVOL2	RTAACGGD	6132	34.53	189	1	34.4	1.21e-23	-52.77	9.33e-21	-46.12	3.53e-23	-51.7		ZBT17	SRRGGWGGGGGAGGGGMRR	1346	21.27	225	1.19	17.8	3.97e-26	-58.49	3.06e-23	-51.84	5.48e-26	-58.17
ZN740	DKKGGGGGGGHRDK	8178	46.06	259	1.37	33.5	1.28e-23	-52.71	9.85e-21	-46.07	3.69e-23	-51.65		ELK1	RCCGGAAGTGV	2072	32.74	450	2.38	13.7	4.75e-26	-58.31	3.66e-23	-51.66	6.46e-26	-58
ZN816	AAARAAGGGGGACATGYWGGG	6607	37.21	175	0.93	40	4.58e-23	-51.44	3.52e-20	-44.79	1.31e-22	-50.39		KLF13	DRGKGGGCGKD	1484	23.45	288	1.52	15.3	6.69e-26	-57.97	5.15e-23	-51.32	8.96e-26	-57.67
ZN322	GWGCCTGSTACWSWGCCTGR	6688	37.66	181	0.96	39.1	4.71e-23	-51.41	3.62e-20	-44.76	1.34e-22	-50.37		TFCP2	SCCTGMNCDSRCCRGA	649	10.26	74	0.39	25.9	8.66e-26	-57.71	6.66e-23	-51.06	1.14e-25	-57.43
ATF6A	GKGSTGACGTGG	4254	23.96	105	0.56	42.7	6.21e-23	-51.13	4.77e-20	-44.49	1.75e-22	-50.1		XBP1	GSKGACGTGGC	1944	30.72	417	2.21	13.9	1.76e-25	-57	1.35e-22	-50.35	2.29e-25	-56.74
HEN1	BGGGKMKCAGCTGCGKCCYY	4254	23.96	92	0.49	48.7	8.37e-23	-50.83	6.44e-20	-44.19	2.33e-22	-49.81		ETS1	RRRCMGGAAGTGG	1447	22.87	278	1.47	15.5	2.07e-24	-54.53	1.59e-21	-47.89	2.66e-24	-54.28
TYY2	AWAATGGCGGH	1976	11.13	26	0.14	77.9	1.22e-22	-50.46	9.41e-20	-43.81	3.38e-22	-49.44		HES1	VMGVCACGMGMCM	883	13.95	136	0.72	19.3	4.09e-24	-53.85	3.15e-21	-47.21	5.17e-24	-53.62
REST	TTCAGCACCAYGGACAGCKCCM	4618	26.01	102	0.54	47.7	1.67e-22	-50.14	1.29e-19	-43.5	4.59e-22	-49.13		ELF3	RAABVAGGAAGTRR	1331	21.03	247	1.31	16	8.33e-24	-53.14	6.41e-21	-46.5	1.04e-23	-52.92
ERG	RRRSAGGAAGYGG	4133	23.28	100	0.53	43.6	1.82e-22	-50.06	1.4e-19	-43.41	4.95e-22	-49.06		GMEB2	NBKTACGTVRN	1314	20.76	252	1.33	15.5	8.53e-24	-53.12	6.56e-21	-46.47	1.05e-23	-52.91
KAISO	YTSGCRGGARKH	2520	14.19	44	0.23	59.6	6.08e-22	-48.85	4.68e-19	-42.21	1.64e-21	-47.86		KLF15	RGGGMGGRGVDGGGGGRGG	367	5.8	23	0.12	45.8	8.66e-24	-53.1	6.66e-21	-46.46	1.05e-23	-52.91
ZN589	CCMASGGKWWYWRCCS	8820	49.67	289	1.53	32.4	2.72e-21	-47.35	2.09e-18	-40.71	7.27e-21	-46.37		ZBT7A	VRGGGKCKY	824	13.02	131	0.69	18.7	1.74e-23	-52.4	1.34e-20	-45.76	2.08e-23	-52.23
ZN563	SHRGCAGCWSWG	4780	26.92	131	0.69	38.6	3.04e-21	-47.24	2.34e-18	-40.6	8.08e-21	-46.27		HINFP	DMSHHMGCGGACGTTV	849	13.42	126	0.67	20	4.90e-23	-51.37	3.77e-20	-44.73	5.78e-23	-51.2
IRX2	RCDKGKBDKGDCRKGTDVK	8663	48.79	271	1.43	33.9	3.79e-21	-47.02	2.92e-18	-40.38	9.99e-21	-46.05		E4F1	YGTKACGTC	1844	29.14	412	2.18	13.3	5.30e-23	-51.29	4.08e-20	-44.65	6.17e-23	-51.14
ETV2	RRARRCAGGAARYRGS	4375	24.64	109	0.58	42.3	8.71e-21	-46.19	6.7e-18	-39.54	2.28e-20	-45.23		ZN148	KGRGKGGGGGAGGGG	1330	21.02	248	1.31	16	8.11e-23	-50.87	6.23e-20	-44.22	9.32e-23	-50.73
PTF1A	SCAGCTGBYBBYBYYCHC	3234	18.21	65	0.34	52.2	1.19e-20	-45.88	9.14e-18	-39.23	3.08e-20	-44.93		ZN667	GTGSCYTTMARAGCTCMBC	851	13.45	122	0.65	20.7	1.04e-22	-50.62	7.96e-20	-43.98	1.17e-22	-50.5
CTCF	YGGCCACCAGRKGGCRSYV	5644	31.78	154	0.81	38.8	4.73e-20	-44.5	3.64e-17	-37.85	1.22e-19	-43.55		ELF2	RAVCCGGAAGTGR	2525	39.9	589	3.12	12.8	1.04e-22	-50.61	8.03e-20	-43.97	1.17e-22	-50.5
GLIS3	GYGGGGGGTM	7305	41.14	250	1.32	31	5.32e-20	-44.38	4.09e-17	-37.73	1.36e-19	-43.44		BRAC	YTVRCAKSDARGTGTGAADT	2037	32.19	413	2.19	14.7	1.72e-22	-50.12	1.32e-19	-43.47	1.90e-22	-50.01
ETV7	VAGGAAR	2574	14.5	55	0.29	48.9	8.58e-20	-43.9	6.6e-17	-37.26	2.17e-19	-42.97		ETV2	RRARRCAGGAARYRGS	1066	16.85	180	0.95	17.6	1.82e-22	-50.06	1.40e-19	-43.41	2.00e-22	-49.97
ZIC1	KGGGWGGTS	5453	30.71	171	0.9	33.8	8.74e-20	-43.88	6.72e-17	-37.24	2.2e-19	-42.96		GSC2	RKMGGRTTRGB	1368	21.62	273	1.44	14.9	2.02e-22	-49.95	1.56e-19	-43.31	2.19e-22	-49.87
MLXPL	GCAYGKGVCAMCSBCGTGB	5384	30.32	145	0.77	39.3	9.54e-20	-43.8	7.34e-17	-37.15	2.38e-19	-42.88		KLF5	WGGGTGKGGCDGGG	971	15.34	162	0.86	17.8	2.88e-22	-49.6	2.22e-19	-42.95	3.08e-22	-49.53
FLI1	RRRCAGGAAGBRG	4870	27.43	138	0.73	37.3	1.23e-19	-43.54	9.49e-17	-36.89	3.05e-19	-42.64		TYY2	AWAATGGCGGH	520	8.22	61	0.32	25.1	2.92e-22	-49.59	2.24e-19	-42.94	3.08e-22	-49.53
SALL4	GSDGGGWGGG	2883	16.24	64	0.34	47.2	1.24e-19	-43.53	9.53e-17	-36.89	3.05e-19	-42.64		NR2C2	GSTYMVRGGTCA	1350	21.33	267	1.41	15.1	5.72e-22	-48.91	4.40e-19	-42.27	5.97e-22	-48.87
NFYB	YRRCCAATSAGMR	1682	9.47	21	0.11	81.4	1.45e-19	-43.38	1.12e-16	-36.73	3.54e-19	-42.48		ZNF76	RRKGCMTKCTGGGARWTGTAGT	1153	18.22	188	0.99	18.2	8.92e-22	-48.47	6.86e-19	-41.82	9.20e-22	-48.44
E2F8	TTTRGMGGGAAW	6597	37.15	215	1.14	32.5	2.4e-19	-42.87	1.84e-16	-36.23	5.81e-19	-41.99		ZBT14	GGAGCGCGC	1212	19.15	240	1.27	15	1.10e-21	-48.26	8.43e-19	-41.62	1.12e-21	-48.24
RXRA	VRGDVRGNVARAGGTCARRG	5917	33.32	166	0.88	37.7	5.38e-19	-42.07	4.14e-16	-35.42	1.29e-18	-41.19		ATF3	GGTSACGTGAB	1317	20.81	265	1.4	14.8	3.35e-21	-47.15	2.57e-18	-40.5	3.37e-21	-47.14
RARG	RGGTCASVRTGVCMTGRV	7082	39.88	219	1.16	34.3	6.41e-19	-41.89	4.93e-16	-35.25	1.53e-18	-41.02		ESR2	RGGTCASCSTGMCCY	1181	18.66	218	1.15	16.1	6.03e-21	-46.56	4.64e-18	-39.91	6.01e-21	-46.56
ZBTB6	GGWGMTGGAGCCD	5157	29.04	153	0.81	35.6	9.36e-19	-41.51	7.2e-16	-34.87	2.22e-18	-40.65		KLF1	DGGGYGKGGCYGGG	2065	32.63	464	2.46	13.3	1.00e-20	-46.05	7.70e-18	-39.41	9.87e-21	-46.06
ATF1	HRRTGACGYMA	4656	26.22	137	0.72	35.9	1.6e-18	-40.98	1.23e-15	-34.33	3.77e-18	-40.12		ZN524	GGGTDCRAGGGTTCGAGK	1558	24.62	307	1.62	15.1	1.09e-20	-45.96	8.40e-18	-39.32	1.07e-20	-45.99
ZN263	SRGGGAGGASG	1812	10.2	28	0.15	66.5	1.92e-18	-40.79	1.48e-15	-34.15	4.5e-18	-39.94		KLF4	WGGGYGKGGC	831	13.13	141	0.75	17.5	1.20e-20	-45.87	9.21e-18	-39.23	1.16e-20	-45.91
ELF5	VGRASSAGGAAGTRV	2000	11.26	32	0.17	64.5	3.43e-18	-40.21	2.64e-15	-33.57	7.97e-18	-39.37		ZN350	ASGGGVVGCARDNVTTTGKKGCCC	913	14.43	133	0.7	20.4	1.22e-20	-45.85	9.37e-18	-39.21	1.16e-20	-45.9
SPZ1	CGGCKGWWACMBYGGG	9453	53.24	333	1.76	30.1	5.42e-18	-39.76	4.17e-15	-33.11	1.25e-17	-38.92		ZBTB4	CAATRGCGDTKGYGR	1459	23.06	293	1.55	14.8	1.50e-20	-45.65	1.15e-17	-39	1.42e-20	-45.7
USF2	GGGTCACGTGRBSVSSSSB	2191	12.34	36	0.19	63.1	8.78e-18	-39.27	6.75e-15	-32.63	2.01e-17	-38.45		PAX2	RHTCAGTSAYGMGTGAYW	897	14.18	143	0.76	18.6	2.64e-20	-45.08	2.03e-17	-38.44	2.47e-20	-45.15
INSM1	TGTMAGGGGGCR	1937	10.91	33	0.17	60.7	1.23e-17	-38.94	9.43e-15	-32.29	2.79e-17	-38.12		NFYC	BBRRCCAATCAGMR	1037	16.39	187	0.99	16.5	3.53e-20	-44.79	2.72e-17	-38.15	3.27e-20	-44.87
AHR	DTYGCGTGM	3664	20.63	102	0.54	37.9	1.37e-17	-38.83	1.05e-14	-32.18	3.09e-17	-38.01		TBX1	GGGYGGGYAGGGGTGGGMDD	571	9.02	68	0.36	24.8	4.79e-20	-44.49	3.68e-17	-37.84	4.39e-20	-44.57
PLAL1	CRGGGGGCCC	4574	25.76	140	0.74	34.5	2.92e-17	-38.07	2.24e-14	-31.43	6.54e-17	-37.27		RFX5	GTCABCWGTTGCYRGGSARA	2471	39.05	546	2.89	13.5	7.45e-20	-44.04	5.73e-17	-37.4	6.75e-20	-44.14
HEY1	KGRCACGTGBCK	2710	15.26	62	0.33	45.8	5.2e-17	-37.49	4e-14	-30.85	1.16e-16	-36.69		KLF9	GRRGKGGGCGTGGCC	353	5.58	30	0.16	34.1	1.02e-19	-43.73	7.84e-17	-37.08	9.15e-20	-43.84
ELK3	VMCHGGAARTSC	2555	14.39	57	0.3	46.9	1.07e-16	-36.77	8.23e-14	-30.13	2.37e-16	-35.98		PURA	GGWRKKGGDGGGCVKGG	1098	17.35	197	1.04	16.6	1.10e-19	-43.65	8.46e-17	-37.01	9.77e-20	-43.77
HAND1	KSYCTGG	3662	20.62	108	0.57	35.8	1.21e-16	-36.65	9.29e-14	-30.01	2.65e-16	-35.87		CLOCK	CWGHCACGTGMVVM	797	12.59	129	0.68	18.3	1.20e-19	-43.57	9.20e-17	-36.93	1.05e-19	-43.7
NFYC	BBRRCCAATCAGMR	1636	9.21	24	0.13	69.7	1.26e-16	-36.61	9.69e-14	-29.96	2.75e-16	-35.83		MAZ	GGGGGAGGGGGDGRGRRRGRRG	683	10.79	92	0.49	22	5.20e-19	-42.1	4.00e-16	-35.46	4.53e-19	-42.24
KLF8	CAGGGKGTG	3626	20.42	104	0.55	36.8	1.78e-16	-36.27	1.37e-13	-29.62	3.86e-16	-35.49		CTCF	YGGCCACCAGRKGGCRSYV	1731	27.35	360	1.9	14.3	1.28e-18	-41.2	9.81e-16	-34.56	1.10e-18	-41.35
ZN263	GGGAGGAGGRRGRGGRGGRR	5433	30.6	157	0.83	36.6	2.15e-16	-36.08	1.65e-13	-29.43	4.63e-16	-35.31		NR1H4	RRGGKCAVTGRCCBSGVGG	1150	18.17	210	1.11	16.3	1.73e-18	-40.9	1.33e-15	-34.25	1.47e-18	-41.06
ATF3	GGTSACGTGAB	2688	15.14	64	0.34	44	2.52e-16	-35.92	1.93e-13	-29.27	5.39e-16	-35.16		VEZF1	RRRRGGAGGGGR	1136	17.95	226	1.2	15	1.74e-18	-40.89	1.34e-15	-34.25	1.47e-18	-41.06
MYC	RCCACGTGCTB	3171	17.86	83	0.44	40.2	2.55e-16	-35.91	1.96e-13	-29.26	5.42e-16	-35.15		ATF1	HRRTGACGYMA	1511	23.88	334	1.77	13.5	1.84e-18	-40.84	1.42e-15	-34.19	1.54e-18	-41.01
ZFP42	GGCMGCCATTTT	1827	10.29	32	0.17	59	2.79e-16	-35.82	2.14e-13	-29.17	5.89e-16	-35.07		ZN219	GDGGGGGGYGGA	1049	16.58	203	1.07	15.4	2.12e-18	-40.69	1.63e-15	-34.05	1.76e-18	-40.88
GMEB2	NBKTACGTVRN	6254	35.22	217	1.15	30.5	4.36e-16	-35.37	3.35e-13	-28.72	9.16e-16	-34.63		SPDEF	RWCCMGGAWGWAGT	631	9.97	94	0.5	19.9	2.91e-18	-40.38	2.24e-15	-33.73	2.40e-18	-40.57
LYL1	CCAKCTGYTYYCTB	1972	11.11	36	0.19	56.8	4.41e-16	-35.36	3.39e-13	-28.71	9.21e-16	-34.62		HOMEZ	WWWAATCGTTTTYTW	1809	28.59	403	2.13	13.4	3.62e-18	-40.16	2.79e-15	-33.51	2.96e-18	-40.36
RREB1	DKGKKKGKGGKTGKTTTGGGKT	4208	23.7	107	0.57	41.5	4.53e-16	-35.33	3.49e-13	-28.68	9.4e-16	-34.6		NFYB	YRRCCAATSAGMR	823	13.01	143	0.76	17.1	3.82e-18	-40.11	2.94e-15	-33.46	3.09e-18	-40.32
EGR3	WGAGTGGGYGT	3825	21.54	111	0.59	36.4	5.89e-16	-35.07	4.53e-13	-28.42	1.21e-15	-34.34		MXI1	VCACGTGGSNGSBGS	1283	20.27	259	1.37	14.7	5.07e-18	-39.82	3.90e-15	-33.18	4.06e-18	-40.05
ZIC2	KRMYHCCTGCTGWGH	5931	33.4	193	1.02	32.5	8.96e-16	-34.65	6.89e-13	-28	1.84e-15	-33.93		NRF1	CWSTGCGCATGCGCRDS	1245	19.67	243	1.29	15.3	6.16e-18	-39.63	4.74e-15	-32.98	4.89e-18	-39.86
GSC2	RKMGGRTTRGB	2595	14.61	62	0.33	43.9	9.79e-16	-34.56	7.53e-13	-27.91	1.99e-15	-33.85		KAISO	YTSGCRGGARKH	1479	23.37	325	1.72	13.6	8.68e-18	-39.29	6.68e-15	-32.64	6.83e-18	-39.52
TBX21	GDGDRGGTGTGRV	6411	36.1	220	1.16	30.9	1.03e-15	-34.51	7.94e-13	-27.86	2.09e-15	-33.8		SRBP2	VSGTGGGGWGABG	1780	28.13	408	2.16	13	1.34e-17	-38.85	1.03e-14	-32.21	1.05e-17	-39.1
WT1	GWGGGAGGAGS	3666	20.65	106	0.56	36.5	1.79e-15	-33.95	1.38e-12	-27.31	3.61e-15	-33.26		CXXC1	CGKTGKY	1378	21.78	316	1.67	13	1.95e-17	-38.48	1.50e-14	-31.83	1.51e-17	-38.73
ZN143	DGCMTKCTGGGARWTGTAGTYY	1402	7.9	16	0.08	87.8	4.51e-15	-33.03	3.47e-12	-26.39	9.02e-15	-32.34		HME2	NNTRRTTARNB	1830	28.92	434	2.3	12.6	2.48e-17	-38.24	1.91e-14	-31.59	1.89e-17	-38.51
PBX3	TGABTGRCRGS	5076	28.59	169	0.89	31.8	5.72e-15	-32.79	4.4e-12	-26.15	1.14e-14	-32.11		MAZ	RRGGGAGGGGS	1574	24.87	359	1.9	13.1	2.49e-17	-38.23	1.91e-14	-31.59	1.89e-17	-38.51
RFX2	CKGTTGCCATGGCRACVS	3274	18.44	82	0.43	42	6.01e-15	-32.74	4.62e-12	-26.1	1.19e-14	-32.06		ERG	RRRSAGGAAGYGG	616	9.73	96	0.51	19	5.39e-17	-37.46	4.14e-14	-30.81	4.06e-17	-37.74
MAFA	STGCTGACBMYGCAGYHTYCV	3382	19.05	82	0.43	43.4	6.57e-15	-32.66	5.05e-12	-26.01	1.29e-14	-31.98		ZN563	RGGNTCMTNDCHGGCAGCTGY	1725	27.26	360	1.9	14.3	7.47e-17	-37.13	5.75e-14	-30.49	5.59e-17	-37.42
PATZ1	AGGGAGGGG	2655	14.95	71	0.38	39.3	3.92e-14	-30.87	3.01e-11	-24.23	7.64e-14	-30.2		GLIS2	CKTCGCGGGGGGTM	1218	19.25	251	1.33	14.4	8.27e-17	-37.03	6.36e-14	-30.39	6.14e-17	-37.33
CR3L2	TGATGACGTGGCA	5785	32.58	200	1.06	30.6	4.98e-14	-30.63	3.83e-11	-23.99	9.66e-14	-29.97		ZN554	GCWGAGYCANGTRGDKKRCT	1890	29.87	410	2.17	13.7	1.06e-16	-36.78	8.15e-14	-30.14	7.80e-17	-37.09
RARA	RGGTCANSRRVAGGTCA	3546	19.97	97	0.51	38.5	5.25e-14	-30.58	4.04e-11	-23.93	1.01e-13	-29.92		HEY2	GKBGGCWCGTGGCHTBV	1009	15.95	188	0.99	16	1.09e-16	-36.76	8.35e-14	-30.11	7.92e-17	-37.07
NFYA	BYRRCCAATCAGAR	1290	7.26	18	0.1	72.3	6.04e-14	-30.44	4.65e-11	-23.79	1.16e-13	-29.79		ZN143	DGCMTKCTGGGARWTGTAGTYY	577	9.12	77	0.41	22.1	1.53e-16	-36.42	1.18e-13	-29.77	1.11e-16	-36.74
NKX25	KKRAGWGS	3364	18.94	103	0.54	34.4	6.53e-14	-30.36	5.02e-11	-23.71	1.25e-13	-29.71		NFAT5	RRRGGAARRDN	1260	19.91	274	1.45	13.7	1.83e-16	-36.24	1.41e-13	-29.59	1.31e-16	-36.57
VDR	RRGGTCABYGRGKTCA	3368	18.97	92	0.49	38.6	7.7e-14	-30.19	5.92e-11	-23.55	1.46e-13	-29.55		TYY1	CAARATGGCGGC	313	4.95	31	0.16	29.3	2.88e-16	-35.79	2.21e-13	-29.14	2.05e-16	-36.12
PEBB	TYTGTGGTYWB	5705	32.13	203	1.07	29.8	9.28e-14	-30.01	7.13e-11	-23.36	1.75e-13	-29.37		GCM2	BATGCGGGTAB	778	12.29	143	0.76	16.2	3.31e-16	-35.64	2.55e-13	-29	2.34e-16	-35.99
THA11	KGCMTBCTGGGARTTGTAGTYY	1759	9.91	29	0.15	62.4	1.26e-13	-29.7	9.71e-11	-23.06	2.37e-13	-29.07		ZFX	SCAGGCCBCR	354	5.59	41	0.22	25.2	3.87e-16	-35.49	2.98e-13	-28.84	2.71e-16	-35.84
PAX2	RHTCAGTSAYGMGTGAYW	2493	14.04	58	0.31	45	2.95e-13	-28.85	2.27e-10	-22.21	5.5e-13	-28.23		ETV5	RRRSAGGAARDGRV	1059	16.74	212	1.12	14.9	4.95e-16	-35.24	3.81e-13	-28.6	3.43e-16	-35.61
TYY1	CAARATGGCGGC	4506	25.38	149	0.79	32	3.07e-13	-28.81	2.36e-10	-22.17	5.7e-13	-28.19		ZIC4	DCRCAGCGGGGGGTC	784	12.39	138	0.73	16.9	4.96e-16	-35.24	3.82e-13	-28.59	3.43e-16	-35.61
MESP1	VCAGGTGKKBD	1471	8.28	27	0.14	56	4.85e-13	-28.36	3.73e-10	-21.71	8.94e-13	-27.74		BHE41	WSVRKSYCACGTGMWGRRRV	1005	15.88	183	0.97	16.3	5.99e-16	-35.05	4.60e-13	-28.41	4.10e-16	-35.43
COT1	GRGGKSARAGGTCAGGG	4717	26.56	149	0.79	33.5	6.29e-13	-28.09	4.84e-10	-21.45	1.15e-12	-27.49		PAX8	BTVAYTSRMGYRKR	334	5.28	35	0.19	27.8	7.48e-16	-34.83	5.76e-13	-28.18	5.09e-16	-35.21
ESR1	AGGTCASMSTGACCY	5639	31.76	195	1.03	30.6	1.24e-12	-27.41	9.55e-10	-20.77	2.26e-12	-26.81		TBX15	GGGGGGGGGGGGGTGGGDR	2148	33.94	493	2.61	13	8.53e-16	-34.7	6.56e-13	-28.05	5.75e-16	-35.09
SPDEF	RWCCMGGAWGWAGT	6862	38.64	254	1.34	28.6	1.74e-12	-27.08	1.33e-09	-20.43	3.15e-12	-26.48		ZN335	RGCTGYCYNBVSCKMTGCCTGW	396	6.26	42	0.22	27.6	8.67e-16	-34.68	6.67e-13	-28.04	5.81e-16	-35.08
GLI1	YSTGGGTGGTCY	4595	25.88	157	0.83	31	2.5e-12	-26.72	1.92e-09	-20.07	4.5e-12	-26.13		ZN784	DMGGTAGGTRV	2052	32.43	513	2.71	11.9	1.26e-15	-34.31	9.66e-13	-27.67	8.35e-16	-34.72
ZBT48	YHAGGGACCRKS	5212	29.35	185	0.98	29.8	2.6e-12	-26.68	2e-09	-20.03	4.67e-12	-26.09		MXI1	SCCACGTGSYB	869	13.73	170	0.9	15.2	1.39e-15	-34.21	1.07e-12	-27.57	9.15e-16	-34.63
SUH	VSYSTGGGAAV	1713	9.65	38	0.2	46.8	4.81e-12	-26.06	3.7e-09	-19.41	8.58e-12	-25.48		CR3L2	TGATGACGTGGCA	1207	19.07	258	1.37	13.9	1.52e-15	-34.12	1.17e-12	-27.48	9.92e-16	-34.55
HIF1A	GDACGTGM	4362	24.56	156	0.83	29.6	5.25e-12	-25.97	4.04e-09	-19.33	9.32e-12	-25.4		FLI1	RRRCAGGAAGBRG	1521	24.04	347	1.84	13.1	1.55e-15	-34.1	1.19e-12	-27.46	1.00e-15	-34.53
ZKSC3	TYCGAGGCTAG	3900	21.96	130	0.69	31.7	7.67e-12	-25.59	5.9e-09	-18.95	1.35e-11	-25.03		NFYA	BYRRCCAATCAGAR	482	7.62	68	0.36	20.9	1.56e-15	-34.09	1.20e-12	-27.45	1.01e-15	-34.53
ELF3	RAABVAGGAAGTRR	4509	25.39	152	0.8	31.4	1.12e-11	-25.22	8.61e-09	-18.57	1.96e-11	-24.65		SUH	VSYSTGGGAAV	1005	15.88	208	1.1	14.4	1.98e-15	-33.86	1.52e-12	-27.21	1.27e-15	-34.3
BMAL1	KSCACGTGHSY	3723	20.97	123	0.65	32	1.23e-11	-25.12	9.48e-09	-18.47	2.15e-11	-24.56		ATF6A	GKGSTGACGTGG	958	15.14	193	1.02	14.8	2.31e-15	-33.7	1.77e-12	-27.06	1.47e-15	-34.15
EPAS1	VTACGTGMC	4272	24.06	152	0.8	29.7	1.54e-11	-24.9	1.18e-08	-18.25	2.67e-11	-24.35		BC11A	RAAAGAGGAAGTGARAV	1098	17.35	218	1.15	15	2.65e-15	-33.57	2.04e-12	-26.92	1.67e-15	-34.02
ARNT	STACGTGMC	2505	14.11	73	0.39	36	1.58e-11	-24.87	1.22e-08	-18.22	2.74e-11	-24.32		GLIS1	TCGTGGGGGGTMD	2519	39.81	645	3.41	11.6	2.87e-15	-33.48	2.21e-12	-26.84	1.80e-15	-33.95
BACH1	TGCTGAGTCABSS	4707	26.51	164	0.87	30.4	1.86e-11	-24.71	1.43e-08	-18.06	3.21e-11	-24.16		FOXO1	KBBYTGTTTHCN	2123	33.55	532	2.81	11.9	3.24e-15	-33.36	2.49e-12	-26.72	2.02e-15	-33.84
BRCA1	BKTSKGTTG	4220	23.77	150	0.79	29.8	1.89e-11	-24.69	1.45e-08	-18.05	3.23e-11	-24.16		GRHL1	AACCWGTTYTNC	890	14.06	176	0.93	15	4.57e-15	-33.02	3.52e-12	-26.37	2.83e-15	-33.5
CUX1	RBRSBDATCGATSK	3943	22.21	129	0.68	32.3	2.78e-11	-24.31	2.14e-08	-17.66	4.73e-11	-23.78		ETS2	RDVRGGAARVRRR	475	7.51	69	0.37	20.3	5.23e-15	-32.88	4.02e-12	-26.24	3.21e-15	-33.37
EHF	VWACSAGGAAGTDVS	2235	12.59	57	0.3	41	2.92e-11	-24.26	2.25e-08	-17.61	4.94e-11	-23.73		MYB	RVWGRCAGTTRR	1160	18.33	251	1.33	13.8	5.43e-15	-32.85	4.17e-12	-26.2	3.31e-15	-33.34
HIC1	GGGKTGCCC	5046	28.42	190	1.01	28.1	3.18e-11	-24.17	2.44e-08	-17.53	5.35e-11	-23.65		CEBPZ	DCTSATTGGCT	875	13.83	175	0.93	14.9	7.13e-15	-32.57	5.48e-12	-25.93	4.32e-15	-33.07
GATA1	STGBNNNDNVSAGATAAGV	3896	21.94	119	0.63	34.6	4.45e-11	-23.84	3.42e-08	-17.19	7.46e-11	-23.32		TBX21	GDGDRGGTGTGRV	704	11.13	127	0.67	16.4	1.30e-14	-31.97	1.00e-11	-25.33	7.83e-15	-32.48
ZN816	RADGGGGACAKGHW	5634	31.73	206	1.09	29	5.33e-11	-23.65	4.1e-08	-17.01	8.89e-11	-23.14		ZN816	AAARAAGGGGGACATGYWGGG	750	11.85	125	0.66	17.8	1.59e-14	-31.77	1.22e-11	-25.13	9.50e-15	-32.29
NFIC	CYTGGCHBYMWGCCARG	5046	28.42	173	0.92	30.9	7.9e-11	-23.26	6.07e-08	-16.62	1.31e-10	-22.76		PEBB	TYTGTGGTYWB	1370	21.65	318	1.68	12.8	1.94e-14	-31.57	1.49e-11	-24.93	1.15e-14	-32.1
BRAC	YTVRCAKSDARGTGTGAADT	3673	20.68	110	0.58	35.2	1.17e-10	-22.87	9e-08	-16.22	1.93e-10	-22.37		E2F8	TTTRGMGGGAAW	381	6.02	50	0.26	22.4	2.01e-14	-31.54	1.54e-11	-24.89	1.19e-14	-32.07
RELB	RGGGRMTTTCCM	6779	38.18	270	1.43	26.6	2.68e-10	-22.04	2.06e-07	-15.39	4.41e-10	-21.54		ZKSC1	WGHRSMCCTACTRTGTGCH	1261	19.93	260	1.38	14.4	2.08e-14	-31.5	1.60e-11	-24.86	1.22e-14	-32.04
CXXC1	CGKTGKY	4096	23.07	154	0.81	28.1	3.33e-10	-21.82	2.56e-07	-15.18	5.45e-10	-21.33		VDR	RRGGTCABYGRGKTCA	1655	26.15	381	2.02	12.9	2.79e-14	-31.21	2.14e-11	-24.57	1.62e-14	-31.75
ID4	DNCAGGTGYNV	4226	23.8	153	0.81	29.2	4.43e-10	-21.54	3.4e-07	-14.89	7.2e-10	-21.05		CREB1	NRRTGACGTMA	726	11.47	138	0.73	15.6	3.54e-14	-30.97	2.72e-11	-24.33	2.05e-14	-31.52
HES7	TGGCACGTGCCG	4980	28.05	186	0.98	28.4	4.6e-10	-21.5	3.54e-07	-14.85	7.45e-10	-21.02		PAX1	YSGTCACGCWTGANTGV	1952	30.85	462	2.44	12.6	4.07e-14	-30.83	3.13e-11	-24.19	2.34e-14	-31.39
TLX1	YYGGYAMBDDGCCAAGR	6079	34.23	224	1.19	28.8	6.55e-10	-21.15	5.04e-07	-14.5	1.06e-09	-20.67		EVI1	WAGAYAAGATAANAKA	1051	16.61	216	1.14	14.5	7.44e-14	-30.23	5.72e-11	-23.58	4.25e-14	-30.79
PAX1	YSGTCACGCWTGANTGV	2626	14.79	75	0.4	36.8	6.9e-10	-21.09	5.3e-07	-14.45	1.11e-09	-20.62		ZN134	RHCYMATCAGKTGAAGG	2201	34.78	536	2.84	12.2	7.51e-14	-30.22	5.77e-11	-23.58	4.26e-14	-30.79
BHE40	DGCACGTGAS	5733	32.29	229	1.21	26.5	9.68e-10	-20.76	7.45e-07	-14.11	1.55e-09	-20.29		ZKSC3	TYCGAGGCTAG	1005	15.88	217	1.15	13.8	9.54e-14	-29.98	7.33e-11	-23.34	5.38e-14	-30.55
MYB	RVWGRCAGTTRR	4551	25.63	168	0.89	28.7	1.07e-09	-20.66	8.23e-07	-14.01	1.7e-09	-20.19		AP2B	GCCYGVGGGS	437	6.91	67	0.35	19.2	1.09e-13	-29.85	8.39e-11	-23.2	6.11e-14	-30.43
FOXO1	KBBYTGTTTHCN	3174	17.87	106	0.56	31.6	1.49e-09	-20.32	1.15e-06	-13.68	2.35e-09	-19.87		ARNT2	GNCGTGGSASRC	2325	36.74	607	3.21	11.4	1.16e-13	-29.78	8.95e-11	-23.14	6.48e-14	-30.37
CREB1	NRRTGACGTMA	1246	7.02	27	0.14	47.4	2.02e-09	-20.02	1.55e-06	-13.37	3.18e-09	-19.57		ELK3	VMCHGGAARTSC	1288	20.35	296	1.57	13	1.31e-13	-29.66	1.01e-10	-23.02	7.26e-14	-30.25
ZN341	GGAASAGCC	3937	22.17	147	0.78	28.3	2.4e-09	-19.85	1.85e-06	-13.2	3.76e-09	-19.4		ZN281	RGGWGGGGGAGGGGV	510	8.06	80	0.42	18.8	1.49e-13	-29.54	1.14e-10	-22.89	8.18e-14	-30.13
ZN770	DGGAGGCYGRG	1595	8.98	41	0.22	40.4	3.18e-09	-19.56	2.45e-06	-12.92	4.96e-09	-19.12		PRD14	RRGTTAGRGACCYD	1174	18.55	258	1.37	13.5	1.91e-13	-29.29	1.47e-10	-22.64	1.04e-13	-29.89
ZN784	DMGGTAGGTRV	5483	30.88	218	1.15	26.7	4.06e-09	-19.32	3.12e-06	-12.68	6.3e-09	-18.88		HIF1A	GDACGTGM	900	14.22	197	1.04	13.6	3.15e-13	-28.79	2.42e-10	-22.14	1.71e-13	-29.4
HME2	NNTRRTTARNB	4380	24.67	166	0.88	27.9	5.53e-09	-19.01	4.25e-06	-12.37	8.53e-09	-18.58		GATA5	WVANWGATAAYTYRRHK	1309	20.69	289	1.53	13.5	6.16e-13	-28.11	4.74e-10	-21.47	3.33e-13	-28.73
OLIG2	CCAKCTGYTYYYYWBCHB	4201	23.66	144	0.76	30.8	6.71e-09	-18.82	5.16e-06	-12.17	1.03e-08	-18.39		BRCA1	BKTSKGTTG	960	15.17	214	1.13	13.3	7.07e-13	-27.98	5.44e-10	-21.33	3.80e-13	-28.6
HNF4A	RRGKBCAAAGTCCA	2966	16.7	97	0.51	32.2	6.99e-09	-18.78	5.37e-06	-12.13	1.07e-08	-18.35		ZN320	GKGGGDCCMGGGGGCCWRTG	1055	16.67	212	1.12	14.8	8.43e-13	-27.8	6.48e-10	-21.16	4.50e-13	-28.43
ANDR	RGNACABKSTGTTCYY	3184	17.93	104	0.55	32.3	8.53e-09	-18.58	6.56e-06	-11.93	1.3e-08	-18.16		ZSC31	RGCAGCAGGGCARTTAKR	1556	24.59	355	1.88	13.1	8.83e-13	-27.76	6.79e-10	-21.11	4.69e-13	-28.39
NFAT5	RRRGGAARRDN	1255	7.07	29	0.15	44.6	9.35e-09	-18.49	7.19e-06	-11.84	1.42e-08	-18.07		ZN740	DKKGGGGGGGHRDK	1184	18.71	265	1.4	13.3	8.95e-13	-27.74	6.88e-10	-21.1	4.71e-13	-28.38
RHXF1	NRGGGATYADS	2066	11.63	62	0.33	34.9	9.41e-09	-18.48	7.23e-06	-11.84	1.42e-08	-18.07		SPIC	KVDRRWGGGKDRG	1500	23.7	360	1.9	12.4	9.00e-13	-27.74	6.92e-10	-21.09	4.71e-13	-28.38
Z324A	KVTCAAACCATCCTTKSCTKSCW	2537	14.29	69	0.37	38.6	9.76e-09	-18.44	7.51e-06	-11.8	1.47e-08	-18.04		ETV3	KWMRTTTGCACTTC	1490	23.55	353	1.87	12.6	9.04e-13	-27.73	6.95e-10	-21.09	4.71e-13	-28.38
HOMEZ	WWWAATCGTTTTYTW	3327	18.74	112	0.59	31.3	9.87e-09	-18.43	7.59e-06	-11.79	1.47e-08	-18.03		ZN134	GCCTSRHCTMATCAGKTGAAGG	1138	17.98	228	1.21	14.9	9.49e-13	-27.68	7.30e-10	-21.04	4.92e-13	-28.34
CR3L1	GCCACGTGGCA	2569	14.47	84	0.44	32.2	1.01e-08	-18.41	7.8e-06	-11.76	1.51e-08	-18.01		VEZF1	GGRRRRGRRGGAGGGGGRGRRR	399	6.31	51	0.27	23	1.16e-12	-27.48	8.92e-10	-20.84	5.98e-13	-28.15
NR1D1	RRRNMASTGGGTCAGDRDR	3967	22.34	133	0.7	31.5	1.06e-08	-18.37	8.12e-06	-11.72	1.56e-08	-17.97		ZBTB4	CCTAGATGGCAGGTGGG	1042	16.47	218	1.15	14.2	1.36e-12	-27.32	1.05e-9	-20.68	6.99e-13	-27.99
ZN708	GCCTAATAARBAGGYACAGC	4079	22.97	136	0.72	31.7	1.13e-08	-18.3	8.69e-06	-11.65	1.67e-08	-17.91		TLX1	YYGGYAMBDDGCCAAGR	616	9.73	107	0.57	17.1	1.37e-12	-27.31	1.06e-9	-20.67	7.00e-13	-27.99
BC11A	RAAAGAGGAAGTGARAV	2271	12.79	66	0.35	36.1	1.89e-08	-17.78	1.46e-05	-11.14	2.78e-08	-17.4		MLXPL	GCAYGKGVCAMCSBCGTGB	519	8.2	81	0.43	18.9	1.39e-12	-27.3	1.07e-9	-20.66	7.06e-13	-27.98
STAT4	YTTCYYRGMAV	2055	11.57	63	0.33	34.2	2.38e-08	-17.55	1.83e-05	-10.91	3.48e-08	-17.17		MYBB	TRSMGGTTRW	1081	17.08	249	1.32	12.9	1.73e-12	-27.08	1.33e-9	-20.44	8.71e-13	-27.77
PBX1	TGABTGACAG	5259	29.62	215	1.14	25.9	2.73e-08	-17.42	2.1e-05	-10.77	3.97e-08	-17.04		PTF1A	SCAGCTGBYBBYBYYCHC	571	9.02	95	0.5	17.8	1.74e-12	-27.07	1.34e-9	-20.43	8.74e-13	-27.77
CREB3	KGRTGACGTGGCA	1681	9.47	46	0.24	38.1	2.76e-08	-17.4	2.12e-05	-10.76	4e-08	-17.03		ZN350	CAGYYYTTTTATDWCCHR	1119	17.68	237	1.25	14.1	2.04e-12	-26.92	1.57e-9	-20.27	1.02e-12	-27.62
PPARD	YAGGNBAAAGGTCA	3263	18.38	113	0.6	30.5	2.99e-08	-17.33	2.3e-05	-10.68	4.31e-08	-16.96		FOXI1	YTBTGATTGGYY	1130	17.86	258	1.37	13	2.09e-12	-26.89	1.61e-9	-20.25	1.04e-12	-27.59
GATA4	DSAGATAAGA	5770	32.49	241	1.28	25.4	3.46e-08	-17.18	2.66e-05	-10.53	4.97e-08	-16.82		FOXD3	KBTGTTTNCWTWRBH	2052	32.43	517	2.74	11.8	2.19e-12	-26.85	1.68e-9	-20.2	1.08e-12	-27.56
COT1	BSARAGGTCAGRG	2021	11.38	61	0.32	34.7	5.07e-08	-16.8	3.9e-05	-10.15	7.25e-08	-16.44		RXRA	VRGDVRGNVARAGGTCARRG	2128	33.63	510	2.7	12.4	2.83e-12	-26.59	2.18e-9	-19.95	1.39e-12	-27.3
MZF1	RRDRGGGAWTKRR	3917	22.06	146	0.77	28.4	5.77e-08	-16.67	4.44e-05	-10.02	8.22e-08	-16.31		GCR	RGAACABMVTGTNCY	1984	31.35	498	2.63	11.9	3.04e-12	-26.52	2.34e-9	-19.87	1.48e-12	-27.24
ZN331	GGCTGGGCTCAGCTGGGTGG	2738	15.42	84	0.44	34.3	7.23e-08	-16.44	5.56e-05	-9.8	1.03e-07	-16.09		SOX9	AADGGNNBCWTTGTTY	1050	16.59	225	1.19	13.9	3.07e-12	-26.51	2.36e-9	-19.87	1.49e-12	-27.23
SPIC	KVDRRWGGGKDRG	3598	20.26	132	0.7	28.8	7.95e-08	-16.35	6.11e-05	-9.7	1.12e-07	-16		MYC	RCCACGTGCTB	992	15.68	222	1.17	13.3	3.08e-12	-26.51	2.37e-9	-19.86	1.49e-12	-27.23
PKNX1	TGABTGRCAGS	4260	23.99	167	0.88	27	8.06e-08	-16.33	6.2e-05	-9.69	1.13e-07	-15.99		NFAC4	WGGAAAAYTW	812	12.83	173	0.92	14	3.18e-12	-26.47	2.45e-9	-19.83	1.53e-12	-27.21
MITF	TCACGTGACC	717	4.04	12	0.06	58.8	9.03e-08	-16.22	6.95e-05	-9.57	1.26e-07	-15.88		TFEB	RGTCACGTG	829	13.1	180	0.95	13.7	3.35e-12	-26.42	2.57e-9	-19.78	1.60e-12	-27.16
ZN449	TGGTTGGGCTB	3000	16.89	108	0.57	29.3	9.96e-08	-16.12	7.66e-05	-9.48	1.39e-07	-15.79		MTF1	MGKGCCGTGTGCAAARS	2157	34.09	539	2.85	11.9	4.71e-12	-26.08	3.62e-9	-19.44	2.24e-12	-26.83
USF1	RGTCACGTGRBS	755	4.25	13	0.07	57.5	1.16e-07	-15.97	8.91e-05	-9.33	1.61e-07	-15.64		RARA	RGGTCANSRRVAGGTCA	2194	34.67	550	2.91	11.9	4.85e-12	-26.05	3.73e-9	-19.41	2.29e-12	-26.8
GRHL1	AACCWGTTYTNC	4135	23.29	160	0.85	27.3	1.19e-07	-15.94	9.15e-05	-9.3	1.65e-07	-15.62		THA11	KGCMTBCTGGGARTTGTAGTYY	1140	18.02	233	1.23	14.6	5.32e-12	-25.96	4.09e-9	-19.31	2.50e-12	-26.72
TBX3	DRAGGTGBSAR	5432	30.59	226	1.2	25.5	1.54e-07	-15.69	0.000118	-9.04	2.12e-07	-15.37		CEBPD	VTTGCRCMAYC	1226	19.37	292	1.54	12.5	5.48e-12	-25.93	4.21e-9	-19.29	2.56e-12	-26.69
ZN134	GCCTSRHCTMATCAGKTGAAGG	7535	42.43	289	1.53	27.7	1.69e-07	-15.59	0.00013	-8.95	2.32e-07	-15.28		HEY1	KGRCACGTGBCK	839	13.26	178	0.94	14	6.19e-12	-25.81	4.76e-9	-19.16	2.88e-12	-26.57
GATA1	DSAGATAAGVV	6161	34.7	263	1.39	24.8	1.95e-07	-15.45	0.00015	-8.8	2.66e-07	-15.14		STAT1	YCCVTTTCCHGGAAAWCHC	1804	28.51	428	2.26	12.6	8.90e-12	-25.45	6.84e-9	-18.8	4.12e-12	-26.22
GCR	RGAACABMVTGTNCY	2190	12.33	69	0.37	33.3	2.46e-07	-15.22	0.000189	-8.57	3.34e-07	-14.91		MAX	VRGCACGTGG	718	11.35	149	0.79	14.3	9.26e-12	-25.41	7.12e-9	-18.76	4.26e-12	-26.18
GATA2	DSAGATAAGRR	3035	17.09	112	0.59	28.6	2.93e-07	-15.04	0.000225	-8.4	3.96e-07	-14.74		SOX4	BYCTTTGTYYYB	860	13.59	185	0.98	13.8	9.85e-12	-25.34	7.57e-9	-18.7	4.51e-12	-26.12
IRF4	RAAWGRGGAASTGAAASY	2398	13.5	75	0.4	33.6	2.98e-07	-15.03	0.000229	-8.38	4.02e-07	-14.73		ETV7	VAGGAAR	1338	21.14	342	1.81	11.7	1.08e-11	-25.25	8.32e-9	-18.6	4.93e-12	-26.04
OSR2	GBYSCWGCTNCTGYDG	2290	12.9	73	0.39	33	3.71e-07	-14.81	0.000285	-8.16	4.99e-07	-14.51		CEBPE	TTKCGHAATMTB	739	11.68	152	0.8	14.4	1.31e-11	-25.06	1.01e-8	-18.41	5.95e-12	-25.85
TFEB	RGTCACGTG	2237	12.6	78	0.41	30.2	4e-07	-14.73	0.000308	-8.09	5.35e-07	-14.44		PRRX1	TAAYCTG	766	12.1	169	0.89	13.5	1.32e-11	-25.05	1.01e-8	-18.41	5.95e-12	-25.85
RUNX3	BYTGTGGTTW	1573	8.86	48	0.25	34.2	5.55e-07	-14.4	0.000427	-7.76	7.4e-07	-14.12		ZFP42	GGCMGCCATTTT	1317	20.81	319	1.69	12.3	1.66e-11	-24.82	1.27e-8	-18.18	7.42e-12	-25.63
P63	DRCAWGYCCAGRCWTGYYB	4468	25.16	165	0.87	28.7	6.27e-07	-14.28	0.000482	-7.64	8.32e-07	-14		HLF	GRTTRYGTAAYMS	1150	18.17	267	1.41	12.8	1.87e-11	-24.7	1.44e-8	-18.06	8.34e-12	-25.51
FUBP1	TYGTNTTTTTTT	1575	8.87	47	0.25	34.9	6.6e-07	-14.23	0.000507	-7.59	8.72e-07	-13.95		USF2	GGGTCACGTGRBSVSSSSB	338	5.34	44	0.23	22.5	2.07e-11	-24.6	1.59e-8	-17.96	9.18e-12	-25.41
RFX5	CWGTTGCYAGG	7115	40.07	316	1.67	23.9	7.56e-07	-14.1	0.000581	-7.45	9.96e-07	-13.82		NR4A1	AAAGGKCAV	1487	23.5	384	2.03	11.5	2.80e-11	-24.3	2.15e-8	-17.66	1.24e-11	-25.12
ZN436	TCMRGGARGGCTTCCTGGAGGAGG	5377	30.28	193	1.02	29.5	7.8e-07	-14.06	0.0006	-7.42	1.02e-06	-13.79		IRX2	RCDKGKBDKGDCRKGTDVK	548	8.66	93	0.49	17.4	2.84e-11	-24.29	2.18e-8	-17.64	1.25e-11	-25.11
MYOG	CHSCAGCTGYYYB	2774	15.62	100	0.53	29.2	1.03e-06	-13.79	0.000789	-7.15	1.34e-06	-13.52		ZN563	SHRGCAGCWSWG	803	12.69	172	0.91	13.9	3.40e-11	-24.1	2.62e-8	-17.46	1.49e-11	-24.93
JDP2	BGATGACGTCAY	2031	11.44	68	0.36	31.3	1.29e-06	-13.56	0.000994	-6.91	1.68e-06	-13.3		IRF8	RAAARRGGAASTGAAASTDR	841	13.29	166	0.88	15.1	4.50e-11	-23.82	3.46e-8	-17.18	1.96e-11	-24.65
ETV3	KWMRTTTGCACTTC	3529	19.87	135	0.71	27.6	1.95e-06	-13.15	0.0015	-6.51	2.52e-06	-12.89		RXRG	GGTCAAAGGTCAH	1186	18.74	281	1.49	12.6	6.01e-11	-23.54	4.62e-8	-16.89	2.60e-11	-24.37
ZN134	RHCYMATCAGKTGAAGG	2239	12.61	73	0.39	32.2	1.97e-06	-13.14	0.00152	-6.49	2.55e-06	-12.88		STAT4	YTTCYYRGMAV	416	6.57	71	0.38	17.3	8.85e-11	-23.15	6.80e-8	-16.5	3.82e-11	-23.99
GLI3	BTGGGTGGTCY	2938	16.55	112	0.59	27.7	2.07e-06	-13.09	0.00159	-6.44	2.66e-06	-12.84		PRGR	RGAACATTYTGTTCTB	1544	24.4	376	1.99	12.2	9.69e-11	-23.06	7.45e-8	-16.41	4.16e-11	-23.9
ETV5	RRRSAGGAARDGRV	831	4.68	18	0.1	46.6	2.31e-06	-12.98	0.00178	-6.33	2.96e-06	-12.73		REST	TTCAGCACCAYGGACAGCKCCM	512	8.09	83	0.44	18.2	1.08e-10	-22.94	8.34e-8	-16.3	4.63e-11	-23.8
MLX	YGATCACGTGN	2328	13.11	84	0.44	29.2	2.72e-06	-12.82	0.00209	-6.17	3.47e-06	-12.57		ANDR	RGNACABKSTGTTCYY	1367	21.6	326	1.72	12.5	1.47e-10	-22.64	1.13e-7	-16	6.20e-11	-23.5
ZN257	GMYCTTGCCTCW	1162	6.54	32	0.17	37.5	2.96e-06	-12.73	0.00227	-6.09	3.76e-06	-12.49		GSC	ADSGGATTARB	1245	19.67	308	1.63	12	1.47e-10	-22.64	1.13e-7	-16	6.20e-11	-23.5
TBX4	RAGGTGTGAWAWNTVACACC	4949	27.87	189	1	27.7	3.16e-06	-12.67	0.00243	-6.02	4e-06	-12.43		PLAG1	GGRGGSMHNWVKAGGGG	1302	20.58	304	1.61	12.8	1.64e-10	-22.53	1.26e-7	-15.89	6.90e-11	-23.4
SOX10	BBYCTTTGTTYYY	3316	18.67	128	0.68	27.4	3.23e-06	-12.64	0.00248	-6	4.08e-06	-12.41		SOX2	BBCCTTTGTYYYB	1300	20.54	318	1.68	12.2	1.72e-10	-22.49	1.32e-7	-15.84	7.19e-11	-23.36
PRRX1	TAAYCTG	1353	7.62	43	0.23	32.8	3.24e-06	-12.64	0.00249	-5.99	4.08e-06	-12.41		HNF4G	VRGKBCAAAGKYCA	373	5.89	59	0.31	18.6	2.01e-10	-22.33	1.54e-7	-15.68	8.38e-11	-23.2
CREB5	RRTGACGTMAT	1873	10.55	64	0.34	30.7	4.1e-06	-12.4	0.00315	-5.76	5.13e-06	-12.18		RARG	RGGTCASVRTGVCMTGRV	471	7.44	79	0.42	17.6	2.06e-10	-22.3	1.59e-7	-15.66	8.57e-11	-23.18
HSF2	VGAABRTTCTAGAA	2577	14.51	93	0.49	29.2	4.34e-06	-12.35	0.00334	-5.7	5.41e-06	-12.13		REL	DRWRGGGRAATKCCA	1243	19.64	295	1.56	12.6	2.16e-10	-22.26	1.66e-7	-15.61	8.92e-11	-23.14
HXC11	DTTTWAYGACY	2080	11.71	74	0.39	29.5	5.41e-06	-12.13	0.00416	-5.48	6.72e-06	-11.91		ZN708	GCCTAATAARBAGGYACAGC	803	12.69	160	0.85	14.9	2.26e-10	-22.21	1.74e-7	-15.56	9.31e-11	-23.1
ASCL1	CHVCASCTGCYBYY	2674	15.06	98	0.52	28.8	5.53e-06	-12.1	0.00425	-5.46	6.85e-06	-11.89		ARNT	STACGTGMC	1247	19.71	317	1.68	11.7	2.36e-10	-22.17	1.81e-7	-15.52	9.65e-11	-23.06
E4F1	YGTKACGTC	1082	6.09	31	0.16	36	5.75e-06	-12.07	0.00442	-5.42	7.09e-06	-11.86		ZBTB6	GGWGMTGGAGCCD	1197	18.92	289	1.53	12.3	2.72e-10	-22.03	2.09e-7	-15.38	1.11e-10	-22.92
RFX1	BGTTGCYAKGG	1591	8.96	52	0.28	32	5.77e-06	-12.06	0.00444	-5.42	7.09e-06	-11.86		FOXD1	CWWTGTTTACHTWVR	1636	25.85	412	2.18	11.8	3.12e-10	-21.89	2.40e-7	-15.24	1.27e-10	-22.79
IRF8	RAAARRGGAASTGAAASTDR	2139	12.05	68	0.36	33	6.14e-06	-12	0.00472	-5.36	7.52e-06	-11.8		PBX3	TGABTGRCRGS	2402	37.96	673	3.56	10.6	3.32e-10	-21.83	2.55e-7	-15.18	1.34e-10	-22.73
CEBPZ	DCTSATTGGCT	643	3.62	13	0.07	49	6.44e-06	-11.95	0.00495	-5.31	7.86e-06	-11.75		TBX19	WWTTCRCACVTAGGTGTGAAWW	1515	23.94	346	1.83	13	3.34e-10	-21.82	2.57e-7	-15.17	1.34e-10	-22.73
ETV4	VRCAGGAARBR	3307	18.62	133	0.7	26.3	7.26e-06	-11.83	0.00558	-5.19	8.83e-06	-11.64		SPIB	RRAAAGAGGAAGTGARA	776	12.26	160	0.85	14.4	3.36e-10	-21.81	2.58e-7	-15.17	1.35e-10	-22.73
ZN467	GGGGAGGGGRRGGRGRRGGRRR	1311	7.38	34	0.18	39.9	7.81e-06	-11.76	0.00601	-5.11	9.46e-06	-11.57		RFX2	CKGTTGCCATGGCRACVS	560	8.85	102	0.54	16.3	3.44e-10	-21.79	2.64e-7	-15.15	1.37e-10	-22.71
SOX4	BYCTTTGTYYYB	4387	24.71	185	0.98	25.1	9.71e-06	-11.54	0.00747	-4.9	1.17e-05	-11.35		ZN282	MGKRTTRTGGGARA	1009	15.95	232	1.23	12.9	3.49e-10	-21.78	2.69e-7	-15.13	1.39e-10	-22.7
THA	RGGTCABYTSAGGTCAK	5869	33.05	244	1.29	25.5	9.86e-06	-11.53	0.00758	-4.88	1.19e-05	-11.34		RHXF1	NRGGGATYADS	422	6.67	75	0.4	16.6	3.82e-10	-21.68	2.94e-7	-15.04	1.51e-10	-22.61
ZBED1	YATGTCGCGAYAK	879	4.95	22	0.12	40.7	1.13e-05	-11.39	0.00868	-4.75	1.35e-05	-11.21		FOXO3	BYTGTTTACH	937	14.81	222	1.17	12.6	4.37e-10	-21.55	3.36e-7	-14.9	1.72e-10	-22.48
GATA2	STGBNNNNNDVAGATAAGR	6797	38.28	282	1.49	25.6	1.14e-05	-11.38	0.00876	-4.74	1.36e-05	-11.21		SRF	TTKCCWTWTWTGGBCWTD	1658	26.2	406	2.15	12.2	4.89e-10	-21.44	3.76e-7	-14.79	1.91e-10	-22.38
ZKSC1	WGHRSMCCTACTRTGTGCH	7333	41.3	308	1.63	25.3	1.33e-05	-11.23	0.0102	-4.58	1.58e-05	-11.05		STAT6	TTCTSWGGAAR	1613	25.49	426	2.25	11.3	5.92e-10	-21.25	4.55e-7	-14.6	2.31e-10	-22.19
SRBP1	DGTSRGGTGAB	1643	9.25	56	0.3	30.7	1.43e-05	-11.15	0.011	-4.51	1.7e-05	-10.98		TBX4	RAGGTGTGAWAWNTVACACC	918	14.51	193	1.02	14.1	6.55e-10	-21.15	5.04e-7	-14.5	2.54e-10	-22.09
ZN713	RWAGAARAADGVSANGMAA	925	5.21	22	0.12	42.9	1.61e-05	-11.04	0.0124	-4.39	1.9e-05	-10.87		ESR1	AGGTCASMSTGACCY	1036	16.37	239	1.26	12.9	6.91e-10	-21.09	5.32e-7	-14.45	2.67e-10	-22.04
IRF7	GAAASYGAAA	2113	11.9	79	0.42	28.1	1.7e-05	-10.98	0.0131	-4.34	2e-05	-10.82		FOXK1	TGTTTMCHTT	802	12.67	184	0.97	13	8.43e-10	-20.89	6.48e-7	-14.25	3.24e-10	-21.85
ZN264	YHTYAWAAGGRCACTAATCCCATY	5092	28.68	191	1.01	28.2	1.95e-05	-10.85	0.015	-4.2	2.29e-05	-10.69		SPI1	RRAAAGAGGAAGTGRVD	374	5.91	59	0.31	18.7	8.64e-10	-20.87	6.64e-7	-14.22	3.31e-10	-21.83
TAL1	VARSAARCAGVTGKB	4184	23.56	171	0.9	25.9	2.03e-05	-10.8	0.0156	-4.16	2.38e-05	-10.65		NR2F6	RGGWCAAAGKTCANNKRR	1092	17.26	247	1.31	13.2	9.36e-10	-20.79	7.19e-7	-14.14	3.57e-10	-21.75
ESR1	CHRGGTCASV	756	4.26	19	0.1	40.3	2.33e-05	-10.67	0.0179	-4.02	2.71e-05	-10.52		HSF2	VGAABRTTCTAGAA	2335	36.9	636	3.37	11	9.49e-10	-20.78	7.30e-7	-14.13	3.61e-10	-21.74
HES5	YGGCACGTGYCR	2047	11.53	75	0.4	28.7	2.72e-05	-10.51	0.0209	-3.87	3.16e-05	-10.36		PAX6	TYMYGCTTSABT	656	10.37	139	0.74	14	1.03e-9	-20.69	7.96e-7	-14.04	3.92e-10	-21.66
PAX5	SCSKGGGCARCVRAGCGWGAC	4180	23.54	159	0.84	27.8	2.76e-05	-10.5	0.0212	-3.85	3.2e-05	-10.35		TBR1	RAAGGTGTGAAAW	1701	26.88	447	2.37	11.3	1.31e-9	-20.45	1.01e-6	-13.81	4.95e-10	-21.43
CEBPE	TTKCGHAATMTB	3465	19.51	143	0.76	25.6	2.85e-05	-10.47	0.0219	-3.82	3.28e-05	-10.32		MYNN	RGRCTYTTATTTTGAAA	1429	22.58	348	1.84	12.2	1.42e-9	-20.37	1.09e-6	-13.73	5.34e-10	-21.35
NRL	TGCTGACKYWR	3563	20.07	150	0.79	25.1	3.24e-05	-10.34	0.0249	-3.69	3.72e-05	-10.2		HEN1	BGGGKMKCAGCTGCGKCCYY	453	7.16	76	0.4	17.6	1.54e-9	-20.29	1.19e-6	-13.64	5.77e-10	-21.27
NKX22	DSAGWGSH	1760	9.91	66	0.35	28	4.2e-05	-10.08	0.0323	-3.43	4.8e-05	-9.94		PBX1	TGABTGACAG	1239	19.58	318	1.68	11.6	1.72e-9	-20.18	1.32e-6	-13.54	6.40e-10	-21.17
PRD14	RRGTTAGRGACCYD	3283	18.49	132	0.7	26.3	4.24e-05	-10.07	0.0326	-3.42	4.83e-05	-9.94		BRAC	WGGTGTGAAAD	1865	29.47	510	2.7	10.9	1.87e-9	-20.1	1.43e-6	-13.45	6.92e-10	-21.09
PRDM4	KBGGGGGGCCTTGAAA	1930	10.87	67	0.35	30.2	4.43e-05	-10.03	0.034	-3.38	5.03e-05	-9.9		FOXA1	TGTTTACWYWGB	441	6.97	82	0.43	15.9	2.07e-9	-20	1.59e-6	-13.35	7.64e-10	-20.99
TFE3	RGTCACGTGA	443	2.49	8	0.04	52.5	5.48e-05	-9.81	0.0421	-3.17	6.2e-05	-9.69		LYL1	CCAKCTGYTYYCTB	1856	29.33	492	2.6	11.2	2.36e-9	-19.87	1.81e-6	-13.22	8.67e-10	-20.87
RFX4	SGTTGCCATGGYWAC	1134	6.39	34	0.18	34.5	6.42e-05	-9.65	0.0494	-3.01	7.25e-05	-9.53		HXC11	DTTTWAYGACY	428	6.76	80	0.42	15.8	2.58e-9	-19.78	1.98e-6	-13.13	9.45e-10	-20.78
GSC	ADSGGATTARB	829	4.67	23	0.12	36.8	6.59e-05	-9.63	0.0507	-2.98	7.41e-05	-9.51		CREB3	KGRTGACGTGGCA	865	13.67	199	1.05	12.9	2.74e-9	-19.72	2.10e-6	-13.07	9.98e-10	-20.73
TAL1	CTGSNVVSBRSWGATAAGV	8153	45.91	355	1.88	24.4	7.23e-05	-9.53	0.0556	-2.89	8.11e-05	-9.42		LEF1	BCCTTTSWWNTBYH	1461	23.09	373	1.97	11.7	3.28e-9	-19.54	2.52e-6	-12.89	1.19e-9	-20.55
GRHL2	AACCDGTYTKDC	1045	5.89	32	0.17	33.7	7.89e-05	-9.45	0.0607	-2.8	8.82e-05	-9.34		ZN257	GMYCTTGCCTCW	1450	22.91	378	2	11.4	3.33e-9	-19.52	2.56e-6	-12.87	1.21e-9	-20.54
ZIC3	GGCYHCCTGCTGWGH	3084	17.37	123	0.65	26.5	8.48e-05	-9.38	0.0652	-2.73	9.44e-05	-9.27		NR1H3	CHRRGGTYACTNNAGGTCA	1827	28.87	458	2.42	11.9	3.50e-9	-19.47	2.69e-6	-12.83	1.26e-9	-20.49
HNF4G	VRGKBCAAAGKYCA	6361	35.82	287	1.52	23.5	9.19e-05	-9.29	0.0707	-2.65	0.000102	-9.19		ATF7	KRTGACGTCAT	618	9.77	133	0.7	13.8	3.77e-9	-19.4	2.90e-6	-12.75	1.35e-9	-20.42
STA5A	TTCYRRGAAR	879	4.95	26	0.14	34.7	9.55e-05	-9.26	0.0734	-2.61	0.000106	-9.16		SOX9	YCWTTGKYY	618	9.77	133	0.7	13.8	3.77e-9	-19.4	2.90e-6	-12.75	1.35e-9	-20.42
ZNF41	MACAAGGRARTMARVCACCATGAG	2456	13.83	83	0.44	31.1	9.86e-05	-9.22	0.0758	-2.58	0.000109	-9.13		JDP2	BGATGACGTCAY	489	7.73	96	0.51	15.1	3.84e-9	-19.38	2.95e-6	-12.73	1.37e-9	-20.41
ZNF41	CACAAGGRARWV	892	5.02	26	0.14	35.2	0.00011	-9.12	0.0842	-2.47	0.00012	-9.03		SIX1	TGWAAYHTGAKMCY	1395	22.04	354	1.87	11.7	4.14e-9	-19.3	3.18e-6	-12.66	1.47e-9	-20.34
ATF2	RRTGACGTCAS	1762	9.92	66	0.35	28	0.000123	-9	0.0947	-2.36	0.000135	-8.91		ZN264	YHTYAWAAGGRCACTAATCCCATY	712	11.25	136	0.72	15.5	4.45e-9	-19.23	3.42e-6	-12.59	1.57e-9	-20.27
MEIS1	GMTGACAGV	330	1.86	5	0.03	58.7	0.00014	-8.87	0.108	-2.23	0.000153	-8.79		ERR3	TCAAGGTCA	1157	18.28	300	1.59	11.5	5.48e-9	-19.02	4.21e-6	-12.38	1.93e-9	-20.07
PAX6	TYMYGCTTSABT	3177	17.89	134	0.71	25.1	0.000148	-8.82	0.114	-2.17	0.000161	-8.73		ZN652	AARGGGTTAAW	1745	27.58	477	2.52	10.9	5.71e-9	-18.98	4.39e-6	-12.34	2.00e-9	-20.03
SPI1	RRAAAGAGGAAGTGRVD	440	2.48	8	0.04	52.2	0.000206	-8.49	0.158	-1.84	0.000223	-8.41		HESX1	ABSYGGCWMRTRRMMT	200	3.16	23	0.12	25	6.56e-9	-18.84	5.05e-6	-12.2	2.29e-9	-19.89
ZBT18	KCCAGMTGTKB	1819	10.24	70	0.37	27.3	0.000213	-8.46	0.164	-1.81	0.00023	-8.38		HXA7	VMTCRATMGATTGGM	1345	21.25	337	1.78	11.9	6.77e-9	-18.81	5.20e-6	-12.17	2.35e-9	-19.87
FOXI1	YTBTGATTGGYY	599	3.37	15	0.08	39.9	0.00023	-8.38	0.177	-1.73	0.000247	-8.31		RUNX2	KGKYTGTGGTTTKK	1036	16.37	249	1.32	12.4	6.81e-9	-18.8	5.24e-6	-12.16	2.36e-9	-19.86
NR2C1	GSYVAGAGGTCAB	1959	11.03	75	0.4	27.4	0.00023	-8.38	0.177	-1.73	0.000247	-8.31		MNX1	MBATTTDHWTHWCYHYTHH	1176	18.58	274	1.45	12.8	7.28e-9	-18.74	5.60e-6	-12.09	2.51e-9	-19.8
PPARG	MWSTRGGKSARAGGKCA	1503	8.46	51	0.27	30.8	0.000233	-8.36	0.179	-1.72	0.00025	-8.29		SIX2	KGAAAYHTGAKMC	1436	22.69	373	1.97	11.5	7.90e-9	-18.66	6.08e-6	-12.01	2.72e-9	-19.72
ATF7	KRTGACGTCAT	2853	16.07	121	0.64	24.9	0.000243	-8.32	0.187	-1.68	0.000259	-8.26		Z324A	KVTCAAACCATCCTTKSCTKSCW	892	14.1	186	0.98	14.3	9.09e-9	-18.52	6.99e-6	-11.87	3.11e-9	-19.59
HAND1	RGSYCTGGYYWNTSTCA	934	5.26	27	0.14	35.5	0.000245	-8.31	0.189	-1.67	0.000261	-8.25		HSFY1	WWTCGAACGWWW	1357	21.44	354	1.87	11.4	1.09e-8	-18.34	8.38e-6	-11.69	3.72e-9	-19.41
PRGR	RGAACATTYTGTTCTB	2104	11.85	79	0.42	28	0.000253	-8.28	0.194	-1.64	0.000268	-8.23		CREB5	RRTGACGTMAT	888	14.03	215	1.14	12.3	1.26e-8	-18.19	9.66e-6	-11.55	4.27e-9	-19.27
HSFY1	WWTCGAACGWWW	1485	8.36	54	0.29	28.8	0.000265	-8.23	0.204	-1.59	0.00028	-8.18		HNF4A	RRGKBCAAAGTCCA	272	4.3	41	0.22	19.4	1.34e-8	-18.13	1.03e-5	-11.48	4.54e-9	-19.21
RFX2	CBGTTGCCATGG	788	4.44	23	0.12	35	0.000276	-8.2	0.212	-1.55	0.000291	-8.14		GLIS3	GYGGGGGGTM	1535	24.26	419	2.22	10.9	1.39e-8	-18.09	1.07e-5	-11.44	4.70e-9	-19.18
RXRG	GGTCAAAGGTCAH	1512	8.51	55	0.29	28.8	0.000327	-8.03	0.252	-1.38	0.000343	-7.98		GFI1	GCWSTGATTT	980	15.49	246	1.3	11.9	1.54e-8	-17.99	1.19e-5	-11.34	5.18e-9	-19.08
SMAD4	CWGTCTGDCACCT	1620	9.12	60	0.32	28.3	0.000328	-8.02	0.252	-1.38	0.000343	-7.98		NFIA	MTTGGCW	1150	18.17	308	1.63	11.1	1.57e-8	-17.97	1.21e-5	-11.33	5.25e-9	-19.07
MYBB	TRSMGGTTRW	7016	39.51	342	1.81	21.8	0.000351	-7.96	0.27	-1.31	0.000366	-7.91		BARH2	VYTAAWYGNTSHWWWWHR	1452	22.95	360	1.9	12	1.70e-8	-17.89	1.31e-5	-11.25	5.66e-9	-18.99
UBIP1	SCAGARA	1214	6.84	45	0.24	28.1	0.000357	-7.94	0.275	-1.29	0.000371	-7.9		ZN263	SRGGGAGGASG	212	3.35	29	0.15	21.2	2.06e-8	-17.7	1.58e-5	-11.05	6.85e-9	-18.8
NR1H3	CHRRGGTYACTNNAGGTCA	3382	19.05	135	0.71	26.5	0.000357	-7.94	0.275	-1.29	0.000371	-7.9		SOX10	MAARRRVDBCWTTGTT	2374	37.52	650	3.44	10.9	2.19e-8	-17.64	1.68e-5	-10.99	7.24e-9	-18.74
ERR3	TCAAGGTCA	683	3.85	20	0.11	34.7	0.000397	-7.83	0.305	-1.19	0.000411	-7.8		IRF9	GAAAGCGAAAYT	826	13.05	196	1.04	12.5	2.19e-8	-17.63	1.69e-5	-10.99	7.24e-9	-18.74
NR1H4	RGGTCAKT	3217	18.12	146	0.77	23.3	0.000407	-7.81	0.313	-1.16	0.000419	-7.78		NR1D1	RRRNMASTGGGTCAGDRDR	1914	30.25	492	2.6	11.6	2.34e-8	-17.57	1.80e-5	-10.92	7.71e-9	-18.68
CREM	CRVTGACGTCA	5127	28.87	240	1.27	22.6	0.000453	-7.7	0.348	-1.06	0.000465	-7.67		PPARA	AWSTRGGKSAAAGGTCA	2424	38.31	659	3.49	11	2.58e-8	-17.47	1.99e-5	-10.83	8.46e-9	-18.59
STAT1	YCCVTTTCCHGGAAAWCHC	727	4.09	19	0.1	38.7	0.000458	-7.69	0.352	-1.04	0.000469	-7.67		FOXP1	TBTGTTTMY	315	4.98	56	0.3	16.6	2.60e-8	-17.47	2.00e-5	-10.82	8.46e-9	-18.59
ZN335	YGCCTGW	1386	7.81	54	0.29	26.8	0.000479	-7.64	0.369	-1	0.00049	-7.62		MGAP	AGGTGTGAAWTTTCAC	1545	24.42	398	2.11	11.6	2.60e-8	-17.46	2.00e-5	-10.82	8.46e-9	-18.59
FOXO3	BYTGTTTACH	1149	6.47	41	0.22	29.1	0.000508	-7.59	0.391	-0.94	0.000517	-7.57		AIRE	HTTGGWWWWAWTGGDTWH	2120	33.5	560	2.96	11.3	2.65e-8	-17.45	2.04e-5	-10.8	8.59e-9	-18.57
NFIA	MTTGGCW	2039	11.48	87	0.46	24.7	0.000515	-7.57	0.396	-0.93	0.000523	-7.56		NKX25	KKRAGWGS	337	5.33	63	0.33	15.8	3.30e-8	-17.23	2.53e-5	-10.58	1.06e-8	-18.36
DPRX	VSGGATTADCB	1093	6.16	38	0.2	29.9	0.000534	-7.53	0.411	-0.89	0.000541	-7.52		P73	RRRCAWGYCCARRCWTGYC	918	14.51	207	1.1	13.2	3.47e-8	-17.18	2.67e-5	-10.53	1.12e-8	-18.31
MYOD1	CHGCAGCTGTY	1113	6.27	39	0.21	29.6	0.000558	-7.49	0.429	-0.85	0.000563	-7.48		P63	DRCAWGYCCAGRCWTGYYB	1255	19.83	302	1.6	12.4	3.50e-8	-17.17	2.69e-5	-10.52	1.12e-8	-18.31
NKX28	TTCAAGKRC	1197	6.74	44	0.23	28.3	0.00056	-7.49	0.431	-0.84	0.000563	-7.48		PPARD	YAGGNBAAAGGTCA	1599	25.27	425	2.25	11.2	3.60e-8	-17.14	2.77e-5	-10.5	1.15e-8	-18.28
THB	SGTSAGGTCA	1636	9.21	65	0.34	26.4	0.000707	-7.25	0.544	-0.61	0.000709	-7.25		EOMES	RRGAGGTGWKAA	1090	17.23	277	1.47	11.7	3.86e-8	-17.07	2.97e-5	-10.42	1.23e-8	-18.21
SOX2	BBCCTTTGTYYYB	782	4.4	24	0.13	33.3	0.000769	-7.17	0.591	-0.53	0.000768	-7.17		MAFA	STGCTGACBMYGCAGYHTYCV	419	6.62	73	0.39	16.9	4.63e-8	-16.89	3.56e-5	-10.24	1.47e-8	-18.04
GLI2	GTGGGTGGTCY	2276	12.82	96	0.51	25	0.000809	-7.12	0.622	-0.47	0.000806	-7.12		ZNF18	GGTGTGAACHSR	684	10.81	157	0.83	12.9	5.23e-8	-16.77	4.02e-5	-10.12	1.65e-8	-17.92
OVOL1	KGTAACKGT	1466	8.26	58	0.31	26.5	0.000881	-7.03	0.678	-0.39	0.000876	-7.04		CREM	CRVTGACGTCA	232	3.67	35	0.19	19.3	5.40e-8	-16.73	4.16e-5	-10.09	1.70e-8	-17.89
COT2	RGRGYCARAGGTCARVR	785	4.42	23	0.12	34.9	0.000904	-7.01	0.695	-0.36	0.000894	-7.02		BARH1	TAAWYGBYBHTAA	813	12.85	193	1.02	12.5	5.95e-8	-16.64	4.58e-5	-9.99	1.87e-8	-17.8
PPARA	AWSTRGGKSAAAGGTCA	1986	11.18	76	0.4	27.5	0.000905	-7.01	0.696	-0.36	0.000894	-7.02		NFIA	TTGGCHNRNWGCCAR	1313	20.75	336	1.78	11.6	6.14e-8	-16.61	4.73e-5	-9.96	1.92e-8	-17.77
ATF2	RRTGABGTCAY	3334	18.78	150	0.79	23.5	0.000912	-7	0.701	-0.36	0.000898	-7.02		NR4A3	CAAAGGTCAS	1269	20.05	341	1.8	11.1	6.25e-8	-16.59	4.80e-5	-9.94	1.95e-8	-17.75
HLF	GRTTRYGTAAYMS	1753	9.87	69	0.37	26.7	0.000977	-6.93	0.752	-0.29	0.00096	-6.95		PKNX1	TGABTGRCAGS	2326	36.76	676	3.58	10.3	6.27e-8	-16.58	4.82e-5	-9.94	1.95e-8	-17.75
SMAD2	TGTCTGNCWCCT	1725	9.71	69	0.37	26.2	0.00117	-6.75	0.899	-0.11	0.00114	-6.77		OTX2	RRRGGATTARV	1792	28.32	504	2.67	10.6	7.41e-8	-16.42	5.70e-5	-9.77	2.29e-8	-17.59
ETV6	RCAGGAARK	2692	15.16	121	0.64	23.5	0.0012	-6.73	0.922	-0.08	0.00117	-6.75		ATF2	RRTGACGTCAS	812	12.83	198	1.05	12.2	7.91e-8	-16.35	6.09e-5	-9.71	2.44e-8	-17.53
GFI1	GCWSTGATTT	1586	8.93	64	0.34	26	0.00123	-6.7	0.949	-0.05	0.0012	-6.72		FOXF2	TGTTTACHTWD	156	2.47	18	0.1	24.7	7.96e-8	-16.35	6.12e-5	-9.7	2.45e-8	-17.53
ZN547	TGCTAATKCWGCARGCABRC	897	5.05	27	0.14	34.1	0.00125	-6.68	0.964	-0.04	0.00122	-6.71		OLIG2	CCAKCTGYTYYYYWBCHB	1317	20.81	327	1.73	12	8.39e-8	-16.29	6.46e-5	-9.65	2.57e-8	-17.48
NFIA	TTGGCHNRNWGCCAR	8586	48.35	411	2.17	22.2	0.00127	-6.67	0.973	-0.03	0.00122	-6.71		RARG	GGRGKTCRVCNRVAGGTCAV	1603	25.33	402	2.13	11.9	9.23e-8	-16.2	7.10e-5	-9.55	2.82e-8	-17.38
ZEB1	BVCAGGTGWG	6826	38.44	339	1.79	21.4	0.00127	-6.67	0.976	-0.02	0.00122	-6.71		ZN384	GSAAAAAVYMKS	1137	17.97	295	1.56	11.5	1.02e-7	-16.1	7.86e-5	-9.45	3.11e-8	-17.29
MGAP	AGGTGTGAAWTTTCAC	3049	17.17	129	0.68	25	0.00137	-6.59	1.05	0.05	0.00132	-6.63		MYCN	RGCCACGTGSDS	302	4.77	53	0.28	16.8	1.11e-7	-16.01	8.54e-5	-9.37	3.36e-8	-17.21
NFAC4	DGGAAAAYTW	4481	25.24	214	1.13	22.2	0.00146	-6.53	1.12	0.11	0.0014	-6.57		RUNX1	BYTGTGGTTWB	536	8.47	118	0.62	13.5	1.14e-7	-15.98	8.79e-5	-9.34	3.45e-8	-17.18
RARG	GGRGKTCRVCNRVAGGTCAV	7370	41.5	329	1.74	23.8	0.00147	-6.52	1.13	0.12	0.00141	-6.57		SOX10	BBYCTTTGTTYYY	1573	24.86	428	2.26	11	1.48e-7	-15.73	1.14e-4	-9.08	4.45e-8	-16.93
BHA15	SSAGCAGCTGG	3370	18.98	154	0.81	23.1	0.00156	-6.46	1.2	0.18	0.00149	-6.51		ZBT48	YHAGGGACCRKS	327	5.17	60	0.32	16.1	1.49e-7	-15.72	1.14e-4	-9.08	4.47e-8	-16.92
GATA6	DVAGATAAGAWAA	752	4.23	24	0.13	32.1	0.00167	-6.4	1.28	0.25	0.00159	-6.45		CDC5L	GBGWKTTAAYRTAWY	759	11.99	176	0.93	12.8	1.56e-7	-15.67	1.20e-4	-9.03	4.67e-8	-16.88
OTX2	RRRGGATTARV	1440	8.11	57	0.3	26.4	0.00172	-6.37	1.32	0.28	0.00163	-6.42		FOXP2	BTGTTTACH	481	7.6	106	0.56	13.5	1.88e-7	-15.48	1.45e-4	-8.84	5.62e-8	-16.69
NKX23	BTYAAGTGGKW	2856	16.08	128	0.68	23.6	0.00176	-6.34	1.35	0.3	0.00166	-6.4		INSM1	TGTMAGGGGGCR	712	11.25	169	0.89	12.5	1.96e-7	-15.45	1.51e-4	-8.8	5.82e-8	-16.66
HXB3	YTAATTASYTTTTW	224	1.26	3	0.02	59.9	0.00176	-6.34	1.36	0.3	0.00166	-6.4		ZN713	RWAGAARAADGVSANGMAA	1351	21.35	337	1.78	11.9	2.24e-7	-15.31	1.72e-4	-8.67	6.62e-8	-16.53
SOX9	AADGGNNBCWTTGTTY	3884	21.87	171	0.9	24	0.0018	-6.32	1.38	0.32	0.00169	-6.38		PPARG	MWSTRGGKSARAGGKCA	2514	39.73	699	3.7	10.7	2.24e-7	-15.31	1.72e-4	-8.67	6.62e-8	-16.53
NFKB1	GGGAAAKYCCC	4313	24.29	204	1.08	22.4	0.00188	-6.28	1.45	0.37	0.00176	-6.34		ZSC16	RRGGTGYTCTGTTAACAMTW	1084	17.13	257	1.36	12.6	2.30e-7	-15.29	1.77e-4	-8.64	6.75e-8	-16.51
THB	GRSSYSASVTSAGGTCA	1097	6.18	38	0.2	30	0.00219	-6.12	1.69	0.52	0.00205	-6.19		UBIP1	SCAGARA	852	13.46	223	1.18	11.4	2.36e-7	-15.26	1.82e-4	-8.61	6.93e-8	-16.49
RARA	VAGGTCAGRG	2653	14.94	120	0.63	23.3	0.00231	-6.07	1.78	0.57	0.00215	-6.14		IRF4	RAAWGRGGAASTGAAASY	354	5.59	63	0.33	16.6	2.49e-7	-15.21	1.92e-4	-8.56	7.28e-8	-16.44
FOXK1	TGTTTMCHTT	2241	12.62	99	0.52	23.9	0.00245	-6.01	1.89	0.63	0.00228	-6.08		RUNX3	BYTGTGGTTW	187	2.96	27	0.14	20.1	3.12e-7	-14.98	2.40e-4	-8.34	9.08e-8	-16.21
HMGA1	NWATTTT	1344	7.57	56	0.3	25.1	0.00255	-5.97	1.96	0.67	0.00237	-6.05		FOXO6	WWSWTGTTTACRT	1112	17.57	289	1.53	11.5	3.56e-7	-14.85	2.74e-4	-8.2	1.03e-7	-16.08
ZN350	CAGYYYTTTTATDWCCHR	3986	22.45	174	0.92	24.2	0.00294	-5.83	2.26	0.82	0.00272	-5.91		HIC1	GGGKTGCCC	700	11.06	173	0.92	12	3.65e-7	-14.82	2.80e-4	-8.18	1.06e-7	-16.06
ERR1	BYCAAGGTCAMABWV	4880	27.48	226	1.2	22.9	0.00313	-5.77	2.41	0.88	0.00289	-5.85		OVOL1	KGTAACKGT	1144	18.08	312	1.65	10.9	3.66e-7	-14.82	2.82e-4	-8.17	1.06e-7	-16.06
BARH1	TAAWYGBYBHTAA	1225	6.9	47	0.25	27.2	0.00323	-5.73	2.49	0.91	0.00297	-5.82		FOXA2	TGTTTACWYWGB	1016	16.06	263	1.39	11.5	3.95e-7	-14.75	3.04e-4	-8.1	1.14e-7	-15.99
PBX3	TGATTGRCW	587	3.31	19	0.1	31.3	0.00325	-5.73	2.5	0.91	0.00297	-5.82		ZN547	TGCTAATKCWGCARGCABRC	1875	29.63	489	2.59	11.4	4.34e-7	-14.65	3.34e-4	-8.01	1.24e-7	-15.9
RXRA	SARAGGTCAS	958	5.4	36	0.19	27.6	0.00338	-5.69	2.6	0.96	0.00309	-5.78		BCL6	YKCTTTCYAGGAA	917	14.49	231	1.22	11.8	4.97e-7	-14.51	3.82e-4	-7.87	1.42e-7	-15.77
HXA7	VMTCRATMGATTGGM	3863	21.75	175	0.93	23.4	0.00348	-5.66	2.68	0.98	0.00317	-5.75		BHE23	RRSRTRTGKTDB	492	7.77	108	0.57	13.5	5.35e-7	-14.44	4.12e-4	-7.8	1.53e-7	-15.7
ZN554	GCWGAGYCA	3706	20.87	179	0.95	21.9	0.00351	-5.65	2.7	0.99	0.00319	-5.75		CUX1	RBRSBDATCGATSK	335	5.29	63	0.33	15.7	5.53e-7	-14.41	4.25e-4	-7.76	1.57e-7	-15.67
RUNX2	KGKYTGTGGTTTKK	3820	21.51	175	0.93	23.1	0.00357	-5.63	2.75	1.01	0.00324	-5.73		RFX1	BGTTGCYAKGG	405	6.4	85	0.45	14.1	6.36e-7	-14.27	4.89e-4	-7.62	1.80e-7	-15.53
ANDR	BTSTGTTCYYKB	2176	12.25	95	0.5	24.1	0.00385	-5.56	2.96	1.09	0.00349	-5.66		NF2L1	HGTCATN	959	15.15	261	1.38	10.9	6.71e-7	-14.21	5.16e-4	-7.57	1.89e-7	-15.48
HLTF	KANKGCTGSMAM	361	2.03	9	0.05	38.5	0.00393	-5.54	3.02	1.11	0.00355	-5.64		RREB1	DKGKKKGKGGKTGKTTTGGGKT	1610	25.44	404	2.14	11.9	7.62e-7	-14.09	5.86e-4	-7.44	2.14e-7	-15.36
COT2	CARAGGTCARRGD	3828	21.56	178	0.94	22.8	0.004	-5.52	3.08	1.12	0.0036	-5.63		TBX3	DRAGGTGBSAR	449	7.1	98	0.52	13.6	8.11e-7	-14.02	6.24e-4	-7.38	2.27e-7	-15.3
FOXO6	WWSWTGTTTACRT	2348	13.22	103	0.54	24	0.00445	-5.41	3.42	1.23	0.00399	-5.52		EGR3	WGAGTGGGYGT	319	5.04	62	0.33	15.2	8.74e-7	-13.95	6.72e-4	-7.3	2.44e-7	-15.22
REL	DRWRGGGRAATKCCA	7131	40.16	344	1.82	22	0.00453	-5.4	3.48	1.25	0.00405	-5.51		ZN274	CAYACTGGAGAGAAACCCTA	1930	30.5	509	2.69	11.3	8.81e-7	-13.94	6.78e-4	-7.3	2.45e-7	-15.22
ZEP1	TGGGAAATCCCB	3294	18.55	153	0.81	22.8	0.00467	-5.37	3.59	1.28	0.00417	-5.48		DPRX	VSGGATTADCB	545	8.61	126	0.67	12.8	8.98e-7	-13.92	6.90e-4	-7.28	2.49e-7	-15.2
PITX1	RGGGMTTAR	2155	12.14	98	0.52	23.2	0.00471	-5.36	3.62	1.29	0.00419	-5.48		FOXM1	TGTTTRCTYWKB	1452	22.95	403	2.13	10.7	9.23e-7	-13.9	7.10e-4	-7.25	2.56e-7	-15.18
SOX17	SCCATTGTKBY	3748	21.11	179	0.95	22.2	0.00504	-5.29	3.88	1.35	0.00447	-5.41		FUBP1	TYGTNTTTTTTT	552	8.72	127	0.67	12.9	1.04e-6	-13.78	8.00e-4	-7.13	2.87e-7	-15.06
GATA3	RVAGATAAVAD	4087	23.02	197	1.04	22	0.0051	-5.28	3.92	1.37	0.00451	-5.4		ZN322	GWGCCTGSTACWSWGCCTGR	287	4.54	48	0.25	17.6	1.28e-6	-13.57	9.81e-4	-6.93	3.51e-7	-14.86
ZN384	GSAAAAAVYMKS	2567	14.46	116	0.61	23.4	0.00521	-5.26	4.01	1.39	0.0046	-5.38		NFIL3	DRTTATGYAAB	420	6.64	91	0.48	13.7	1.36e-6	-13.51	1.05e-3	-6.86	3.73e-7	-14.8
NR5A2	KBYCAAGGYCA	3326	18.73	157	0.83	22.4	0.00529	-5.24	4.07	1.4	0.00465	-5.37		TF2LX	RYWATGACAGCTGTC	759	11.99	183	0.97	12.3	1.41e-6	-13.47	1.09e-3	-6.83	3.86e-7	-14.77
SOX3	BCCWTTGTBYB	2559	14.41	117	0.62	23.1	0.0053	-5.24	4.08	1.41	0.00465	-5.37		PRDM4	KBGGGGGGCCTTGAAA	991	15.66	249	1.32	11.9	1.45e-6	-13.44	1.12e-3	-6.8	3.97e-7	-14.74
NGN2	RBARCAGATGGB	2912	16.4	134	0.71	23	0.00555	-5.19	4.27	1.45	0.00486	-5.33		STAT3	SAYTTCCMRGAA	1096	17.32	293	1.55	11.1	1.46e-6	-13.44	1.12e-3	-6.79	3.98e-7	-14.74
TBX2	TGVMWWCABAGGTGTGARRHGYSMC	401	2.26	9	0.05	42.8	0.00611	-5.1	4.7	1.55	0.00533	-5.23		GFI1B	GCWSWGATTT	366	5.78	77	0.41	14.1	1.54e-6	-13.38	1.18e-3	-6.74	4.17e-7	-14.69
BCL6	YKCTTTCYAGGAA	2414	13.59	108	0.57	23.6	0.00688	-4.98	5.29	1.67	0.00599	-5.12		NKX23	BTYAAGTGGKW	559	8.83	132	0.7	12.6	1.75e-6	-13.26	1.34e-3	-6.61	4.73e-7	-14.57
FOXF2	TGTTTACHTWD	807	4.54	30	0.16	27.7	0.00697	-4.97	5.36	1.68	0.00606	-5.11		TCF7	RMMMACATCAAAGGVA	1036	16.37	264	1.4	11.7	2.18e-6	-13.03	1.68e-3	-6.39	5.88e-7	-14.35
TBR1	RAAGGTGTGAAAW	4465	25.15	214	1.13	22.1	0.00702	-4.96	5.4	1.69	0.00607	-5.1		FOXA3	CHTGTTTACWTWG	635	10.03	152	0.8	12.4	2.28e-6	-12.99	1.75e-3	-6.35	6.12e-7	-14.31
NFIC	TYYTGGCWS	1993	11.22	91	0.48	23.1	0.00702	-4.96	5.4	1.69	0.00607	-5.1		HXC12	DTTTTAYKACYT	307	4.85	60	0.32	15.1	2.38e-6	-12.95	1.83e-3	-6.31	6.36e-7	-14.27
GFI1B	GCWSWGATTT	754	4.25	28	0.15	27.7	0.00744	-4.9	5.72	1.74	0.00641	-5.05		TF7L2	BCCTTTGATSTBB	2011	31.78	582	3.08	10.3	2.41e-6	-12.94	1.85e-3	-6.29	6.44e-7	-14.26
STAT3	SAYTTCCMRGAA	1513	8.52	64	0.34	24.8	0.00746	-4.9	5.73	1.75	0.00641	-5.05		ZN382	GTRGGRTCTGTAGTRATGTCYC	1209	19.11	295	1.56	12.2	2.48e-6	-12.91	1.90e-3	-6.26	6.59e-7	-14.23
PRGR	RGRACAGAM	2931	16.51	141	0.75	22	0.00752	-4.89	5.78	1.76	0.00645	-5.04		HNF1B	DGTTAATRATTAACH	728	11.5	176	0.93	12.3	2.62e-6	-12.85	2.02e-3	-6.21	6.96e-7	-14.18
IRF9	GAAAGCGAAAYT	3975	22.39	191	1.01	22	0.00761	-4.88	5.86	1.77	0.00651	-5.03		ETV4	VRCAGGAARBR	325	5.14	66	0.35	14.5	2.77e-6	-12.8	2.13e-3	-6.15	7.34e-7	-14.12
HXC12	DTTTTAYKACYT	1807	10.18	79	0.42	24.1	0.00809	-4.82	6.22	1.83	0.0069	-4.98		ID4	DNCAGGTGYNV	1378	21.78	389	2.06	10.6	2.82e-6	-12.78	2.17e-3	-6.13	7.44e-7	-14.11
P73	RRRCAWGYCCARRCWTGYC	1429	8.05	55	0.29	27.2	0.00811	-4.82	6.23	1.83	0.0069	-4.98		ZN549	WTTCATGAAYTGGGCAGCAY	1776	28.07	470	2.49	11.3	3.11e-6	-12.68	2.39e-3	-6.04	8.18e-7	-14.02
STAT2	RRGRAAAHGAAACTGAAAV	1600	9.01	63	0.33	26.6	0.00849	-4.77	6.53	1.88	0.00721	-4.93		SOX18	SHWHVMWTTGTTBTYKTCC	175	2.77	24	0.13	21	3.43e-6	-12.58	2.64e-3	-5.94	9.01e-7	-13.92
RUNX1	BYTGTGGTTWB	580	3.27	20	0.11	29.4	0.0093	-4.68	7.15	1.97	0.00787	-4.84		PITX3	RGGGDWTWAAGGGATTAR	370	5.85	73	0.39	15	4.36e-6	-12.34	3.36e-3	-5.7	1.14e-6	-13.68
SIX2	KGAAAYHTGAKMC	2915	16.42	135	0.71	22.8	0.00951	-4.66	7.31	1.99	0.00803	-4.82		HES7	TGGCACGTGCCG	1784	28.19	518	2.74	10.3	4.47e-6	-12.32	3.44e-3	-5.67	1.17e-6	-13.66
NF2L1	HGTCATN	660	3.72	25	0.13	27.1	0.00955	-4.65	7.34	1.99	0.00804	-4.82		TBX20	DRGTGHTGACAGSH	1684	26.61	476	2.52	10.5	4.96e-6	-12.21	3.81e-3	-5.57	1.29e-6	-13.56
NR1H3	MVAGGTCAVR	989	5.57	40	0.21	25.7	0.00962	-4.64	7.4	2	0.00808	-4.82		HXD12	DDTTTTAHKRN	756	11.95	195	1.03	11.5	5.03e-6	-12.2	3.87e-3	-5.55	1.30e-6	-13.55
PPARA	AAAGGTCAG	2816	15.86	136	0.72	21.9	0.00969	-4.64	7.45	2.01	0.00812	-4.81		ZNF41	CACAAGGRARWV	710	11.22	179	0.95	11.8	5.19e-6	-12.17	3.99e-3	-5.52	1.34e-6	-13.52
NFKB2	GGGRAAKYCCC	3720	20.95	181	0.96	21.8	0.00996	-4.61	7.66	2.04	0.00833	-4.79		BHE40	DGCACGTGAS	1457	23.02	422	2.23	10.3	5.22e-6	-12.16	4.02e-3	-5.52	1.35e-6	-13.52
SMAD3	SYCTSHCWSCWS	1513	8.52	65	0.34	24.4	0.0102	-4.59	7.84	2.06	0.0085	-4.77		PPARG	CARAGGKCA	635	10.03	162	0.86	11.7	5.85e-6	-12.05	4.50e-3	-5.4	1.50e-6	-13.41
ZN652	AARGGGTTAAW	1455	8.19	63	0.33	24.2	0.0107	-4.54	8.22	2.11	0.00888	-4.72		ZBT49	NBSNTAATTRV	869	13.73	231	1.22	11.2	6.40e-6	-11.96	4.92e-3	-5.31	1.64e-6	-13.32
ZN329	CTGGATCMAGCCRTRCCTGA	4542	25.58	203	1.07	23.7	0.0107	-4.54	8.23	2.11	0.00888	-4.72		PBX3	TGATTGRCW	340	5.37	74	0.39	13.6	7.20e-6	-11.84	5.53e-3	-5.2	1.84e-6	-13.21
FOXD1	CWWTGTTTACHTWVR	3377	19.02	156	0.83	22.9	0.0111	-4.5	8.52	2.14	0.00916	-4.69		RORG	RRAASTRGGTCA	1029	16.26	279	1.48	11	7.38e-6	-11.82	5.67e-3	-5.17	1.88e-6	-13.18
STAT6	TTCTSWGGAAR	1864	10.5	84	0.44	23.4	0.0111	-4.5	8.54	2.14	0.00917	-4.69		NFAC2	TGGAAAAWY	1252	19.79	361	1.91	10.3	7.97e-6	-11.74	6.13e-3	-5.1	2.02e-6	-13.11
FOXA3	CHTGTTTACWTWG	1032	5.81	41	0.22	26.2	0.0112	-4.49	8.64	2.16	0.00926	-4.68		RFX4	SGTTGCCATGGYWAC	483	7.63	109	0.58	13.1	8.73e-6	-11.65	6.71e-3	-5	2.21e-6	-13.02
HXD12	DDTTTTAHKRN	2131	12	98	0.52	22.9	0.0117	-4.45	8.98	2.2	0.00959	-4.65		HAND1	RGSYCTGGYYWNTSTCA	698	11.03	168	0.89	12.4	1.05e-5	-11.46	8.07e-3	-4.82	2.65e-6	-12.84
FOXP2	BTGTTTACH	2817	15.86	137	0.72	21.7	0.0119	-4.44	9.12	2.21	0.00971	-4.63		WT1	GWGGGAGGAGS	241	3.81	46	0.24	15.4	1.15e-5	-11.37	8.88e-3	-4.72	2.91e-6	-12.75
ZN770	GGGAGGCYGAGGBRGGAGGATC	416	2.34	11	0.06	37	0.0119	-4.43	9.18	2.22	0.00975	-4.63		ZN140	TATGAYCCAGCAATTCCRCTCCTW	1826	28.86	470	2.49	11.6	1.26e-5	-11.28	9.66e-3	-4.64	3.16e-6	-12.67
BHE23	RRSRTRTGKTDB	440	2.48	14	0.07	31.3	0.0127	-4.37	9.73	2.28	0.0103	-4.57		STA5B	YTTCYKRGAAAY	587	9.28	145	0.77	12	1.31e-5	-11.24	1.01e-2	-4.6	3.28e-6	-12.63
Promoter of non-coding genes														BATF	RBTYTCRDWATGASTCAB	1576	24.91	428	2.26	11	1.32e-5	-11.23	1.02e-2	-4.59	3.31e-6	-12.62
ID	CONSENSUS	TP	TP%	FP	FP%	ENR_RATIO	PVALUE	LOG_PVALUE	EVALUE	LOG_EVALUE	QVALUE	LOG_QVALUE		RELB	RGGGRMTTTCCM	2548	40.27	777	4.11	9.78	1.46e-5	-11.14	1.12e-2	-4.49	3.62e-6	-12.53
SP3	SGVVGGGGGCGGGGCBRGSS	386	23.27	43	0.23	100	1.23e-39	-89.59	9.45e-37	-82.95	3.96e-37	-83.82		HNF1A	DGTTAATKATTAACH	193	3.05	32	0.17	17.6	1.46e-5	-11.14	1.12e-2	-4.49	3.62e-6	-12.53
SP1	VGGGGGCGGGGCCKGGGGGGGG	285	17.18	21	0.11	148	9.67e-36	-80.62	7.43e-33	-73.98	1.56e-33	-75.54		ATF2	RRTGABGTCAY	1788	28.26	533	2.82	10	1.75e-5	-10.95	1.35e-2	-4.31	4.34e-6	-12.35
E2F1	RRNKGGCGGGAARR	380	22.91	58	0.31	73.5	3.57e-34	-77.02	2.74e-31	-70.37	3.83e-32	-72.34		PLAL1	CRGGGGGCCC	232	3.67	45	0.24	15.1	1.82e-5	-10.92	1.40e-2	-4.27	4.49e-6	-12.31
KLF6	GSRRGGGHGGGGMHGGGRV	437	26.34	74	0.39	66.5	9.01e-33	-73.79	6.93e-30	-67.14	7.26e-31	-69.4		NFIC	CYTGGCHBYMWGCCARG	987	15.6	256	1.35	11.5	2.13e-5	-10.76	1.64e-2	-4.11	5.25e-6	-12.16
KLF3	GGRGVDGGGCGGGGCYGGG	207	12.48	10	0.05	215	1.15e-31	-71.24	8.82e-29	-64.6	7.39e-30	-67.08		RARA	GGRRGRTSMRRAGKTCAAGG	2063	32.6	568	3.01	10.8	2.24e-5	-10.71	1.72e-2	-4.06	5.51e-6	-12.11
TFDP1	RRRRGGCGGGAARN	388	23.39	67	0.35	65.1	2.43e-31	-70.49	1.87e-28	-63.85	1.3e-29	-66.51		SOX3	BCCWTTGTBYB	1771	27.99	529	2.8	9.98	2.26e-5	-10.7	1.74e-2	-4.05	5.54e-6	-12.1
E2F7	GDGGCGGGAARDR	328	19.77	49	0.26	74.9	1.09e-30	-68.99	8.38e-28	-62.35	5.02e-29	-65.16		GLI1	YSTGGGTGGTCY	1791	28.3	531	2.81	10.1	2.59e-5	-10.56	1.99e-2	-3.92	6.33e-6	-11.97
E2F4	SRGGGCGGGAARD	475	28.63	103	0.54	52.1	1.89e-30	-68.44	1.45e-27	-61.8	7.62e-29	-64.74		MITF	TCACGTGACC	90	1.42	10	0.05	24.7	2.69e-5	-10.53	2.07e-2	-3.88	6.55e-6	-11.94
SP1	VGGGGGCGGGGCCK	499	30.08	112	0.59	50.4	5.34e-30	-67.4	4.11e-27	-60.76	1.91e-28	-63.82		TFE3	RGTCACGTGA	203	3.21	38	0.2	15.6	2.82e-5	-10.48	2.17e-2	-3.83	6.86e-6	-11.89
E2F6	DGGGCGGGARRVR	316	19.05	47	0.25	75.2	1e-29	-66.77	7.69e-27	-60.13	3.22e-28	-63.3		BPTF	KKTBTTGTKKKS	1430	22.6	414	2.19	10.3	2.91e-5	-10.45	2.24e-2	-3.8	7.05e-6	-11.86
SP4	GRRRGGGGMGGGGCBK	408	24.59	79	0.42	58.2	2.47e-28	-63.57	1.9e-25	-56.92	7.22e-27	-60.19		TF7L1	DBBCTTTGAWSTB	386	6.1	87	0.46	13.1	2.94e-5	-10.43	2.26e-2	-3.79	7.11e-6	-11.85
EGR4	GGSGGYRGGGM	342	20.61	62	0.33	62	6.32e-28	-62.63	4.86e-25	-55.98	1.59e-26	-59.41		PATZ1	AGGGAGGGG	558	8.82	144	0.76	11.5	3.32e-5	-10.31	2.55e-2	-3.67	8.00e-6	-11.74
TAF1	RARRWGGCGGMGGMGR	316	19.05	48	0.25	73.7	6.4e-28	-62.62	4.92e-25	-55.97	1.59e-26	-59.41		TEF	TGTTTATGTAAMTK	687	10.86	175	0.93	11.7	3.47e-5	-10.27	2.67e-2	-3.62	8.36e-6	-11.69
KLF12	VGGGGCGGGGC	413	24.89	90	0.48	51.8	1.53e-27	-61.74	1.18e-24	-55.1	3.53e-26	-58.61		USF1	RGTCACGTGRBS	138	2.18	21	0.11	18.9	3.63e-5	-10.22	2.79e-2	-3.58	8.72e-6	-11.65
KAISO	TMTCGCGAGAN	357	21.52	71	0.38	56.6	1.51e-26	-59.46	1.16e-23	-52.81	3.24e-25	-56.39		ZIM3	KTRGGTTTCTGTTKYYTKY	1336	21.11	357	1.89	11.2	4.06e-5	-10.11	3.13e-2	-3.47	9.72e-6	-11.54
PATZ1	GGGGMGGGGGMKGGRRVGGVRG	401	24.17	74	0.39	61	3.78e-26	-58.54	2.91e-23	-51.89	7.62e-25	-55.53		FOXB1	RTMAATRTTTACATAAB	759	11.99	191	1.01	11.8	4.22e-5	-10.07	3.24e-2	-3.43	1.01e-5	-11.51
ZF64A	GGGGCCCGGGAMYCDG	401	24.17	83	0.44	54.5	6.83e-26	-57.95	5.26e-23	-51.3	1.3e-24	-55		ZN136	TGCTGGRTATAGWATTCTTGGTTG	541	8.55	117	0.62	13.7	4.49e-5	-10.01	3.45e-2	-3.37	1.07e-5	-11.45
THAP1	SGCCGCCATSTYGGSYBCGGGC	444	26.76	92	0.49	54.5	3.87e-25	-56.21	2.97e-22	-49.57	6.92e-24	-53.33		SOX15	CWTTGTT	688	10.87	190	1.01	10.8	4.52e-5	-10	3.48e-2	-3.36	1.07e-5	-11.44
KLF15	RGGGMGGRGVDGGGGGRGG	205	12.36	18	0.1	123	4.24e-25	-56.12	3.26e-22	-49.48	7.19e-24	-53.29		TAL1	VARSAARCAGVTGKB	565	8.93	138	0.73	12.2	4.79e-5	-9.95	3.68e-2	-3.3	1.13e-5	-11.39
KAISO	SARRYCTCGCGAGAV	440	26.52	104	0.55	47.8	1.98e-24	-54.58	1.52e-21	-47.93	3.19e-23	-51.8		KLF8	CAGGGKGTG	696	11	189	1	11	4.93e-5	-9.92	3.79e-2	-3.27	1.16e-5	-11.36
KLF16	GGGGGYGKGKBGGGGGGGG	477	28.75	113	0.6	47.7	4.74e-24	-53.71	3.64e-21	-47.06	7.27e-23	-50.98		PRGR	RGRACAGAM	317	5.01	72	0.38	13	4.95e-5	-9.91	3.81e-2	-3.27	1.17e-5	-11.36
RFX1	SSSSCBGTTGCCAKGGVRACSS	470	28.33	106	0.56	50.1	1.04e-23	-52.92	8e-21	-46.27	1.49e-22	-50.26		ANDR	BTSTGTTCYYKB	611	9.66	157	0.83	11.6	5.09e-5	-9.89	3.92e-2	-3.24	1.20e-5	-11.33
WT1	RGGVGGGGGAGGRGGVGGRG	191	11.51	16	0.08	129	1.07e-23	-52.9	8.19e-21	-46.25	1.49e-22	-50.26		SOX13	YATTGTTY	1616	25.54	498	2.63	9.68	5.36e-5	-9.83	4.12e-2	-3.19	1.26e-5	-11.28
EGR2	GRGRRKGWGKGGGHGGRG	232	13.98	29	0.15	88.4	2.18e-23	-52.18	1.67e-20	-45.54	2.92e-22	-49.58		P53	DGRCATGYCCAGRCATGYCY	1341	21.19	356	1.88	11.2	5.49e-5	-9.81	4.22e-2	-3.17	1.28e-5	-11.26
SP2	GGSSVGGGGGCGGGGCCDGSGS	534	32.19	132	0.7	45.8	2.66e-23	-51.98	2.05e-20	-45.34	3.43e-22	-49.42		MZF1	RRDRGGGAWTKRR	661	10.45	171	0.9	11.5	5.83e-5	-9.75	4.48e-2	-3.1	1.36e-5	-11.21
E2F2	GGCGCGAAAC	344	20.74	77	0.41	50.4	6.45e-23	-51.1	4.96e-20	-44.45	7.99e-22	-48.58		ERR1	BYCAAGGTCAMABWV	1688	26.68	487	2.58	10.3	6.00e-5	-9.72	4.61e-2	-3.08	1.39e-5	-11.18
PROX1	KGGKARGGCGKSKKGGG	509	30.68	134	0.71	43	7.71e-23	-50.92	5.93e-20	-44.27	9.2e-22	-48.44		LHX6	NBYTGATTRS	159	2.51	28	0.15	16.5	7.22e-5	-9.54	5.55e-2	-2.89	1.67e-5	-11
ZFX	DGVRGVVSAGGCCKVGG	365	22	77	0.41	53.4	9.49e-23	-50.71	7.29e-20	-44.06	1.09e-21	-48.27		AHR	DTYGCGTGM	126	1.99	20	0.11	18.1	7.94e-5	-9.44	6.11e-2	-2.8	1.84e-5	-10.9
KLF1	DGGGYGKGGCYGGG	367	22.12	82	0.43	50.5	1.24e-22	-50.44	9.55e-20	-43.8	1.38e-21	-48.03		NKX21	BTKGAGTGSY	544	8.6	142	0.75	11.4	9.96e-5	-9.21	7.66e-2	-2.57	2.30e-5	-10.68
MBD2	SSGKCCGGMGR	402	24.23	101	0.53	45	1.89e-22	-50.02	1.45e-19	-43.38	2.03e-21	-47.65		NFAC1	AATGGAAAAW	833	13.16	234	1.24	10.6	1.04e-4	-9.17	8.00e-2	-2.53	2.39e-5	-10.64
E2F3	DDGGCGGGAAA	260	15.67	46	0.24	63.2	4.26e-22	-49.21	3.28e-19	-42.56	4.43e-21	-46.87		MESP1	VCAGGTGKKBD	221	3.49	45	0.24	14.4	1.06e-4	-9.15	8.18e-2	-2.5	2.44e-5	-10.62
SP4	SRGVARGRGGCGGRGCHDRR	578	34.84	160	0.85	40.9	7.73e-22	-48.61	5.94e-19	-41.97	7.78e-21	-46.3		RFX2	CBGTTGCCATGG	2392	37.8	741	3.92	9.63	1.13e-4	-9.09	8.69e-2	-2.44	2.58e-5	-10.56
EGR1	VDRDGCGKGGGYGGRRR	412	24.83	102	0.54	45.7	1.24e-20	-45.84	9.54e-18	-39.19	1.21e-19	-43.56		GRHL2	AACCDGTYTKDC	143	2.26	24	0.13	17.2	1.18e-4	-9.05	9.05e-2	-2.4	2.69e-5	-10.52
E2F4	GGCGGGAADTTBNR	522	31.46	155	0.82	38.2	1.62e-20	-45.57	1.25e-17	-38.92	1.54e-19	-43.32		LHX8	YRYTRATTRCMATTAATT	1083	17.11	290	1.53	11.1	1.19e-4	-9.04	9.14e-2	-2.39	2.71e-5	-10.52
ZBT7A	VRGGGKCKY	382	23.03	103	0.54	41.9	3.47e-20	-44.81	2.66e-17	-38.16	3.14e-19	-42.6		COT1	GRGGKSARAGGTCAGGG	704	11.13	179	0.95	11.7	1.22e-4	-9.01	9.41e-2	-2.36	2.78e-5	-10.49
NR0B1	GMGKGGGASR	446	26.88	130	0.69	38.9	3.51e-20	-44.8	2.7e-17	-38.15	3.14e-19	-42.6		NR2E3	AAAGTCAAAAGTCA	926	14.63	254	1.34	10.9	1.24e-4	-9	9.54e-2	-2.35	2.81e-5	-10.48
ZBT17	SRRGGWGGGGGAGGGGMRR	361	21.76	81	0.43	50.3	5.13e-20	-44.42	3.95e-17	-37.77	4.47e-19	-42.25		NR1H3	MVAGGTCAVR	470	7.43	120	0.63	11.6	1.30e-4	-8.94	1.00e-1	-2.3	2.95e-5	-10.43
TBX15	GGGGGGGGGGGGGTGGGDR	477	28.75	129	0.68	41.9	1.4e-19	-43.42	1.07e-16	-36.77	1.18e-18	-41.28		BCL6B	HYGCTTTCKAG	417	6.59	103	0.54	12	1.48e-4	-8.82	1.13e-1	-2.18	3.33e-5	-10.31
ZN148	KGRGKGGGGGAGGGG	290	17.48	60	0.32	54.3	1.52e-19	-43.33	1.17e-16	-36.69	1.25e-18	-41.22		SOX17	SCCATTGTKBY	1664	26.3	506	2.68	9.81	1.50e-4	-8.8	1.15e-1	-2.16	3.37e-5	-10.3
XBP1	GSKGACGTGGC	278	16.76	63	0.33	49.6	3.12e-18	-40.31	2.4e-15	-33.66	2.51e-17	-38.22		ZN263	GGGAGGAGGRRGRGGRGGRR	206	3.26	37	0.2	16.3	1.50e-4	-8.8	1.16e-1	-2.16	3.38e-5	-10.3
PURA	GGWRKKGGDGGGCVKGG	334	20.13	79	0.42	47.7	3.79e-18	-40.11	2.92e-15	-33.47	2.98e-17	-38.05		HXC13	DDTTTTACKAG	295	4.66	67	0.35	13	1.60e-4	-8.74	1.23e-1	-2.1	3.58e-5	-10.24
ZSC22	RGKCWGAGGGMGGAGG	325	19.59	78	0.41	47	9.91e-18	-39.15	7.62e-15	-32.51	7.6e-17	-37.12		HXB2	WAGAAYVTTCTAGAA	755	11.93	200	1.06	11.2	1.68e-4	-8.69	1.29e-1	-2.05	3.75e-5	-10.19
EGR2	GRDGHGKGGGHGGRGG	241	14.53	46	0.24	58.6	1.19e-17	-38.97	9.16e-15	-32.32	8.92e-17	-36.96		CR3L1	GCCACGTGGCA	369	5.83	89	0.47	12.3	1.70e-4	-8.68	1.30e-1	-2.04	3.77e-5	-10.18
HES1	VMGVCACGMGMCM	337	20.31	87	0.46	43.7	1.22e-17	-38.95	9.36e-15	-32.3	8.92e-17	-36.96		ESR1	CHRGGTCASV	264	4.17	59	0.31	13.2	1.79e-4	-8.63	1.38e-1	-1.98	3.97e-5	-10.13
E2F5	SGCGCSAAAH	555	33.45	193	1.02	32.6	1.27e-17	-38.9	9.77e-15	-32.26	9.1e-17	-36.94		CDX2	TTTTATTGCWBT	491	7.76	125	0.66	11.7	1.86e-4	-8.59	1.43e-1	-1.94	4.12e-5	-10.1
TBX1	GGGYGGGYAGGGGTGGGMDD	504	30.38	147	0.78	38.9	1.76e-17	-38.58	1.35e-14	-31.93	1.23e-16	-36.63		ERR2	YCAAGGTCA	1638	25.88	509	2.69	9.6	1.88e-4	-8.58	1.45e-1	-1.93	4.16e-5	-10.09
SPZ1	CGGCKGWWACMBYGGG	264	15.91	55	0.29	53.9	1.8e-17	-38.55	1.39e-14	-31.91	1.24e-16	-36.63		CEBPA	DRTTGTGCAAYV	240	3.79	51	0.27	13.8	1.90e-4	-8.57	1.46e-1	-1.92	4.18e-5	-10.08
ETV1	SRCCGGAAGYG	391	23.57	116	0.61	38.1	5.49e-17	-37.44	4.22e-14	-30.8	3.68e-16	-35.54		MEIS3	DKTGACAGSTK	1512	23.89	457	2.42	9.87	1.91e-4	-8.57	1.47e-1	-1.92	4.19e-5	-10.08
FEV	GCVGGAAGYG	168	10.13	26	0.14	71.3	9.85e-17	-36.86	7.57e-14	-30.21	6.48e-16	-34.97		ZIC2	KRMYHCCTGCTGWGH	2310	36.5	696	3.68	9.9	1.93e-4	-8.55	1.49e-1	-1.91	4.24e-5	-10.07
MAZ	RRGGGAGGGGS	388	23.39	116	0.61	37.9	1.19e-16	-36.66	9.18e-14	-30.02	7.69e-16	-34.8		SALL4	GSDGGGWGGG	491	7.76	128	0.68	11.4	1.99e-4	-8.52	1.53e-1	-1.87	4.37e-5	-10.04
ZN341	GRGGRRRRGGRGRRGGAASAGC	252	15.19	48	0.25	58.8	1.83e-16	-36.23	1.41e-13	-29.59	1.16e-15	-34.39		HXD11	DWTTTATKRHN	814	12.86	229	1.21	10.6	2.20e-4	-8.42	1.69e-1	-1.78	4.80e-5	-9.94
MECP2	SCCGGRR	201	12.12	41	0.22	54.8	3e-16	-35.74	2.3e-13	-29.1	1.86e-15	-33.92		NRL	TGCTGACKYWR	76	1.2	9	0.05	23	2.24e-4	-8.41	1.72e-1	-1.76	4.87e-5	-9.93
HINFP	DMSHHMGCGGACGTTV	309	18.63	77	0.41	45.3	4.4e-16	-35.36	3.38e-13	-28.71	2.68e-15	-33.55		OTX1	AGGATTAV	654	10.34	184	0.97	10.6	2.40e-4	-8.34	1.84e-1	-1.69	5.21e-5	-9.86
TFCP2	SCCTGMNCDSRCCRGA	207	12.48	38	0.2	60.7	5.66e-16	-35.11	4.35e-13	-28.46	3.38e-15	-33.32		DLX5	TAATTAYAGGK	242	3.82	53	0.28	13.4	2.68e-4	-8.22	2.06e-1	-1.58	5.81e-5	-9.75
SP2	RGGRGGCGGGGC	650	39.18	246	1.3	30	1.27e-15	-34.3	9.79e-13	-27.65	7.46e-15	-32.53		BSH	TAATKVGTTAATBR	360	5.69	85	0.45	12.5	2.92e-4	-8.14	2.24e-1	-1.5	6.30e-5	-9.67
KLF5	WGGGTGKGGCDGGG	210	12.66	42	0.22	55.9	2.21e-15	-33.75	1.7e-12	-27.1	1.25e-14	-32.01		HMBX1	RRCTAGTYA	399	6.31	102	0.54	11.6	2.97e-4	-8.12	2.28e-1	-1.48	6.41e-5	-9.66
ZFX	SCAGGCCBCR	356	21.46	108	0.57	37.3	2.21e-15	-33.75	1.7e-12	-27.1	1.25e-14	-32.01		IRF7	GAAASYGAAA	204	3.22	43	0.23	13.9	2.99e-4	-8.11	2.30e-1	-1.47	6.42e-5	-9.65
ELK4	SVCCGGAAGTGV	278	16.76	71	0.38	44.1	2.29e-15	-33.71	1.76e-12	-27.07	1.27e-14	-32		THB	SGTSAGGTCA	179	2.83	36	0.19	14.5	2.99e-4	-8.11	2.30e-1	-1.47	6.42e-5	-9.65
GATA1	DSAGATAAGVV	446	26.88	152	0.8	33.3	1.03e-14	-32.21	7.89e-12	-25.57	5.56e-14	-30.52		STA5A	TTCYRRGAAR	142	2.24	26	0.14	15.8	3.09e-4	-8.08	2.37e-1	-1.44	6.59e-5	-9.63
KLF9	GRRGKGGGCGTGGCC	107	6.45	9	0.05	123	1.03e-14	-32.2	7.96e-12	-25.56	5.56e-14	-30.52		HES5	YGGCACGTGYCR	1489	23.53	448	2.37	9.91	3.09e-4	-8.08	2.37e-1	-1.44	6.59e-5	-9.63
CTCFL	GCCDSYAGGGGGCGCYV	208	12.54	41	0.22	56.7	1.11e-14	-32.14	8.51e-12	-25.49	5.84e-14	-30.47		TEAD4	RCATTCCWGRVAK	339	5.36	80	0.42	12.5	3.10e-4	-8.08	2.39e-1	-1.43	6.61e-5	-9.62
AP2D	CGCCYGVGGCSCGT	404	24.35	127	0.67	36	1.24e-14	-32.02	9.57e-12	-25.37	6.47e-14	-30.37		P73	GRRCATGYCTGG	1360	21.49	406	2.15	9.99	3.34e-4	-8.01	2.57e-1	-1.36	7.10e-5	-9.55
ZBT7B	SSCSGTTGCCATGGVRACSGS	419	25.26	122	0.65	38.9	1.92e-14	-31.58	1.48e-11	-24.94	9.83e-14	-29.95		NFAC1	AWGGAAARWVWGAMW	423	6.68	103	0.54	12.2	3.55e-4	-7.94	2.73e-1	-1.3	7.53e-5	-9.49
ZN281	RGGWGGGGGAGGGGV	315	18.99	87	0.46	40.9	2.4e-14	-31.36	1.85e-11	-24.72	1.21e-13	-29.74		FOXC1	CDWTGTTTACTTWRG	115	1.82	18	0.1	18.2	3.79e-4	-7.88	2.91e-1	-1.23	8.02e-5	-9.43
MTF1	MGKGCCGTGTGCAAARS	455	27.43	147	0.78	35.1	3.74e-14	-30.92	2.88e-11	-24.27	1.85e-13	-29.32		ZN317	GAHTRACAGCWGACTTCTCA	652	10.3	163	0.86	11.9	4.35e-4	-7.74	3.35e-1	-1.09	9.19e-5	-9.3
ZN335	RGCTGYCYNBVSCKMTGCCTGW	346	20.86	93	0.49	42	1.06e-13	-29.87	8.18e-11	-23.23	5.19e-13	-28.29		ANDR	TGTTCTTKKYTGTTTRYW	993	15.69	270	1.43	11	4.76e-4	-7.65	3.66e-1	-1	1.00e-4	-9.21
NR2C2	GSTYMVRGGTCA	464	27.97	164	0.87	32.1	1.09e-13	-29.84	8.4e-11	-23.2	5.26e-13	-28.27		GCR	HRRGAACAGWVW	270	4.27	62	0.33	12.8	4.98e-4	-7.6	3.83e-1	-0.96	1.05e-4	-9.16
KLF13	DRGKGGGCGKD	297	17.9	87	0.46	38.6	1.43e-13	-29.57	1.1e-10	-22.93	6.79e-13	-28.02		RORA	AWSTRGGTCARRG	1608	25.41	486	2.57	9.87	5.11e-4	-7.58	3.93e-1	-0.93	1.07e-4	-9.14
ZBT14	GGAGCGCGC	381	22.97	130	0.69	33.2	1.84e-13	-29.32	1.42e-10	-22.68	8.61e-13	-27.78		NFIC	TYYTGGCWS	759	11.99	220	1.16	10.3	5.23e-4	-7.56	4.02e-1	-0.91	1.09e-4	-9.12
TYY2	AWAATGGCGGH	350	21.1	112	0.59	35.4	1.89e-13	-29.3	1.45e-10	-22.65	8.69e-13	-27.77		PITX1	RGGGMTTAR	1172	18.52	358	1.89	9.76	5.34e-4	-7.54	4.10e-1	-0.89	1.11e-4	-9.1
VEZF1	RRRRGGAGGGGR	188	11.33	41	0.22	51.2	3.68e-13	-28.63	2.83e-10	-21.98	1.67e-12	-27.12		ZN816	RADGGGGACAKGHW	214	3.38	45	0.24	14	5.35e-4	-7.53	4.11e-1	-0.89	1.11e-4	-9.1
ZN219	GDGGGGGGYGGA	343	20.68	109	0.58	35.6	4.67e-13	-28.39	3.59e-10	-21.75	2.09e-12	-26.89		VAX2	DWWARSBTAATTAGTG	748	11.82	201	1.06	11.1	5.43e-4	-7.52	4.18e-1	-0.87	1.13e-4	-9.09
HEY2	GKBGGCWCGTGGCHTBV	253	15.25	64	0.34	44.5	6.83e-13	-28.01	5.25e-10	-21.37	3.01e-12	-26.53		PRDM1	RAAAGTGAAAGTGR	588	9.29	156	0.83	11.2	5.71e-4	-7.47	4.39e-1	-0.82	1.18e-4	-9.04
ZN524	GGGTDCRAGGGTTCGAGK	388	23.39	121	0.64	36.3	7.44e-13	-27.93	5.72e-10	-21.28	3.24e-12	-26.46		FEZF1	DYTGYYCTTTTH	2281	36.05	718	3.8	9.48	5.99e-4	-7.42	4.61e-1	-0.77	1.24e-4	-9
GLIS1	TCGTGGGGGGTMD	497	29.96	183	0.97	30.8	8.38e-13	-27.81	6.44e-10	-21.16	3.6e-12	-26.35		ALX1	RTAATTRVATTA	531	8.39	142	0.75	11.1	6.32e-4	-7.37	4.86e-1	-0.72	1.30e-4	-8.95
REST	TTCAGCACCAYGGACAGCKCCM	249	15.01	58	0.31	48.2	9.43e-13	-27.69	7.25e-10	-21.04	4e-12	-26.24		BATF3	BRSTTTCADTWTGASWM	1010	15.96	280	1.48	10.7	6.46e-4	-7.34	4.97e-1	-0.7	1.33e-4	-8.92
PLAG1	GGRGGSMHNWVKAGGGG	272	16.4	73	0.39	42	1.39e-12	-27.31	1.07e-09	-20.66	5.8e-12	-25.87		MLX	YGATCACGTGN	203	3.21	44	0.23	13.5	6.59e-4	-7.32	5.07e-1	-0.68	1.35e-4	-8.91
BHE41	WSVRKSYCACGTGMWGRRRV	462	27.85	153	0.81	34.2	2.25e-12	-26.82	1.73e-09	-20.17	9.31e-12	-25.4		BMAL1	KSCACGTGHSY	230	3.63	52	0.28	13	7.22e-4	-7.23	5.56e-1	-0.59	1.48e-4	-8.82
AP2B	GCCYGVGGGS	425	25.62	156	0.83	30.9	2.56e-12	-26.69	1.97e-09	-20.05	1.04e-11	-25.29		ETV6	RCAGGAARK	51	0.81	5	0.03	25.9	7.36e-4	-7.21	5.66e-1	-0.57	1.50e-4	-8.8
GCM2	BATGCGGGTAB	318	19.17	104	0.55	34.6	7.14e-12	-25.67	5.49e-09	-19.02	2.88e-11	-24.27		NR1I3	RRGGTCARVRRAGTTCAD	2265	35.79	671	3.55	10.1	7.47e-4	-7.2	5.75e-1	-0.55	1.52e-4	-8.79
MAZ	GGGGGAGGGGGDGRGRRRGRRG	367	22.12	110	0.58	37.7	8.46e-12	-25.5	6.51e-09	-18.85	3.37e-11	-24.11		ZN768	GAGGCHCAGAGAGGTTAAGT	878	13.87	232	1.23	11.3	7.48e-4	-7.2	5.75e-1	-0.55	1.52e-4	-8.79
MXI1	SCCACGTGSYB	466	28.09	178	0.94	29.7	9.26e-12	-25.41	7.12e-09	-18.76	3.64e-11	-24.04		HMX1	DTTAATTGHTTTTTAAT	942	14.89	260	1.38	10.8	7.76e-4	-7.16	5.97e-1	-0.52	1.57e-4	-8.76
ELF1	VRACCCGGAAGTGS	389	23.45	134	0.71	32.9	9.93e-12	-25.34	7.64e-09	-18.69	3.86e-11	-23.98		COT2	CARAGGTCARRGD	284	4.49	67	0.35	12.5	8.97e-4	-7.02	6.90e-1	-0.37	1.82e-4	-8.61
ELF5	VGRASSAGGAAGTRV	444	26.76	160	0.85	31.5	1.72e-11	-24.79	1.32e-08	-18.14	6.59e-11	-23.44		ZIC1	KGGGWGGTS	162	2.56	34	0.18	13.9	9.25e-4	-6.99	7.12e-1	-0.34	1.87e-4	-8.58
NR1H4	RRGGKCAVTGRCCBSGVGG	187	11.27	41	0.22	51	1.98e-11	-24.65	1.52e-08	-18	7.49e-11	-23.31		FOXC2	GTTTGTTTWSHYAGR	163	2.58	32	0.17	14.8	9.93e-4	-6.91	7.64e-1	-0.27	2.00e-4	-8.52
GATA2	DSAGATAAGRR	560	33.76	230	1.22	27.7	2.67e-11	-24.35	2.05e-08	-17.7	9.99e-11	-23.03		ZFHX3	ATTAWTAATTA	363	5.74	93	0.49	11.6	1.03e-3	-6.87	7.96e-1	-0.23	2.08e-4	-8.48
PTF1A	SCAGCTGBYBBYBYYCHC	203	12.24	49	0.26	46.5	4.18e-11	-23.9	3.21e-08	-17.25	1.55e-10	-22.59		SCRT1	KCAACAGGTGGTH	1095	17.3	323	1.71	10.1	1.07e-3	-6.84	8.23e-1	-0.2	2.15e-4	-8.45
PAX8	BTVAYTSRMGYRKR	417	25.14	152	0.8	31.1	6.26e-11	-23.5	4.81e-08	-16.85	2.28e-10	-22.2		HMGA1	NWATTTT	175	2.77	39	0.21	13.1	1.11e-3	-6.81	8.50e-1	-0.16	2.21e-4	-8.42
SRBP2	VSGTGGGGWGABG	500	30.14	196	1.04	29	6.29e-11	-23.49	4.84e-08	-16.84	2.28e-10	-22.2		EPAS1	VTACGTGMC	139	2.2	28	0.15	14.4	1.17e-3	-6.75	8.99e-1	-0.11	2.34e-4	-8.36
ZN554	GCWGAGYCANGTRGDKKRCT	276	16.64	78	0.41	39.9	6.97e-11	-23.39	5.36e-08	-16.74	2.49e-10	-22.11		HXD3	NGKTAATTAGK	815	12.88	238	1.26	10.2	1.19e-3	-6.74	9.12e-1	-0.09	2.36e-4	-8.35
KLF4	WGGGYGKGGC	184	11.09	48	0.25	43	8.37e-11	-23.2	6.44e-08	-16.56	2.96e-10	-21.94		NR4A2	AAAGGTCAS	174	2.75	38	0.2	13.4	1.19e-3	-6.73	9.15e-1	-0.09	2.37e-4	-8.35
ZNF76	RRKGCMTKCTGGGARWTGTAGT	400	24.11	130	0.69	34.9	1.09e-10	-22.94	8.41e-08	-16.29	3.83e-10	-21.68		PAX7	TAATYGATTAW	248	3.92	59	0.31	12.4	1.36e-3	-6.6	1.04e0	0.04	2.69e-4	-8.22
ZIC1	KGGGWGGTS	353	21.28	132	0.7	30.3	2.35e-10	-22.17	1.81e-07	-15.52	8.16e-10	-20.93		DUXA	TGATTARRTYA	479	7.57	131	0.69	10.9	1.61e-3	-6.43	1.24e0	0.21	3.19e-4	-8.05
MXI1	VCACGTGGSNGSBGS	191	11.51	49	0.26	43.7	2.45e-10	-22.13	1.89e-07	-15.48	8.41e-10	-20.9		FOXO4	TTGTTTAYK	1474	23.29	469	2.48	9.37	1.63e-3	-6.42	1.25e0	0.23	3.22e-4	-8.04
KAISO	YTSGCRGGARKH	293	17.66	98	0.52	33.8	2.48e-10	-22.12	1.91e-07	-15.47	8.43e-10	-20.89		ZBED1	YATGTCGCGAYAK	39	0.62	3	0.02	29.9	1.71e-3	-6.37	1.32e0	0.28	3.38e-4	-7.99
MYCN	RGCCACGTGSDS	196	11.81	55	0.29	40.1	6.67e-10	-21.13	5.13e-07	-14.48	2.24e-09	-19.92		HAND1	KSYCTGG	1189	18.79	379	2.01	9.35	1.73e-3	-6.36	1.33e0	0.28	3.39e-4	-7.99
ATF1	HRRTGACGYMA	354	21.34	133	0.7	30.2	1.08e-09	-20.65	8.31e-07	-14	3.59e-09	-19.45		HMGA2	AATWWYSSSSAATAT	792	12.52	223	1.18	10.6	1.75e-3	-6.35	1.34e0	0.3	3.43e-4	-7.98
ZN740	DKKGGGGGGGHRDK	459	27.67	181	0.96	28.8	1.17e-09	-20.57	8.98e-07	-13.92	3.84e-09	-19.38		ZN528	CCMAGGGAAGYCATTTCTSA	1385	21.89	391	2.07	10.6	1.79e-3	-6.33	1.37e0	0.32	3.50e-4	-7.96
CENPB	TTCGTWSBAHGCGGGWW	670	40.39	282	1.49	27	1.39e-09	-20.39	1.07e-06	-13.75	4.53e-09	-19.21		RFX5	CWGTTGCYAGG	152	2.4	32	0.17	13.8	1.94e-3	-6.24	1.50e0	0.4	3.80e-4	-7.87
MLXPL	GCAYGKGVCAMCSBCGTGB	327	19.71	108	0.57	34.3	1.46e-09	-20.35	1.12e-06	-13.7	4.66e-09	-19.18		FOXP3	AATKTGWTT	99	1.56	18	0.1	15.7	1.97e-3	-6.23	1.51e0	0.41	3.84e-4	-7.87
VEZF1	GGRRRRGRRGGAGGGGGRGRRR	220	13.26	58	0.31	42.6	1.46e-09	-20.34	1.12e-06	-13.7	4.66e-09	-19.18		ZNF41	MACAAGGRARTMARVCACCATGAG	289	4.57	62	0.33	13.7	2.00e-3	-6.22	1.53e0	0.43	3.88e-4	-7.85
IRX2	RCDKGKBDKGDCRKGTDVK	445	26.82	164	0.87	30.8	1.72e-09	-20.18	1.33e-06	-13.53	5.45e-09	-19.03		MAFF	TGCTGASTCAGCABTTTT	275	4.35	63	0.33	12.9	2.03e-3	-6.2	1.56e0	0.45	3.95e-4	-7.84
GABPA	GVVRCCGGAAGTGV	612	36.89	263	1.39	26.4	2.11e-09	-19.98	1.62e-06	-13.33	6.59e-09	-18.84		DMRT1	YDGHWACAATGTWDCHA	510	8.06	133	0.7	11.4	2.10e-3	-6.17	1.61e0	0.48	4.07e-4	-7.81
ZN667	GTGSCYTTMARAGCTCMBC	421	25.38	154	0.81	31	3.03e-09	-19.61	2.33e-06	-12.97	9.39e-09	-18.48		ZEP1	TGGGAAATCCCB	1297	20.5	398	2.11	9.72	2.11e-3	-6.16	1.62e0	0.48	4.08e-4	-7.8
ZN816	AAARAAGGGGGACATGYWGGG	363	21.88	123	0.65	33.4	3.06e-09	-19.6	2.36e-06	-12.96	9.4e-09	-18.48		STAT1	RRRAAAADGAAASTRAAAV	1508	23.83	435	2.3	10.3	2.11e-3	-6.16	1.63e0	0.49	4.08e-4	-7.8
ZBTB4	CAATRGCGDTKGYGR	493	29.72	200	1.06	28	4.23e-09	-19.28	3.26e-06	-12.64	1.29e-08	-18.17		ZN680	CRYGWCCARGAAGAATGAGG	1835	29	532	2.81	10.3	2.24e-3	-6.1	1.72e0	0.54	4.30e-4	-7.75
ATF6A	GKGSTGACGTGG	497	29.96	210	1.11	26.9	4.77e-09	-19.16	3.67e-06	-12.52	1.44e-08	-18.06		STAT2	RRGRAAAHGAAACTGAAAV	326	5.15	77	0.41	12.5	2.31e-3	-6.07	1.78e0	0.58	4.44e-4	-7.72
RARG	RGGTCASVRTGVCMTGRV	427	25.74	161	0.85	30.1	6.19e-09	-18.9	4.76e-06	-12.25	1.85e-08	-17.81		FOXJ2	TGTTTRTTTW	1008	15.93	309	1.63	9.72	2.33e-3	-6.06	1.79e0	0.58	4.46e-4	-7.71
ID4	DNCAGGTGYNV	201	12.12	62	0.33	36.5	6.44e-09	-18.86	4.96e-06	-12.21	1.91e-08	-17.78		RXRA	SARAGGTCAS	95	1.5	17	0.09	15.9	2.33e-3	-6.06	1.79e0	0.58	4.46e-4	-7.71
ETS1	RRRCMGGAAGTGG	421	25.38	169	0.89	28.3	7.43e-09	-18.72	5.72e-06	-12.07	2.18e-08	-17.64		CRX	WAAGRGGATTARV	379	5.99	99	0.52	11.3	2.47e-3	-6	1.90e0	0.64	4.72e-4	-7.66
GATA2	STGBNNNNNDVAGATAAGR	623	37.55	258	1.37	27.4	9.74e-09	-18.45	7.49e-06	-11.8	2.83e-08	-17.38		NKX32	TTAAGTGBWT	308	4.87	80	0.42	11.4	2.51e-3	-5.99	1.93e0	0.66	4.79e-4	-7.64
PLAL1	CRGGGGGCCC	167	10.07	48	0.25	39	1.05e-08	-18.38	8.04e-06	-11.73	3.01e-08	-17.32		ZN333	SKATAATGA	1246	19.69	394	2.08	9.43	2.53e-3	-5.98	1.94e0	0.66	4.80e-4	-7.64
TAL1	CTGSNVVSBRSWGATAAGV	128	7.72	27	0.14	52.5	1.22e-08	-18.23	9.35e-06	-11.58	3.47e-08	-17.18		ARI5B	DBYKDGTATTSKR	1522	24.05	470	2.49	9.66	2.54e-3	-5.97	1.96e0	0.67	4.83e-4	-7.64
TYY1	CAARATGGCGGC	252	15.19	87	0.46	32.7	1.5e-08	-18.02	1.15e-05	-11.37	4.23e-08	-16.98		GLI3	BTGGGTGGTCY	255	4.03	63	0.33	11.9	2.57e-3	-5.97	1.97e0	0.68	4.86e-4	-7.63
HEN1	BGGGKMKCAGCTGCGKCCYY	374	22.54	134	0.71	31.6	1.53e-08	-18	1.17e-05	-11.35	4.27e-08	-16.97		COT2	RGRGYCARAGGTCARVR	487	7.7	127	0.67	11.4	2.59e-3	-5.95	2.00e0	0.69	4.90e-4	-7.62
RFX5	GTCABCWGTTGCYRGGSARA	483	29.11	187	0.99	29.3	1.75e-08	-17.86	1.35e-05	-11.21	4.87e-08	-16.84		NR2C1	GSYVAGAGGTCAB	212	3.35	49	0.26	12.7	2.60e-3	-5.95	2.00e0	0.69	4.90e-4	-7.62
ZN320	GKGGGDCCMGGGGGCCWRTG	584	35.2	238	1.26	27.9	2.21e-08	-17.63	1.7e-05	-10.98	6.1e-08	-16.61		LHX4	DNRYTAATTRN	777	12.28	230	1.22	10.1	2.61e-3	-5.95	2.00e0	0.7	4.90e-4	-7.62
RXRA	VRGDVRGNVARAGGTCARRG	329	19.83	114	0.6	32.7	2.36e-08	-17.56	1.82e-05	-10.92	6.45e-08	-16.56		THB	GRSSYSASVTSAGGTCA	202	3.19	44	0.23	13.5	2.67e-3	-5.92	2.05e0	0.72	5.02e-4	-7.6
GATA6	DVAGATAAGAWAA	232	13.98	78	0.41	33.6	3.32e-08	-17.22	2.55e-05	-10.58	8.99e-08	-16.22		HSF1	TTCTGGAAR	1517	23.97	488	2.58	9.27	2.70e-3	-5.91	2.08e0	0.73	5.06e-4	-7.59
ANDR	RGNACABKSTGTTCYY	167	10.07	46	0.24	40.7	3.55e-08	-17.15	2.73e-05	-10.51	9.54e-08	-16.16		COT1	BSARAGGTCAGRG	604	9.54	170	0.9	10.6	2.73e-3	-5.91	2.10e0	0.74	5.09e-4	-7.58
MYBA	VGYGGCVGTTRSVGV	194	11.69	59	0.31	37	4.33e-08	-16.96	3.33e-05	-10.31	1.15e-07	-15.98		ZN341	GGAASAGCC	298	4.71	78	0.41	11.3	2.73e-3	-5.9	2.10e0	0.74	5.09e-4	-7.58
SUH	VSYSTGGGAAV	484	29.17	213	1.13	25.8	4.47e-08	-16.92	3.44e-05	-10.28	1.18e-07	-15.95		CEBPB	DRTTRYGCAATM	299	4.73	76	0.4	11.6	2.89e-3	-5.85	2.22e0	0.8	5.37e-4	-7.53
ZN563	RGGNTCMTNDCHGGCAGCTGY	262	15.79	84	0.44	35.2	5.49e-08	-16.72	4.22e-05	-10.07	1.43e-07	-15.76		SMAD4	CWGTCTGDCACCT	571	9.02	160	0.85	10.6	3.01e-3	-5.81	2.32e0	0.84	5.59e-4	-7.49
ELF2	RAVCCGGAAGTGR	694	41.83	324	1.71	24.3	5.51e-08	-16.71	4.23e-05	-10.07	1.43e-07	-15.76		TEAD2	HYACATTCCWGG	314	4.96	81	0.43	11.5	3.24e-3	-5.73	2.49e0	0.91	6.00e-4	-7.42
HEY1	KGRCACGTGBCK	285	17.18	107	0.57	30.2	6.91e-08	-16.49	5.31e-05	-9.84	1.78e-07	-15.54		NR1H4	RGGTCAKT	1035	16.36	327	1.73	9.43	3.35e-3	-5.7	2.58e0	0.95	6.20e-4	-7.39
ETV7	VAGGAAR	216	13.02	78	0.41	31.3	8.14e-08	-16.32	6.26e-05	-9.68	2.08e-07	-15.39		FOXF1	WTGTTTATTTW	1086	17.16	335	1.77	9.66	3.59e-3	-5.63	2.76e0	1.02	6.63e-4	-7.32
ELK1	RCCGGAAGTGV	557	33.57	256	1.35	24.7	8.83e-08	-16.24	6.79e-05	-9.6	2.23e-07	-15.31		PAX5	SCSKGGGCARCVRAGCGWGAC	824	13.02	222	1.17	11	3.65e-3	-5.61	2.81e0	1.03	6.73e-4	-7.3
CLOCK	CWGHCACGTGMVVM	456	27.49	193	1.02	26.8	8.87e-08	-16.24	6.82e-05	-9.59	2.23e-07	-15.31		BACH1	TGCTGAGTCABSS	113	1.79	22	0.12	14.8	3.87e-3	-5.55	2.98e0	1.09	7.11e-4	-7.25
KLF14	DRGKGGGCGTGGY	140	8.44	38	0.2	41.2	1.09e-07	-16.03	8.37e-05	-9.39	2.72e-07	-15.12		SCRT2	RWGCAACAGGTGK	1253	19.8	384	2.03	9.73	3.88e-3	-5.55	2.98e0	1.09	7.12e-4	-7.25
ZIC4	DCRCAGCGGGGGGTC	561	33.82	248	1.31	25.7	1.36e-07	-15.81	0.000105	-9.16	3.36e-07	-14.91		NR5A2	KBYCAAGGYCA	53	0.84	7	0.04	20.2	3.90e-3	-5.55	3.00e0	1.1	7.14e-4	-7.24
ARNT2	GNCGTGGSASRC	652	39.3	308	1.63	24.1	1.37e-07	-15.81	0.000105	-9.16	3.36e-07	-14.91		TEAD3	GAHATTYYWGCYBYW	1790	28.29	552	2.92	9.67	3.94e-3	-5.54	3.03e0	1.11	7.21e-4	-7.24
HIF1A	GDACGTGM	175	10.55	58	0.31	34	1.54e-07	-15.69	0.000118	-9.04	3.75e-07	-14.8		MYOG	CHSCAGCTGYYYB	78	1.23	13	0.07	16.9	4.33e-3	-5.44	3.33e0	1.2	7.89e-4	-7.14
PAX2	RHTCAGTSAYGMGTGAYW	363	21.88	139	0.74	29.6	1.66e-07	-15.61	0.000128	-8.97	4.02e-07	-14.73		ZFP28	TTCTATTTCTTCTTGWGTCA	868	13.72	239	1.26	10.8	4.37e-3	-5.43	3.36e0	1.21	7.95e-4	-7.14
ZN263	GGGAGGAGGRRGRGGRGGRR	138	8.32	34	0.18	45.2	1.69e-07	-15.59	0.00013	-8.95	4.03e-07	-14.72		ZN449	TGGTTGGGCTB	1524	24.08	485	2.57	9.37	4.39e-3	-5.43	3.37e0	1.22	7.96e-4	-7.14
PEBB	TYTGTGGTYWB	196	11.81	66	0.35	33.5	1.69e-07	-15.59	0.00013	-8.95	4.03e-07	-14.72		HME1	VCTAATTRSYHAWWWWW	229	3.62	53	0.28	12.7	4.41e-3	-5.42	3.39e0	1.22	7.98e-4	-7.13
ZSC31	RGCAGCAGGGCARTTAKR	395	23.81	155	0.82	28.9	1.71e-07	-15.58	0.000132	-8.94	4.06e-07	-14.72		ZN250	TACCATRCTGTTTTGRTTAC	398	6.29	99	0.52	11.9	4.41e-3	-5.42	3.39e0	1.22	7.98e-4	-7.13
CR3L1	GCCACGTGGCA	200	12.06	69	0.37	32.7	2.78e-07	-15.1	0.000214	-8.45	6.53e-07	-14.24		ISL1	VCTAATKGV	712	11.25	216	1.14	9.81	4.42e-3	-5.42	3.40e0	1.22	7.99e-4	-7.13
HNF4A	RRGKBCAAAGTCCA	175	10.55	55	0.29	35.8	3.3e-07	-14.92	0.000254	-8.28	7.7e-07	-14.08		OSR2	GBYSCWGCTNCTGYDG	382	6.04	99	0.52	11.4	4.54e-3	-5.39	3.49e0	1.25	8.19e-4	-7.11
ZN563	SHRGCAGCWSWG	306	18.44	123	0.65	28.2	4.69e-07	-14.57	0.000361	-7.93	1.09e-06	-13.73		ZN329	CTGGATCMAGCCRTRCCTGA	375	5.93	93	0.49	11.9	5.20e-3	-5.26	4.00e0	1.39	9.35e-4	-6.98
E2F8	TTTRGMGGGAAW	498	30.02	227	1.2	24.9	4.9e-07	-14.53	0.000377	-7.88	1.13e-06	-13.69		BATF	DATGAYKCAAH	137	2.16	30	0.16	13.3	5.28e-3	-5.24	4.06e0	1.4	9.47e-4	-6.96
MAX	VRGCACGTGG	173	10.43	58	0.31	33.6	5.28e-07	-14.45	0.000406	-7.81	1.21e-06	-13.63		PRDM6	RRRARGAAAAAAA	1481	23.4	463	2.45	9.54	5.56e-3	-5.19	4.28e0	1.45	9.96e-4	-6.91
ZN322	GWGCCTGSTACWSWGCCTGR	420	25.32	168	0.89	28.4	7.39e-07	-14.12	0.000568	-7.47	1.68e-06	-13.3		HLTF	KANKGCTGSMAM	657	10.38	193	1.02	10.1	5.70e-3	-5.17	4.38e0	1.48	1.02e-3	-6.89
BACH1	TGCTGAGTCABSS	353	21.28	148	0.78	27.1	8.68e-07	-13.96	0.000667	-7.31	1.96e-06	-13.15		VENTX	YVYTAATYGSTTHHHWWTT	713	11.27	196	1.04	10.8	5.81e-3	-5.15	4.47e0	1.5	1.04e-3	-6.87
ESR2	RGGTCASCSTGMCCY	148	8.92	44	0.23	37.7	9.38e-07	-13.88	0.000721	-7.23	2.1e-06	-13.07		PAX3	GWTAATYGATTAW	197	3.11	47	0.25	12.3	6.04e-3	-5.11	4.65e0	1.54	1.08e-3	-6.83
GLIS3	GYGGGGGGTM	377	22.72	168	0.89	25.5	1.3e-06	-13.55	0.001	-6.91	2.89e-06	-12.75		ATF2	WDDWGATGATGTCATCWWTW	327	5.17	80	0.42	12.1	6.45e-3	-5.04	4.96e0	1.6	1.15e-3	-6.77
ESR1	AGGTCASMSTGACCY	337	20.31	138	0.73	27.7	1.57e-06	-13.36	0.00121	-6.72	3.47e-06	-12.57		ZN232	TGTTAAAYGTAGATTAAGY	1417	22.39	416	2.2	10.2	6.83e-3	-4.99	5.25e0	1.66	1.21e-3	-6.72
ZN589	CCMASGGKWWYWRCCS	594	35.8	273	1.44	24.7	1.62e-06	-13.33	0.00124	-6.69	3.55e-06	-12.55		CDX1	HTTTATGD	1493	23.59	493	2.61	9.03	7.09e-3	-4.95	5.45e0	1.7	1.25e-3	-6.68
GLIS2	CKTCGCGGGGGGTM	571	34.42	267	1.41	24.3	1.71e-06	-13.28	0.00132	-6.63	3.73e-06	-12.5		STF1	SYYCAAGGYCA	22	0.35	1	0.01	34.3	7.34e-3	-4.91	5.65e0	1.73	1.30e-3	-6.65
SALL4	GSDGGGWGGG	278	16.76	115	0.61	27.4	1.81e-06	-13.22	0.00139	-6.58	3.91e-06	-12.45		ZEB1	BVCAGGTGWG	80	1.26	15	0.08	15.1	7.52e-3	-4.89	5.78e0	1.75	1.33e-3	-6.63
GATA3	RVAGATAAVAD	651	39.24	323	1.71	22.9	1.85e-06	-13.2	0.00143	-6.55	3.98e-06	-12.43		FOXQ1	HATTGTTTATTT	50	0.79	7	0.04	19	7.57e-3	-4.88	5.82e0	1.76	1.33e-3	-6.62
BRAC	YTVRCAKSDARGTGTGAADT	377	22.72	150	0.79	28.5	2.05e-06	-13.1	0.00158	-6.45	4.38e-06	-12.34		NFAC3	TGGAAAAHY	207	3.27	53	0.28	11.5	7.70e-3	-4.87	5.92e0	1.78	1.35e-3	-6.61
MYC	RCCACGTGCTB	83	5	19	0.1	47.8	2.16e-06	-13.04	0.00166	-6.4	4.58e-06	-12.29		SOX2	BCCWTTGTYATGYWRA	661	10.45	188	0.99	10.5	7.80e-3	-4.85	5.99e0	1.79	1.37e-3	-6.6
ELK3	VMCHGGAARTSC	356	21.46	155	0.82	26.1	2.53e-06	-12.89	0.00194	-6.24	5.33e-06	-12.14		NANOG	BYYWTTGWNATGCAAAT	930	14.7	271	1.43	10.2	8.26e-3	-4.8	6.35e0	1.85	1.44e-3	-6.54
NFYB	YRRCCAATSAGMR	63	3.8	11	0.06	60.7	2.63e-06	-12.85	0.00202	-6.2	5.51e-06	-12.11		NR1I2	DDRGGTYAANNRAGTTCAB	525	8.3	141	0.75	11.1	8.51e-3	-4.77	6.54e0	1.88	1.48e-3	-6.51
TBX21	GDGDRGGTGTGRV	357	21.52	154	0.81	26.3	2.76e-06	-12.8	0.00212	-6.16	5.74e-06	-12.07		OLIG3	ACCATATGKTB	559	8.83	165	0.87	10.1	8.51e-3	-4.77	6.55e0	1.88	1.48e-3	-6.51
ZBTB6	GGWGMTGGAGCCD	452	27.25	206	1.09	24.9	2.89e-06	-12.75	0.00223	-6.11	5.98e-06	-12.03		BARX1	BWAATKGTTTYY	106	1.68	22	0.12	13.9	8.65e-3	-4.75	6.65e0	1.89	1.50e-3	-6.5
USF2	GGGTCACGTGRBSVSSSSB	108	6.51	27	0.14	44.3	3.49e-06	-12.56	0.00269	-5.92	7.17e-06	-11.85		MIXL1	GBTAATTARAT	658	10.4	198	1.05	9.89	8.89e-3	-4.72	6.84e0	1.92	1.54e-3	-6.47
ZIC2	KRMYHCCTGCTGWGH	228	13.74	85	0.45	30.3	3.69e-06	-12.51	0.00284	-5.87	7.52e-06	-11.8		HXC9	WTTTATKGCH	128	2.02	29	0.15	12.8	8.96e-3	-4.72	6.89e0	1.93	1.55e-3	-6.47
MESP1	VCAGGTGKKBD	170	10.25	60	0.32	31.9	3.84e-06	-12.47	0.00296	-5.82	7.79e-06	-11.76		TBX5	AGGTGTGA	184	2.91	47	0.25	11.5	9.44e-3	-4.66	7.26e0	1.98	1.63e-3	-6.42
NFYA	BYRRCCAATCAGAR	127	7.66	38	0.2	37.4	4.57e-06	-12.3	0.00351	-5.65	9.2e-06	-11.6		PROP1	TAATTRRATTA	650	10.27	196	1.04	9.87	9.88e-3	-4.62	7.60e0	2.03	1.71e-3	-6.37
OLIG2	CCAKCTGYTYYYYWBCHB	342	20.61	139	0.74	27.9	4.85e-06	-12.24	0.00373	-5.59	9.71e-06	-11.54		GCM1	HWVATGCKGGYMBK	187	2.96	45	0.24	12.2	9.92e-3	-4.61	7.63e0	2.03	1.71e-3	-6.37
EHF	VWACSAGGAAGTDVS	212	12.78	78	0.41	30.7	5.28e-06	-12.15	0.00406	-5.51	1.05e-05	-11.46		ISL2	YVYTAAKTGCW	114	1.8	25	0.13	13.2	1.05e-2	-4.55	8.11e0	2.09	1.81e-3	-6.31
RFX2	CKGTTGCCATGGCRACVS	222	13.38	80	0.42	31.3	5.83e-06	-12.05	0.00449	-5.41	1.15e-05	-11.37		HSF1	BRGAANSTTCYRGAA	1313	20.75	404	2.14	9.69	1.06e-2	-4.55	8.14e0	2.1	1.82e-3	-6.31
E4F1	YGTKACGTC	263	15.85	112	0.59	26.6	6.32e-06	-11.97	0.00486	-5.33	1.24e-05	-11.3		HNF1B	DGTTAATVATT	184	2.91	46	0.24	11.8	1.11e-2	-4.5	8.57e0	2.15	1.90e-3	-6.26
ZEP2	GGYDGGGWAACCSS	66	3.98	13	0.07	54.5	7.3e-06	-11.83	0.00562	-5.18	1.43e-05	-11.16		HXD13	TTTATTAGRGA	184	2.91	46	0.24	11.8	1.11e-2	-4.5	8.57e0	2.15	1.90e-3	-6.26
NRF1	CWSTGCGCATGCGCRDS	565	34.06	261	1.38	24.6	7.6e-06	-11.79	0.00585	-5.14	1.48e-05	-11.12		PAX4	TWAYTAATTMRH	476	7.52	138	0.73	10.2	1.16e-2	-4.45	8.95e0	2.19	1.99e-3	-6.22
COT1	GRGGKSARAGGTCAGGG	468	28.21	209	1.11	25.4	8.23e-06	-11.71	0.00633	-5.06	1.59e-05	-11.05		P63	VDRCATGCCTG	769	12.15	237	1.25	9.66	1.19e-2	-4.43	9.13e0	2.21	2.02e-3	-6.2
KLF8	CAGGGKGTG	125	7.53	41	0.22	34.2	9e-06	-11.62	0.00692	-4.97	1.73e-05	-10.97		NKX28	TTCAAGKRC	345	5.45	99	0.52	10.3	1.20e-2	-4.43	9.19e0	2.22	2.03e-3	-6.2
WT1	GWGGGAGGAGS	288	17.36	124	0.66	26.3	9.06e-06	-11.61	0.00697	-4.97	1.73e-05	-10.97		HXA13	GDTTTTATTGG	556	8.79	166	0.88	9.96	1.20e-2	-4.42	9.25e0	2.22	2.04e-3	-6.19
ZN350	ASGGGVVGCARDNVTTTGKKGCCC	80	4.82	16	0.08	54.3	1.04e-05	-11.47	0.00803	-4.83	1.98e-05	-10.83		LBX2	RYTAATTRGBY	875	13.83	273	1.44	9.55	1.23e-2	-4.4	9.47e0	2.25	2.09e-3	-6.17
FLI1	RRRCAGGAAGBRG	204	12.3	78	0.41	29.5	1.15e-05	-11.37	0.00883	-4.73	2.16e-05	-10.74		ZN394	GAAWGGAAW	1334	21.08	438	2.32	9.08	1.24e-2	-4.39	9.52e0	2.25	2.09e-3	-6.17
ATF7	KRTGACGTCAT	213	12.84	85	0.45	28.3	1.3e-05	-11.25	0.01	-4.61	2.44e-05	-10.62		GBX2	BTAATTRSYBHHWWWWW	298	4.71	77	0.41	11.4	1.30e-2	-4.34	1.00e1	2.3	2.19e-3	-6.12
ERR3	TCAAGGTCA	249	15.01	107	0.57	26.4	1.49e-05	-11.12	0.0114	-4.47	2.77e-05	-10.49		Promoter of non-coding genes
OVOL2	RTAACGGD	161	9.7	61	0.32	29.8	1.6e-05	-11.04	0.0123	-4.4	2.97e-05	-10.43		ID	CONSENSUS	TP	TP%	FP	FP%	ENR_RATIO	PVALUE	LOG_PVALUE	EVALUE	LOG_EVALUE	QVALUE	LOG_QVALUE
ETV4	VRCAGGAARBR	129	7.78	43	0.23	33.6	1.62e-05	-11.03	0.0124	-4.39	2.97e-05	-10.42		GATA4	DSAGATAAGA	250	35.51	250	1.32	26.8	1.88e-39	-89.17	1.45e-36	-82.52	1.75e-37	-84.64
HESX1	ABSYGGCWMRTRRMMT	87	5.24	22	0.12	43.6	1.81e-05	-10.92	0.0139	-4.28	3.31e-05	-10.32		GATA1	DSAGATAAGVV	211	29.97	180	0.95	31.4	1.94e-39	-89.14	1.49e-36	-82.49	1.75e-37	-84.64
IRF4	RAAWGRGGAASTGAAASY	282	17	113	0.6	28.3	1.88e-05	-10.88	0.0144	-4.24	3.42e-05	-10.28		GATA2	DSAGATAAGRR	208	29.55	196	1.04	28.4	5.5e-35	-78.89	4.23e-32	-72.24	3.3e-33	-74.79
ZN134	GCCTSRHCTMATCAGKTGAAGG	300	18.08	116	0.61	29.3	1.95e-05	-10.84	0.015	-4.2	3.53e-05	-10.25		GATA2	STGBNNNNNDVAGATAAGR	250	35.51	287	1.52	23.4	2.57e-28	-63.53	1.98e-25	-56.88	1.16e-26	-59.72
RUNX3	BYTGTGGTTW	128	7.72	44	0.23	32.6	2.52e-05	-10.59	0.0194	-3.94	4.55e-05	-10		GATA1	STGBNNNDNVSAGATAAGV	280	39.77	353	1.87	21.3	4.57e-27	-60.65	3.51e-24	-54.01	1.65e-25	-57.07
NKX25	KKRAGWGS	288	17.36	132	0.7	24.7	2.57e-05	-10.57	0.0198	-3.92	4.6e-05	-9.99		GATA6	DVAGATAAGAWAA	192	27.27	208	1.1	24.8	1.3e-26	-59.6	1e-23	-52.96	3.92e-25	-56.2
ETV2	RRARRCAGGAARYRGS	187	11.27	69	0.37	30.6	2.8e-05	-10.48	0.0215	-3.84	4.98e-05	-9.91		TAL1	CTGSNVVSBRSWGATAAGV	185	26.28	194	1.03	25.6	2.48e-24	-54.35	1.91e-21	-47.71	6.38e-23	-51.11
GLI1	YSTGGGTGGTCY	372	22.42	173	0.92	24.4	2.92e-05	-10.44	0.0224	-3.8	5.16e-05	-9.87		GATA3	RVAGATAAVAD	58	8.24	42	0.22	36.8	8.13e-14	-30.14	6.25e-11	-23.5	1.83e-12	-27.03
PPARG	MWSTRGGKSARAGGKCA	234	14.1	92	0.49	28.8	3.48e-05	-10.27	0.0267	-3.62	6.12e-05	-9.7		CREB5	RRTGACGTMAT	154	21.88	273	1.44	15.2	1.3e-09	-20.46	9.99e-07	-13.82	2.6e-08	-17.46
GSC2	RKMGGRTTRGB	233	14.04	99	0.52	26.6	4.02e-05	-10.12	0.0309	-3.48	7.03e-05	-9.56		FOXP2	BTGTTTACH	132	18.75	226	1.2	15.7	1.51e-09	-20.31	1.16e-06	-13.67	2.71e-08	-17.42
GATA4	DSAGATAAGA	84	5.06	24	0.13	38.7	4.11e-05	-10.1	0.0316	-3.45	7.16e-05	-9.54		PAX2	RHTCAGTSAYGMGTGAYW	152	21.59	261	1.38	15.7	1.43e-08	-18.06	1.1e-05	-11.42	2.35e-07	-15.27
NFYC	BBRRCCAATCAGMR	73	4.4	18	0.1	44.3	4.15e-05	-10.09	0.0319	-3.44	7.19e-05	-9.54		MLXPL	GCAYGKGVCAMCSBCGTGB	132	18.75	214	1.13	16.6	1.71e-08	-17.89	1.31e-05	-11.24	2.56e-07	-15.18
GATA1	STGBNNNDNVSAGATAAGV	150	9.04	50	0.26	33.7	4.33e-05	-10.05	0.0333	-3.4	7.46e-05	-9.5		FOXO1	KBBYTGTTTHCN	227	32.24	474	2.51	12.9	3.06e-08	-17.3	2.35e-05	-10.66	4.24e-07	-14.67
GFI1	GCWSTGATTT	266	16.03	119	0.63	25.3	4.84e-05	-9.94	0.0372	-3.29	8.3e-05	-9.4		FOXO3	BYTGTTTACH	116	16.48	204	1.08	15.3	6.16e-08	-16.6	4.74e-05	-9.96	7.93e-07	-14.05
RFX2	CBGTTGCCATGG	407	24.53	195	1.03	23.7	4.91e-05	-9.92	0.0378	-3.28	8.38e-05	-9.39		E2F6	DGGGCGGGARRVR	59	8.38	74	0.39	21.4	1.01e-07	-16.11	7.75e-05	-9.47	1.21e-06	-13.62
STAT4	YTTCYYRGMAV	152	9.16	57	0.3	30	5.09e-05	-9.89	0.0391	-3.24	8.61e-05	-9.36		SOX10	MAARRRVDBCWTTGTT	216	30.68	437	2.31	13.3	1.16e-07	-15.97	8.91e-05	-9.33	1.31e-06	-13.55
SRF	TTKCCWTWTWTGGBCWTD	173	10.43	62	0.33	31.4	5.11e-05	-9.88	0.0393	-3.24	8.61e-05	-9.36		OVOL2	RTAACGGD	153	21.73	310	1.64	13.3	2.17e-07	-15.34	0.000167	-8.7	2.3e-06	-12.98
LYL1	CCAKCTGYTYYCTB	65	3.92	15	0.08	47	5.13e-05	-9.88	0.0395	-3.23	8.61e-05	-9.36		SOX9	AADGGNNBCWTTGTTY	90	12.78	140	0.74	17.3	2.77e-07	-15.1	0.000213	-8.45	2.7e-06	-12.82
CEBPZ	DCTSATTGGCT	130	7.84	46	0.24	31.7	5.26e-05	-9.85	0.0404	-3.21	8.78e-05	-9.34		ERR2	YCAAGGTCA	87	12.36	144	0.76	16.3	2.84e-07	-15.07	0.000219	-8.43	2.7e-06	-12.82
HNF4G	VRGKBCAAAGKYCA	193	11.63	76	0.4	28.7	6.13e-05	-9.7	0.0471	-3.05	0.000102	-9.19		GFI1B	GCWSWGATTT	133	18.89	259	1.37	13.8	5.71e-07	-14.38	0.000439	-7.73	5.14e-06	-12.18
GMEB2	NBKTACGTVRN	178	10.73	71	0.38	28.3	6.26e-05	-9.68	0.0481	-3.03	0.000103	-9.18		MYBA	VGYGGCVGTTRSVGV	55	7.81	71	0.38	20.9	8.41e-07	-13.99	0.000647	-7.34	7.22e-06	-11.84
ZNF41	MACAAGGRARTMARVCACCATGAG	194	11.69	67	0.35	32.7	6.38e-05	-9.66	0.0491	-3.01	0.000105	-9.16		E2F4	GGCGGGAADTTBNR	80	11.36	127	0.67	17	1.15e-06	-13.67	0.000887	-7.03	9.45e-06	-11.57
ZEB1	BVCAGGTGWG	233	14.04	102	0.54	25.9	7.04e-05	-9.56	0.0541	-2.92	0.000115	-9.07		ERR3	TCAAGGTCA	169	24.01	363	1.92	12.5	1.44e-06	-13.45	0.00111	-6.81	1.1e-05	-11.41
ZN263	SRGGGAGGASG	190	11.45	78	0.41	27.5	7.89e-05	-9.45	0.0607	-2.8	0.000128	-8.96		ATF1	HRRTGACGYMA	141	20.03	283	1.5	13.4	1.47e-06	-13.43	0.00113	-6.79	1.1e-05	-11.41
RELB	RGGGRMTTTCCM	251	15.13	110	0.58	25.8	8.45e-05	-9.38	0.065	-2.73	0.000137	-8.9		GFI1	GCWSTGATTT	107	15.2	200	1.06	14.4	1.68e-06	-13.3	0.00129	-6.65	1.21e-05	-11.32
CREM	CRVTGACGTCA	197	11.87	82	0.43	27.2	8.63e-05	-9.36	0.0663	-2.71	0.000139	-8.88		E2F1	RRNKGGCGGGAARR	43	6.11	51	0.27	22.7	2.34e-06	-12.97	0.0018	-6.32	1.62e-05	-11.03
ZBTB4	CCTAGATGGCAGGTGGG	154	9.28	55	0.29	31.5	8.79e-05	-9.34	0.0676	-2.69	0.000141	-8.87		TWST1	MCATCTGKWWYYMATTA	208	29.55	437	2.31	12.8	2.51e-06	-12.89	0.00193	-6.25	1.68e-05	-11
BHE40	DGCACGTGAS	98	5.91	32	0.17	34.2	9.24e-05	-9.29	0.0711	-2.64	0.000147	-8.82		MYC	RCCACGTGCTB	154	21.88	321	1.7	12.9	2.63e-06	-12.85	0.00203	-6.2	1.69e-05	-10.99
ATF3	GGTSACGTGAB	548	33.03	283	1.5	22	9.53e-05	-9.26	0.0733	-2.61	0.000151	-8.8		ELK4	SVCCGGAAGTGV	46	6.53	59	0.31	21	2.99e-06	-12.72	0.0023	-6.08	1.86e-05	-10.89
RFX1	BGTTGCYAKGG	133	8.02	49	0.26	30.5	0.000101	-9.2	0.0775	-2.56	0.000159	-8.75		GSC	ADSGGATTARB	159	22.59	336	1.78	12.7	3.34e-06	-12.61	0.00257	-5.96	2.01e-05	-10.82
HIC1	GGGKTGCCC	159	9.58	64	0.34	28	0.000105	-9.16	0.0807	-2.52	0.000165	-8.71		DBP	VTTATGYAABM	84	11.93	146	0.77	15.5	3.52e-06	-12.56	0.00271	-5.91	2.05e-05	-10.8
ZN816	RADGGGGACAKGHW	439	26.46	212	1.12	23.5	0.000106	-9.16	0.0812	-2.51	0.000165	-8.71		NR1H3	MVAGGTCAVR	129	18.32	263	1.39	13.2	4.87e-06	-12.23	0.00375	-5.59	2.74e-05	-10.5
AHR	DTYGCGTGM	75	4.52	22	0.12	37.6	0.000123	-9	0.0949	-2.35	0.000192	-8.56		MYB	RVWGRCAGTTRR	171	24.29	368	1.95	12.5	5.34e-06	-12.14	0.00411	-5.5	2.92e-05	-10.44
PPARD	YAGGNBAAAGGTCA	131	7.9	47	0.25	31.3	0.000144	-8.85	0.11	-2.2	0.000222	-8.41		JDP2	BGATGACGTCAY	106	15.06	201	1.06	14.2	6.01e-06	-12.02	0.00462	-5.38	3.16e-05	-10.36
EGR3	WGAGTGGGYGT	201	12.12	86	0.46	26.4	0.000156	-8.76	0.12	-2.12	0.000241	-8.33		BRAC	YTVRCAKSDARGTGTGAADT	124	17.61	226	1.2	14.8	6.13e-06	-12	0.00471	-5.36	3.16e-05	-10.36
PITX3	RGGGDWTWAAGGGATTAR	319	19.23	140	0.74	25.8	0.000168	-8.69	0.129	-2.05	0.000258	-8.26		NFYB	YRRCCAATSAGMR	78	11.08	132	0.7	15.9	6.59e-06	-11.93	0.00507	-5.28	3.3e-05	-10.32
ETV5	RRRSAGGAARDGRV	51	3.07	11	0.06	49.3	0.000181	-8.62	0.139	-1.97	0.000276	-8.2		SP3	SGVVGGGGGCGGGGCBRGSS	53	7.53	70	0.37	20.4	7.17e-06	-11.85	0.00551	-5.2	3.49e-05	-10.26
ETS2	RDVRGGAARVRRR	501	30.2	253	1.34	22.5	0.000183	-8.61	0.14	-1.96	0.000277	-8.19		E2F3	DDGGCGGGAAA	91	12.93	168	0.89	14.6	8.86e-06	-11.63	0.00681	-4.99	4.2e-05	-10.08
RREB1	DKGKKKGKGGKTGKTTTGGGKT	420	25.32	185	0.98	25.8	0.000185	-8.59	0.142	-1.95	0.00028	-8.18		TF7L2	BCCTTTGATSTBB	124	17.61	247	1.31	13.5	9.53e-06	-11.56	0.00733	-4.92	4.4e-05	-10.03
BRCA1	BKTSKGTTG	247	14.89	115	0.61	24.3	0.000212	-8.46	0.163	-1.81	0.00032	-8.05		NFYC	BBRRCCAATCAGMR	80	11.36	138	0.73	15.6	1.14e-05	-11.38	0.00875	-4.74	5.13e-05	-9.88
ZN341	GGAASAGCC	323	19.47	159	0.84	23.1	0.000213	-8.45	0.164	-1.81	0.00032	-8.05		OTX2	RRRGGATTARV	99	14.06	190	1.01	14	1.25e-05	-11.29	0.00961	-4.64	5.49e-05	-9.81
NFAT5	RRRGGAARRDN	197	11.87	85	0.45	26.2	0.000225	-8.4	0.173	-1.76	0.000335	-8		SP4	SRGVARGRGGCGGRGCHDRR	33	4.69	34	0.18	26	1.36e-05	-11.21	0.0104	-4.56	5.69e-05	-9.77
CREB1	NRRTGACGTMA	474	28.57	244	1.29	22.1	0.00023	-8.38	0.177	-1.73	0.000342	-7.98		TFDP1	RRRRGGCGGGAARN	33	4.69	34	0.18	26	1.36e-05	-11.21	0.0104	-4.56	5.69e-05	-9.77
IRF8	RAAARRGGAASTGAAASTDR	255	15.37	105	0.56	27.5	0.000232	-8.37	0.179	-1.72	0.000343	-7.98		SPZ1	CGGCKGWWACMBYGGG	58	8.24	87	0.46	18	1.53e-05	-11.09	0.0117	-4.45	6.15e-05	-9.7
VDR	RRGGTCABYGRGKTCA	612	36.89	309	1.63	22.5	0.000246	-8.31	0.189	-1.66	0.000362	-7.92		EGR2	GRGRRKGWGKGGGHGGRG	26	3.69	23	0.12	30.2	1.53e-05	-11.08	0.0118	-4.44	6.15e-05	-9.7
NR4A2	AAAGGTCAS	285	17.18	138	0.73	23.4	0.000281	-8.18	0.216	-1.53	0.000411	-7.8		HOMEZ	WWWAATCGTTTTYTW	89	12.64	160	0.85	15	1.73e-05	-10.97	0.0133	-4.32	6.76e-05	-9.6
RFX5	CWGTTGCYAGG	548	33.03	290	1.53	21.5	0.000318	-8.05	0.245	-1.41	0.000463	-7.68		ATF3	GGTSACGTGAB	142	20.17	306	1.62	12.5	2.24e-05	-10.71	0.0172	-4.06	8.46e-05	-9.38
HES5	YGGCACGTGYCR	294	17.72	139	0.74	24	0.000319	-8.05	0.245	-1.4	0.000463	-7.68		MYBB	TRSMGGTTRW	103	14.63	206	1.09	13.5	2.25e-05	-10.7	0.0173	-4.06	8.46e-05	-9.38
MAFA	STGCTGACBMYGCAGYHTYCV	408	24.59	184	0.97	25.2	0.000344	-7.98	0.264	-1.33	0.000497	-7.61		IRF4	RAAWGRGGAASTGAAASY	74	10.51	122	0.65	16.3	2.31e-05	-10.67	0.0178	-4.03	8.51e-05	-9.37
NKX23	BTYAAGTGGKW	187	11.27	81	0.43	26.1	0.000351	-7.96	0.27	-1.31	0.000505	-7.59		NR4A3	CAAAGGTCAS	215	30.54	512	2.71	11.3	2.51e-05	-10.59	0.0193	-3.95	9.05e-05	-9.31
ATF2	RRTGABGTCAY	146	8.8	59	0.31	27.9	0.000356	-7.94	0.274	-1.29	0.00051	-7.58		HLF	GRTTRYGTAAYMS	111	15.77	221	1.17	13.5	2.63e-05	-10.55	0.0202	-3.9	9.29e-05	-9.28
GFI1B	GCWSWGATTT	272	16.4	130	0.69	23.7	0.000358	-7.94	0.275	-1.29	0.00051	-7.58		RORG	RRAASTRGGTCA	149	21.16	323	1.71	12.4	2.68e-05	-10.53	0.0206	-3.88	9.29e-05	-9.28
NFIA	MTTGGCW	249	15.01	121	0.64	23.3	0.000375	-7.89	0.288	-1.24	0.000532	-7.54		FOXK1	TGTTTMCHTT	40	5.68	55	0.29	19.6	2.75e-05	-10.5	0.0212	-3.85	9.36e-05	-9.28
BMAL1	KSCACGTGHSY	74	4.46	23	0.12	35.6	0.000408	-7.8	0.314	-1.16	0.000577	-7.46		GATA5	WVANWGATAAYTYRRHK	82	11.65	143	0.76	15.5	2.88e-05	-10.45	0.0222	-3.81	9.62e-05	-9.25
TBX4	RAGGTGTGAWAWNTVACACC	413	24.89	190	1.01	24.7	0.000422	-7.77	0.325	-1.12	0.000594	-7.43		EVI1	WAGAYAAGATAANAKA	125	17.76	250	1.32	13.5	3.07e-05	-10.39	0.0236	-3.75	0.000101	-9.2
GRHL2	AACCDGTYTKDC	368	22.18	183	0.97	22.8	0.000452	-7.7	0.347	-1.06	0.000633	-7.37		STAT4	YTTCYYRGMAV	83	11.79	156	0.83	14.3	3.42e-05	-10.28	0.0263	-3.64	0.00011	-9.12
HAND1	KSYCTGG	106	6.39	41	0.22	29	0.000482	-7.64	0.371	-0.99	0.000672	-7.31		NR0B1	GMGKGGGASR	56	7.95	92	0.49	16.4	3.56e-05	-10.24	0.0274	-3.6	0.00011	-9.12
ERR1	BYCAAGGTCAMABWV	383	23.09	186	0.98	23.4	0.000529	-7.54	0.407	-0.9	0.000735	-7.22		CREM	CRVTGACGTCA	103	14.63	207	1.1	13.4	3.56e-05	-10.24	0.0274	-3.6	0.00011	-9.12
HES7	TGGCACGTGCCG	521	31.4	275	1.46	21.5	0.000638	-7.36	0.49	-0.71	0.000882	-7.03		CEBPD	VTTGCRCMAYC	108	15.34	220	1.16	13.2	3.59e-05	-10.23	0.0276	-3.59	0.00011	-9.12
COT2	RGRGYCARAGGTCARVR	255	15.37	113	0.6	25.6	0.00065	-7.34	0.5	-0.69	0.000895	-7.02		NFIL3	DRTTATGYAAB	108	15.34	221	1.17	13.2	4.14e-05	-10.09	0.0318	-3.45	0.000123	-9
CR3L2	TGATGACGTGGCA	642	38.7	344	1.82	21.2	0.000653	-7.33	0.502	-0.69	0.000896	-7.02		MXI1	SCCACGTGSYB	46	6.53	69	0.37	18	4.21e-05	-10.08	0.0324	-3.43	0.000123	-9
MYOG	CHSCAGCTGYYYB	122	7.35	47	0.25	29.2	0.000689	-7.28	0.529	-0.64	0.00094	-6.97		TYY1	CAARATGGCGGC	22	3.12	20	0.11	29.4	4.25e-05	-10.07	0.0327	-3.42	0.000123	-9
TFEB	RGTCACGTG	364	21.94	189	1	21.9	0.000693	-7.27	0.533	-0.63	0.000943	-6.97		FOXB1	RTMAATRTTTACATAAB	117	16.62	230	1.22	13.7	4.37e-05	-10.04	0.0336	-3.39	0.000125	-8.99
ELF3	RAABVAGGAAGTRR	129	7.78	50	0.26	29	0.000697	-7.27	0.536	-0.62	0.000944	-6.97		KAISO	TMTCGCGAGAN	49	6.96	76	0.4	17.4	4.49e-05	-10.01	0.0346	-3.37	0.000127	-8.98
CXXC1	CGKTGKY	393	23.69	211	1.12	21.2	0.0007	-7.26	0.538	-0.62	0.000944	-6.97		ATF2	RRTGACGTCAS	213	30.26	509	2.69	11.2	5.07e-05	-9.89	0.039	-3.24	0.000141	-8.87
HMGA1	NWATTTT	106	6.39	42	0.22	28.3	0.000721	-7.24	0.554	-0.59	0.000968	-6.94		PPARA	AAAGGTCAG	104	14.77	217	1.15	12.9	5.56e-05	-9.8	0.0427	-3.15	0.000152	-8.79
RORA	AWSTRGGTCARRG	417	25.14	212	1.12	22.3	0.000764	-7.18	0.587	-0.53	0.00102	-6.89		ETV2	RRARRCAGGAARYRGS	188	26.7	419	2.22	12.1	6.11e-05	-9.7	0.047	-3.06	0.000164	-8.71
ZN331	GGCTGGGCTCAGCTGGGTGG	461	27.79	219	1.16	23.9	0.000772	-7.17	0.594	-0.52	0.00103	-6.88		EHF	VWACSAGGAAGTDVS	178	25.28	397	2.1	12.1	6.3e-05	-9.67	0.0485	-3.03	0.000167	-8.7
USF1	RGTCACGTGRBS	241	14.53	113	0.6	24.2	0.000822	-7.1	0.632	-0.46	0.00109	-6.82		ELF3	RAABVAGGAAGTRR	215	30.54	502	2.66	11.5	6.48e-05	-9.64	0.0498	-3	0.000169	-8.68
GLI3	BTGGGTGGTCY	302	18.2	150	0.79	22.8	0.000925	-6.99	0.711	-0.34	0.00122	-6.71		NFYA	BYRRCCAATCAGAR	52	7.39	82	0.43	17.1	6.86e-05	-9.59	0.0528	-2.94	0.000177	-8.64
ERR2	YCAAGGTCA	217	13.08	104	0.55	23.6	0.00105	-6.86	0.81	-0.21	0.00139	-6.58		TBX15	GGGGGGGGGGGGGTGGGDR	76	10.8	131	0.69	15.6	7.15e-05	-9.55	0.055	-2.9	0.000182	-8.61
RARA	RGGTCANSRRVAGGTCA	83	5	27	0.14	34.2	0.00106	-6.85	0.813	-0.21	0.00139	-6.58		MAFF	TGCTGASTC	38	5.4	55	0.29	18.7	7.99e-05	-9.43	0.0614	-2.79	0.0002	-8.52
ATF2	RRTGACGTCAS	102	6.15	39	0.21	29.3	0.0011	-6.81	0.847	-0.17	0.00144	-6.55		PITX1	RGGGMTTAR	92	13.07	189	1	13.1	9.37e-05	-9.28	0.072	-2.63	0.000231	-8.37
TBR1	RAAGGTGTGAAAW	353	21.28	177	0.94	22.6	0.00115	-6.77	0.881	-0.13	0.00149	-6.51		FOXP1	TBTGTTTMY	73	10.37	140	0.74	14.1	9.67e-05	-9.24	0.0744	-2.6	0.000235	-8.35
MITF	TCACGTGACC	174	10.49	79	0.42	24.9	0.00122	-6.71	0.941	-0.06	0.00158	-6.45		ZN554	GCWGAGYCANGTRGDKKRCT	121	17.19	238	1.26	13.7	9.82e-05	-9.23	0.0755	-2.58	0.000236	-8.35
NR1H3	CHRRGGTYACTNNAGGTCA	124	7.47	46	0.24	30.3	0.00127	-6.67	0.973	-0.03	0.00163	-6.42		DLX5	TAATTAYAGGK	33	4.69	44	0.23	20.3	0.000102	-9.19	0.0787	-2.54	0.000243	-8.32
THB	SGTSAGGTCA	154	9.28	68	0.36	25.6	0.00128	-6.66	0.986	-0.01	0.00164	-6.41		CEBPG	RTTGCATCAKHH	157	22.3	357	1.89	11.8	0.000106	-9.15	0.0818	-2.5	0.000249	-8.3
PBX3	TGABTGRCRGS	301	18.14	151	0.8	22.6	0.00128	-6.66	0.988	-0.01	0.00164	-6.41		ERR1	BYCAAGGTCAMABWV	165	23.44	368	1.95	12.1	0.000113	-9.09	0.0867	-2.45	0.00026	-8.25
PPARA	AWSTRGGKSAAAGGTCA	101	6.09	36	0.19	31.4	0.0013	-6.65	0.998	0	0.00165	-6.41		HNF4G	VRGKBCAAAGKYCA	96	13.64	191	1.01	13.5	0.000114	-9.08	0.0879	-2.43	0.00026	-8.25
CEBPE	TTKCGHAATMTB	39	2.35	9	0.05	45.5	0.00134	-6.62	1.03	0.03	0.0017	-6.38		USF2	GGGTCACGTGRBSVSSSSB	101	14.35	193	1.02	14.1	0.000116	-9.07	0.0889	-2.42	0.00026	-8.25
PRRX1	TAAYCTG	332	20.01	177	0.94	21.3	0.00135	-6.61	1.04	0.04	0.00171	-6.37		PAX6	TYMYGCTTSABT	88	12.5	175	0.93	13.6	0.000123	-9	0.0949	-2.36	0.000274	-8.2
ATF2	WDDWGATGATGTCATCWWTW	131	7.9	49	0.26	30.1	0.00138	-6.59	1.06	0.06	0.00174	-6.36		MAFA	STGCTGACBMYGCAGYHTYCV	145	20.6	296	1.57	13.2	0.000126	-8.98	0.0971	-2.33	0.000274	-8.2
ETV6	RCAGGAARK	199	12	95	0.5	23.7	0.0015	-6.5	1.15	0.14	0.00188	-6.28		TEAD2	HYACATTCCWGG	108	15.34	227	1.2	12.8	0.000126	-8.98	0.0971	-2.33	0.000274	-8.2
TBX5	AGGTGTGA	204	12.3	99	0.52	23.3	0.0015	-6.5	1.16	0.15	0.00188	-6.28		HSFY1	WWTCGAACGWWW	177	25.14	414	2.19	11.5	0.000129	-8.95	0.0994	-2.31	0.000277	-8.19
ZNF18	GGTGTGAACHSR	299	18.02	149	0.79	22.8	0.00153	-6.48	1.17	0.16	0.0019	-6.27		SP1	VGGGGGCGGGGCCKGGGGGGGG	57	8.1	88	0.47	17.5	0.000131	-8.94	0.101	-2.3	0.000278	-8.19
PRDM4	KBGGGGGGCCTTGAAA	156	9.4	65	0.34	27.1	0.0016	-6.44	1.23	0.21	0.00198	-6.22		BC11A	RAAAGAGGAAGTGARAV	106	15.06	211	1.12	13.5	0.000138	-8.89	0.106	-2.24	0.000286	-8.16
NFAC4	DGGAAAAYTW	226	13.62	110	0.58	23.3	0.0017	-6.38	1.3	0.27	0.00209	-6.17		HXB6	AWTGATTKATGMM	137	19.46	302	1.6	12.2	0.000138	-8.89	0.106	-2.24	0.000286	-8.16
PATZ1	AGGGAGGGG	94	5.67	37	0.2	28.5	0.0018	-6.32	1.39	0.33	0.00222	-6.11		BATF	DATGAYKCAAH	45	6.39	72	0.38	16.9	0.000151	-8.8	0.116	-2.15	0.000309	-8.08
CREB3	KGRTGACGTGGCA	427	25.74	223	1.18	21.8	0.00185	-6.29	1.42	0.35	0.00227	-6.09		RFX5	GTCABCWGTTGCYRGGSARA	109	15.48	213	1.13	13.8	0.000173	-8.66	0.133	-2.02	0.00035	-7.96
TAL1	VARSAARCAGVTGKB	144	8.68	60	0.32	27.1	0.00187	-6.28	1.44	0.36	0.00229	-6.08		ELF5	VGRASSAGGAAGTRV	92	13.07	182	0.96	13.6	0.000177	-8.64	0.136	-1.99	0.000355	-7.94
SPDEF	RWCCMGGAWGWAGT	694	41.83	379	2.01	20.8	0.00189	-6.27	1.45	0.37	0.0023	-6.08		BATF	RBTYTCRDWATGASTCAB	118	16.76	241	1.28	13.2	0.000189	-8.57	0.145	-1.93	0.000374	-7.89
NR4A3	CAAAGGTCAS	546	32.91	304	1.61	20.4	0.00196	-6.23	1.51	0.41	0.00238	-6.04		SPDEF	RWCCMGGAWGWAGT	36	5.11	51	0.27	19.1	0.000195	-8.54	0.15	-1.9	0.000378	-7.88
CTCF	YGGCCACCAGRKGGCRSYV	725	43.7	376	1.99	21.9	0.00202	-6.2	1.55	0.44	0.00244	-6.02		SIX1	TGWAAYHTGAKMCY	228	32.39	551	2.92	11.1	0.000197	-8.53	0.152	-1.89	0.000378	-7.88
HLTF	KANKGCTGSMAM	49	2.95	14	0.07	38	0.00207	-6.18	1.59	0.46	0.00249	-6		HESX1	ABSYGGCWMRTRRMMT	106	15.06	216	1.14	13.2	0.000197	-8.53	0.152	-1.89	0.000378	-7.88
ERG	RRRSAGGAAGYGG	64	3.86	21	0.11	33.6	0.00236	-6.05	1.81	0.59	0.00281	-5.87		FEV	GCVGGAAGYG	88	12.5	182	0.96	13	0.000201	-8.51	0.154	-1.87	0.000381	-7.87
NR2F6	RGGWCAAAGKTCANNKRR	64	3.86	21	0.11	33.6	0.00236	-6.05	1.81	0.59	0.00281	-5.87		KAISO	SARRYCTCGCGAGAV	43	6.11	66	0.35	17.6	0.000216	-8.44	0.166	-1.79	0.000403	-7.82
PAX6	TYMYGCTTSABT	287	17.3	145	0.77	22.5	0.00277	-5.89	2.13	0.76	0.00329	-5.72		CREB1	NRRTGACGTMA	80	11.36	160	0.85	13.5	0.000217	-8.44	0.167	-1.79	0.000403	-7.82
SOX2	BBCCTTTGTYYYB	200	12.06	94	0.5	24.1	0.00295	-5.83	2.27	0.82	0.00348	-5.66		CEBPZ	DCTSATTGGCT	35	4.97	51	0.27	18.6	0.000221	-8.42	0.17	-1.77	0.000407	-7.81
FOXP1	TBTGTTTMY	99	5.97	41	0.22	27.1	0.00295	-5.83	2.27	0.82	0.00348	-5.66		BSH	TAATKVGTTAATBR	59	8.38	104	0.55	15.3	0.000226	-8.39	0.174	-1.75	0.000412	-7.79
PAX1	YSGTCACGCWTGANTGV	176	10.61	77	0.41	25.8	0.00311	-5.77	2.39	0.87	0.00366	-5.61		GCR	RGAACABMVTGTNCY	229	32.53	551	2.92	11.2	0.000248	-8.3	0.191	-1.66	0.000447	-7.71
COT1	BSARAGGTCAGRG	475	28.63	255	1.35	21.2	0.00316	-5.76	2.43	0.89	0.0037	-5.6		NR6A1	AAGKTCAAGKTCA	206	29.26	498	2.63	11.1	0.000257	-8.27	0.197	-1.62	0.000458	-7.69
JDP2	BGATGACGTCAY	328	19.77	170	0.9	21.9	0.00326	-5.73	2.51	0.92	0.00381	-5.57		ZBT7B	SSCSGTTGCCATGGVRACSGS	36	5.11	48	0.25	20.2	0.000265	-8.24	0.204	-1.59	0.000468	-7.67
STAT1	YCCVTTTCCHGGAAAWCHC	36	2.17	8	0.04	46.8	0.00332	-5.71	2.56	0.94	0.00387	-5.56		SOX2	BBCCTTTGTYYYB	210	29.83	510	2.7	11.1	0.000273	-8.2	0.21	-1.56	0.000474	-7.65
DLX5	TAATTAYAGGK	98	5.91	40	0.21	27.5	0.00354	-5.64	2.72	1	0.0041	-5.5		ZN652	AARGGGTTAAW	179	25.43	432	2.29	11.1	0.000274	-8.2	0.211	-1.56	0.000474	-7.65
P63	DRCAWGYCCAGRCWTGYYB	541	32.61	276	1.46	22.3	0.00361	-5.62	2.78	1.02	0.00417	-5.48		SRY	YWTTGTTTH	161	22.87	389	2.06	11.1	0.000278	-8.19	0.214	-1.54	0.000474	-7.65
ZKSC1	WGHRSMCCTACTRTGTGCH	430	25.92	214	1.13	22.8	0.0038	-5.57	2.92	1.07	0.00437	-5.43		PAX7	TAATYGATTAW	51	7.24	89	0.47	15.5	0.000279	-8.19	0.214	-1.54	0.000474	-7.65
REL	DRWRGGGRAATKCCA	243	14.65	117	0.62	23.5	0.00393	-5.54	3.02	1.11	0.00451	-5.4		ATF2	RRTGABGTCAY	213	30.26	530	2.8	10.8	0.000299	-8.11	0.23	-1.47	0.000504	-7.59
GCR	RGAACABMVTGTNCY	105	6.33	42	0.22	28.1	0.004	-5.52	3.08	1.12	0.00458	-5.39		KLF16	GGGGGYGKGKBGGGGGGGG	51	7.24	82	0.43	16.8	0.000311	-8.07	0.239	-1.43	0.000519	-7.56
THB	GRSSYSASVTSAGGTCA	39	2.35	10	0.05	41.4	0.00466	-5.37	3.58	1.28	0.00531	-5.24		SP4	GRRRGGGGMGGGGCBK	51	7.24	85	0.45	16.2	0.000321	-8.04	0.247	-1.4	0.00053	-7.54
MYB	RVWGRCAGTTRR	114	6.87	49	0.26	26.2	0.00481	-5.34	3.7	1.31	0.00546	-5.21		MYCN	RGCCACGTGSDS	130	18.47	294	1.56	11.9	0.000326	-8.03	0.251	-1.38	0.000534	-7.53
GSC	ADSGGATTARB	159	9.58	75	0.4	24	0.00512	-5.28	3.93	1.37	0.00578	-5.15		ZNF8	TGTGGTATATCCATACAATGGA	96	13.64	182	0.96	14.2	0.000333	-8.01	0.256	-1.36	0.000541	-7.52
CUX1	RBRSBDATCGATSK	381	22.97	200	1.06	21.6	0.00524	-5.25	4.03	1.39	0.00591	-5.13		ZN136	TGCTGGRTATAGWATTCTTGGTTG	153	21.73	314	1.66	13.1	0.000343	-7.98	0.264	-1.33	0.000552	-7.5
RFX4	SGTTGCCATGGYWAC	53	3.19	17	0.09	34.2	0.00566	-5.17	4.35	1.47	0.00635	-5.06		IRX2	RCDKGKBDKGDCRKGTDVK	194	27.56	440	2.33	11.9	0.000364	-7.92	0.28	-1.27	0.000581	-7.45
RUNX2	KGKYTGTGGTTTKK	334	20.13	173	0.92	21.9	0.00577	-5.15	4.44	1.49	0.00646	-5.04		NRL	TGCTGACKYWR	247	35.09	632	3.34	10.5	0.000393	-7.84	0.302	-1.2	0.000621	-7.38
CREB5	RRTGACGTMAT	380	22.91	207	1.1	20.9	0.00596	-5.12	4.58	1.52	0.00665	-5.01		BHE23	RRSRTRTGKTDB	155	22.02	365	1.93	11.4	0.000404	-7.81	0.311	-1.17	0.000633	-7.36
ZN257	GMYCTTGCCTCW	47	2.83	15	0.08	34.2	0.00622	-5.08	4.78	1.56	0.00691	-4.97		STF1	SYYCAAGGYCA	37	5.26	58	0.31	17.3	0.000419	-7.78	0.322	-1.13	0.000647	-7.34
ZN547	TGCTAATKCWGCARGCABRC	298	17.96	142	0.75	23.8	0.00624	-5.08	4.8	1.57	0.00691	-4.97		SP2	GGSSVGGGGGCGGGGCCDGSGS	114	16.19	227	1.2	13.5	0.00042	-7.78	0.323	-1.13	0.000647	-7.34
NR1I2	DDRGGTYAANNRAGTTCAB	206	12.42	94	0.5	24.8	0.0066	-5.02	5.07	1.62	0.00728	-4.92		CDC5L	GBGWKTTAAYRTAWY	158	22.44	364	1.93	11.7	0.000484	-7.63	0.372	-0.99	0.000737	-7.21
OTX2	RRRGGATTARV	183	11.03	90	0.48	23	0.00679	-4.99	5.22	1.65	0.00747	-4.9		NR4A2	AAAGGTCAS	83	11.79	177	0.94	12.7	0.000487	-7.63	0.374	-0.98	0.000737	-7.21
ZN274	CAYACTGGAGAGAAACCCTA	249	15.01	116	0.61	24.3	0.00688	-4.98	5.29	1.67	0.00755	-4.89		ANDR	RGNACABKSTGTTCYY	218	30.97	524	2.77	11.2	0.000503	-7.6	0.387	-0.95	0.000755	-7.19
MZF1	RRDRGGGAWTKRR	142	8.56	65	0.34	24.7	0.00694	-4.97	5.34	1.67	0.00758	-4.88		ZN350	CAGYYYTTTTATDWCCHR	220	31.25	519	2.75	11.4	0.000526	-7.55	0.404	-0.91	0.000783	-7.15
HME2	NNTRRTTARNB	299	18.02	159	0.84	21.3	0.00709	-4.95	5.45	1.7	0.00772	-4.86		ATF2	WDDWGATGATGTCATCWWTW	11	1.56	6	0.03	46	0.000582	-7.45	0.448	-0.8	0.000851	-7.07
BRAC	WGGTGTGAAAD	461	27.79	258	1.37	20.3	0.00717	-4.94	5.51	1.71	0.00775	-4.86		FOXO6	WWSWTGTTTACRT	46	6.53	79	0.42	15.8	0.000584	-7.45	0.449	-0.8	0.000851	-7.07
OVOL1	KGTAACKGT	59	3.56	22	0.12	29.7	0.00717	-4.94	5.52	1.71	0.00775	-4.86		ELF2	RAVCCGGAAGTGR	60	8.52	113	0.6	14.3	0.00059	-7.44	0.453	-0.79	0.000851	-7.07
THA11	KGCMTBCTGGGARTTGTAGTYY	546	32.91	274	1.45	22.6	0.00729	-4.92	5.61	1.72	0.00785	-4.85		NF2L1	HGTCATN	96	13.64	218	1.15	11.9	0.00059	-7.43	0.454	-0.79	0.000851	-7.07
BCL6	YKCTTTCYAGGAA	193	11.63	94	0.5	23.3	0.00731	-4.92	5.62	1.73	0.00785	-4.85		NR5A2	KBYCAAGGYCA	24	3.41	31	0.16	20.9	0.000629	-7.37	0.484	-0.73	0.0009	-7.01
FOXP2	BTGTTTACH	315	18.99	173	0.92	20.7	0.00788	-4.84	6.06	1.8	0.00844	-4.78		ELK1	RCCGGAAGTGV	34	4.83	53	0.28	17.4	0.000653	-7.33	0.502	-0.69	0.000922	-6.99
ZNF41	CACAAGGRARWV	157	9.46	75	0.4	23.7	0.00836	-4.78	6.43	1.86	0.00892	-4.72		NR2F6	RGGWCAAAGKTCANNKRR	296	42.05	730	3.86	10.9	0.000659	-7.33	0.506	-0.68	0.000922	-6.99
SOX10	BBYCTTTGTTYYY	372	22.42	200	1.06	21.1	0.00841	-4.78	6.47	1.87	0.00894	-4.72		ETV7	VAGGAAR	107	15.2	250	1.32	11.5	0.000663	-7.32	0.509	-0.67	0.000922	-6.99
ASCL1	CHVCASCTGCYBYY	38	2.29	11	0.06	37	0.00852	-4.77	6.55	1.88	0.00903	-4.71		PITX3	RGGGDWTWAAGGGATTAR	242	34.38	582	3.08	11.2	0.000673	-7.3	0.517	-0.66	0.000922	-6.99
HXC11	DTTTWAYGACY	82	4.94	34	0.18	27	0.0087	-4.74	6.69	1.9	0.00919	-4.69		RFX1	SSSSCBGTTGCCAKGGVRACSS	112	15.91	226	1.2	13.3	0.000673	-7.3	0.517	-0.66	0.000922	-6.99
SRBP1	DGTSRGGTGAB	343	20.68	187	0.99	20.8	0.00876	-4.74	6.74	1.91	0.00923	-4.69		ZN134	RHCYMATCAGKTGAAGG	127	18.04	278	1.47	12.3	0.000676	-7.3	0.52	-0.65	0.000922	-6.99
STA5A	TTCYRRGAAR	169	10.19	84	0.44	22.8	0.00888	-4.72	6.83	1.92	0.00932	-4.68		ZN134	GCCTSRHCTMATCAGKTGAAGG	169	24.01	369	1.95	12.3	0.000702	-7.26	0.54	-0.62	0.000952	-6.96
SOX4	BYCTTTGTYYYB	296	17.84	157	0.83	21.4	0.00916	-4.69	7.05	1.95	0.00959	-4.65		TF2LX	RYWATGACAGCTGTC	129	18.32	290	1.53	12	0.000726	-7.23	0.559	-0.58	0.000977	-6.93
THA	RGGTCABYTSAGGTCAK	490	29.54	260	1.38	21.4	0.00923	-4.69	7.1	1.96	0.00963	-4.64		RUNX2	KGKYTGTGGTTTKK	137	19.46	315	1.67	11.7	0.000746	-7.2	0.574	-0.56	0.000984	-6.92
FOXO1	KBBYTGTTTHCN	37	2.23	11	0.06	36.1	0.00927	-4.68	7.13	1.96	0.00964	-4.64		FOXF2	TGTTTACHTWD	113	16.05	258	1.37	11.8	0.000747	-7.2	0.575	-0.55	0.000984	-6.92
BC11A	RAAAGAGGAAGTGARAV	102	6.15	42	0.22	27.3	0.00948	-4.66	7.29	1.99	0.00983	-4.62		NFAC4	WGGAAAAYTW	88	12.5	192	1.02	12.4	0.000748	-7.2	0.575	-0.55	0.000984	-6.92
ZFP42	GGCMGCCATTTT	535	32.25	303	1.6	20.1	0.00959	-4.65	7.38	2	0.0099	-4.61		ZNF41	MACAAGGRARTMARVCACCATGAG	48	6.82	75	0.4	17.3	0.00076	-7.18	0.584	-0.54	0.000992	-6.92
FOXD1	CWWTGTTTACHTWVR	395	23.81	210	1.11	21.4	0.00962	-4.64	7.4	2	0.0099	-4.61		MAFF	TGCTGASTCAGCABTTTT	133	18.89	292	1.54	12.3	0.000781	-7.15	0.601	-0.51	0.00101	-6.9
TLX1	YYGGYAMBDDGCCAAGR	649	39.12	354	1.87	20.8	0.0101	-4.6	7.75	2.05	0.0103	-4.57		RUNX3	BYTGTGGTTW	128	18.18	303	1.6	11.4	0.000784	-7.15	0.603	-0.51	0.00101	-6.9
FOXI1	YTBTGATTGGYY	51	3.07	18	0.1	31.2	0.0104	-4.56	8.02	2.08	0.0107	-4.54		SOX5	YATTGTTW	146	20.74	361	1.91	10.9	0.000793	-7.14	0.61	-0.49	0.00101	-6.89
FOXO3	BYTGTTTACH	203	12.24	105	0.56	21.9	0.0106	-4.55	8.15	2.1	0.0108	-4.53		STAT1	YCCVTTTCCHGGAAAWCHC	198	28.12	460	2.43	11.6	0.000806	-7.12	0.62	-0.48	0.00102	-6.89
NKX28	TTCAAGKRC	72	4.34	30	0.16	26.8	0.0109	-4.51	8.42	2.13	0.0111	-4.5		ATF7	KRTGACGTCAT	37	5.26	61	0.32	16.4	0.000837	-7.09	0.643	-0.44	0.00105	-6.85
IRF5	KAAAGGRAARCMAAAWSWGA	46	2.77	14	0.07	35.7	0.0112	-4.49	8.59	2.15	0.0113	-4.48		DPRX	VSGGATTADCB	106	15.06	240	1.27	11.9	0.000853	-7.07	0.656	-0.42	0.00107	-6.84
TBX3	DRAGGTGBSAR	95	5.73	42	0.22	25.4	0.0117	-4.45	8.97	2.19	0.0118	-4.44		RFX2	CBGTTGCCATGG	129	18.32	301	1.59	11.5	0.000881	-7.03	0.677	-0.39	0.00109	-6.82
GRHL1	AACCWGTTYTNC	399	24.05	221	1.17	20.5	0.0117	-4.45	9	2.2	0.0118	-4.44		FOXD3	KBTGTTTNCWTWRBH	157	22.3	368	1.95	11.5	0.000893	-7.02	0.687	-0.38	0.0011	-6.81
ZN143	DGCMTKCTGGGARWTGTAGTYY	654	39.42	338	1.79	22	0.0119	-4.43	9.17	2.22	0.012	-4.43		TCF7	RMMMACATCAAAGGVA	108	15.34	234	1.24	12.4	0.000935	-6.97	0.719	-0.33	0.00114	-6.77
HXB2	WAGAAYVTTCTAGAA	382	23.03	204	1.08	21.3	0.0122	-4.41	9.37	2.24	0.0122	-4.41		SP1	VGGGGGCGGGGCCK	91	12.93	194	1.03	12.6	0.00094	-6.97	0.723	-0.32	0.00114	-6.77
NRL	TGCTGACKYWR	69	4.16	28	0.15	27.5	0.0123	-4.4	9.44	2.24	0.0122	-4.4		HXC9	WTTTATKGCH	131	18.61	314	1.66	11.2	0.000998	-6.91	0.767	-0.26	0.0012	-6.73
SOX17	SCCATTGTKBY	257	15.49	137	0.72	21.3	0.0124	-4.39	9.54	2.26	0.0123	-4.39		PROP1	TAATTRRATTA	112	15.91	258	1.37	11.7	0.000999	-6.91	0.768	-0.26	0.0012	-6.73
HSF2	VGAABRTTCTAGAA	123	7.41	56	0.3	24.8	0.0125	-4.38	9.61	2.26	0.0124	-4.39		MGAP	AGGTGTGAAWTTTCAC	133	18.89	301	1.59	11.9	0.00102	-6.89	0.784	-0.24	0.00121	-6.72
														HXC11	DTTTWAYGACY	206	29.26	526	2.78	10.5	0.00102	-6.89	0.785	-0.24	0.00121	-6.72
														SOX8	WSACTGMAATTGATKY	150	21.31	347	1.84	11.6	0.00105	-6.86	0.804	-0.22	0.00123	-6.7
														PRGR	RGAACATTYTGTTCTB	177	25.14	421	2.23	11.3	0.00109	-6.82	0.837	-0.18	0.00127	-6.67
														TBX4	RAGGTGTGAWAWNTVACACC	280	39.77	679	3.59	11.1	0.00111	-6.81	0.85	-0.16	0.00129	-6.66
														PPARG	MWSTRGGKSARAGGKCA	136	19.32	307	1.62	11.9	0.00115	-6.77	0.882	-0.13	0.00133	-6.63
														ID4	DNCAGGTGYNV	99	14.06	224	1.19	11.9	0.00121	-6.72	0.929	-0.07	0.00139	-6.58
														HEY1	KGRCACGTGBCK	123	17.47	288	1.52	11.5	0.00125	-6.68	0.963	-0.04	0.00143	-6.55
														OVOL1	KGTAACKGT	31	4.4	50	0.26	16.8	0.00129	-6.66	0.989	-0.01	0.00146	-6.53
														BMAL1	KSCACGTGHSY	48	6.82	90	0.48	14.4	0.00132	-6.63	1.01	0.01	0.00148	-6.52
														FOXD1	CWWTGTTTACHTWVR	31	4.4	47	0.25	17.9	0.00133	-6.62	1.03	0.03	0.00148	-6.52
														HMBX1	RRCTAGTYA	96	13.64	221	1.17	11.7	0.00134	-6.62	1.03	0.03	0.00148	-6.52
														RUNX1	BYTGTGGTTWB	81	11.51	176	0.93	12.4	0.00134	-6.62	1.03	0.03	0.00148	-6.52
														CENPB	TTCGTWSBAHGCGGGWW	93	13.21	196	1.04	12.8	0.00135	-6.61	1.04	0.04	0.00148	-6.52
														SOX13	YATTGTTY	110	15.62	263	1.39	11.3	0.00135	-6.6	1.04	0.04	0.00148	-6.52
														HXA10	KATRRTTTATGW	86	12.22	188	0.99	12.3	0.0014	-6.57	1.08	0.08	0.00152	-6.49
														NFAC3	TGGAAAAHY	131	18.61	321	1.7	11	0.00143	-6.55	1.1	0.09	0.00154	-6.47
														HSF2	VGAABRTTCTAGAA	146	20.74	347	1.84	11.3	0.00146	-6.53	1.12	0.12	0.00157	-6.46
														TF7L1	DBBCTTTGAWSTB	250	35.51	648	3.43	10.4	0.00149	-6.51	1.15	0.14	0.00159	-6.44
														ZFX	DGVRGVVSAGGCCKVGG	82	11.65	169	0.89	13.1	0.00155	-6.47	1.19	0.17	0.00164	-6.41
														TEF	TGTTTATGTAAMTK	98	13.92	217	1.15	12.2	0.00158	-6.45	1.21	0.19	0.00165	-6.41
														ZN708	GCCTAATAARBAGGYACAGC	142	20.17	316	1.67	12.1	0.00158	-6.45	1.22	0.2	0.00165	-6.41
														NFAC2	TGGAAAAWY	94	13.35	217	1.15	11.7	0.00159	-6.45	1.22	0.2	0.00165	-6.41
														ZN680	CRYGWCCARGAAGAATGAGG	117	16.62	252	1.33	12.5	0.00165	-6.4	1.27	0.24	0.00171	-6.37
														ANDR	BTSTGTTCYYKB	45	6.39	83	0.44	14.7	0.00167	-6.39	1.29	0.25	0.00171	-6.37
														SCRT1	KCAACAGGTGGTH	169	24.01	417	2.21	10.9	0.00168	-6.39	1.29	0.25	0.00171	-6.37
														FOXI1	YTBTGATTGGYY	29	4.12	45	0.24	17.5	0.00168	-6.39	1.29	0.26	0.00171	-6.37
														HNF1B	DGTTAATRATTAACH	105	14.91	234	1.24	12.1	0.00169	-6.38	1.3	0.26	0.00171	-6.37
														BRAC	WGGTGTGAAAD	169	24.01	426	2.25	10.7	0.00176	-6.34	1.36	0.3	0.00177	-6.33
														ZN549	WTTCATGAAYTGGGCAGCAY	115	16.34	248	1.31	12.5	0.00186	-6.29	1.43	0.36	0.00186	-6.29
														ZBT7A	VRGGGKCKY	26	3.69	40	0.21	17.7	0.00189	-6.27	1.45	0.37	0.00188	-6.27
														MYNN	RGRCTYTTATTTTGAAA	96	13.64	207	1.1	12.5	0.00197	-6.23	1.51	0.41	0.00194	-6.25
														SOX4	BYCTTTGTYYYB	188	26.7	478	2.53	10.6	0.00197	-6.23	1.52	0.42	0.00194	-6.25
														KLF6	GSRRGGGHGGGGMHGGGRV	26	3.69	36	0.19	19.6	0.00204	-6.2	1.57	0.45	0.002	-6.22
														IRF5	KAAAGGRAARCMAAAWSWGA	41	5.82	68	0.36	16.3	0.00205	-6.19	1.58	0.46	0.002	-6.22
														MAFB	TGCTGASTYAD	181	25.71	463	2.45	10.5	0.00207	-6.18	1.59	0.46	0.002	-6.22
														NKX32	TTAAGTGBWT	22	3.12	31	0.16	19.3	0.00207	-6.18	1.59	0.47	0.002	-6.22
														HNF4A	RRGKBCAAAGTCCA	111	15.77	255	1.35	11.7	0.00214	-6.15	1.65	0.5	0.00205	-6.19
														BARX1	BWAATKGTTTYY	25	3.55	37	0.2	18.3	0.00215	-6.14	1.65	0.5	0.00205	-6.19
														E2F8	TTTRGMGGGAAW	44	6.25	82	0.43	14.5	0.00217	-6.13	1.67	0.51	0.00206	-6.19
														EGR1	VDRDGCGKGGGYGGRRR	104	14.77	229	1.21	12.2	0.00221	-6.11	1.7	0.53	0.00209	-6.17
														JUN	DRTGAGTCAYH	144	20.45	357	1.89	10.9	0.00224	-6.1	1.72	0.54	0.0021	-6.17
														BACH1	TGCTGAGTCABSS	17	2.41	20	0.11	23	0.00227	-6.09	1.75	0.56	0.00212	-6.16
														HES1	VMGVCACGMGMCM	47	6.68	89	0.47	14.3	0.00234	-6.06	1.8	0.59	0.00217	-6.14
														KLF15	RGGGMGGRGVDGGGGGRGG	30	4.26	45	0.24	18.1	0.00234	-6.06	1.8	0.59	0.00217	-6.14
														E2F2	GGCGCGAAAC	24	3.41	36	0.19	18.1	0.00242	-6.03	1.86	0.62	0.00222	-6.11
														SPIB	RRAAAGAGGAAGTGARA	96	13.64	209	1.11	12.4	0.00245	-6.01	1.88	0.63	0.00224	-6.1
														NKX62	NDTTAATKASN	50	7.1	99	0.52	13.7	0.00252	-5.98	1.94	0.66	0.0023	-6.08
														NRF1	CWSTGCGCATGCGCRDS	65	9.23	130	0.69	13.5	0.00259	-5.96	1.99	0.69	0.00235	-6.05
														PAX8	BTVAYTSRMGYRKR	79	11.22	171	0.9	12.5	0.00264	-5.94	2.03	0.71	0.00237	-6.04
														HSF4	TRGAABVTTCTAGAA	157	22.3	381	2.02	11.1	0.00265	-5.93	2.04	0.71	0.00237	-6.04
														HXC8	YTTSATTRATDSSC	101	14.35	230	1.22	11.8	0.00266	-5.93	2.04	0.72	0.00237	-6.04
														ETV4	VRCAGGAARBR	72	10.23	158	0.84	12.3	0.00286	-5.86	2.2	0.79	0.00254	-5.98
														HIF1A	GDACGTGM	42	5.97	82	0.43	13.9	0.00291	-5.84	2.24	0.81	0.00257	-5.96
														TBX21	GDGDRGGTGTGRV	71	10.09	153	0.81	12.5	0.00317	-5.75	2.44	0.89	0.00279	-5.88
														ZN219	GDGGGGGGYGGA	52	7.39	105	0.56	13.4	0.00337	-5.69	2.59	0.95	0.00294	-5.83
														CDX1	HTTTATGD	60	8.52	131	0.69	12.4	0.00338	-5.69	2.6	0.96	0.00294	-5.83
														AHR	DTYGCGTGM	14	1.99	16	0.08	23.7	0.00345	-5.67	2.65	0.97	0.00297	-5.82
														GMEB2	NBKTACGTVRN	24	3.41	37	0.2	17.6	0.00345	-5.67	2.65	0.98	0.00297	-5.82
														E2F7	GDGGCGGGAARDR	5	0.71	1	0.01	80.4	0.00346	-5.67	2.66	0.98	0.00297	-5.82
														ZFP42	GGCMGCCATTTT	21	2.98	30	0.16	19	0.0035	-5.65	2.69	0.99	0.00299	-5.81
														GCM2	BATGCGGGTAB	232	32.95	622	3.29	10	0.00361	-5.63	2.77	1.02	0.00306	-5.79
														SPIC	KVDRRWGGGKDRG	234	33.24	616	3.26	10.2	0.00366	-5.61	2.82	1.04	0.0031	-5.78
														RARG	GGRGKTCRVCNRVAGGTCAV	271	38.49	674	3.57	10.8	0.00369	-5.6	2.84	1.04	0.0031	-5.77
														MXI1	VCACGTGGSNGSBGS	115	16.34	269	1.42	11.5	0.00371	-5.6	2.85	1.05	0.00311	-5.77
														RFX5	CWGTTGCYAGG	172	24.43	445	2.35	10.4	0.00373	-5.59	2.87	1.05	0.00311	-5.77
														E4F1	YGTKACGTC	67	9.52	150	0.79	12.1	0.00391	-5.54	3.01	1.1	0.00325	-5.73
														FOXA3	CHTGTTTACWTWG	243	34.52	644	3.41	10.1	0.00402	-5.52	3.09	1.13	0.00333	-5.71
														HXB2	WAGAAYVTTCTAGAA	274	38.92	721	3.81	10.2	0.00409	-5.5	3.14	1.15	0.00336	-5.69
														DMRT1	YDGHWACAATGTWDCHA	88	12.5	193	1.02	12.3	0.00418	-5.48	3.21	1.17	0.00342	-5.68
														STAT6	TTCTSWGGAAR	44	6.25	87	0.46	13.7	0.0043	-5.45	3.31	1.2	0.00349	-5.66
														GLIS3	GYGGGGGGTM	23	3.27	36	0.19	17.4	0.00432	-5.45	3.32	1.2	0.00349	-5.66
														SOX17	SCCATTGTKBY	175	24.86	456	2.41	10.3	0.00433	-5.44	3.33	1.2	0.00349	-5.66
														HXD12	DDTTTTAHKRN	49	6.96	100	0.53	13.3	0.00434	-5.44	3.34	1.21	0.00349	-5.66
														PHX2B	TAATYTAATTA	139	19.74	351	1.86	10.7	0.00437	-5.43	3.36	1.21	0.0035	-5.66
														SOX3	BCCWTTGTBYB	262	37.22	716	3.79	9.83	0.00453	-5.4	3.48	1.25	0.00361	-5.62
														BPTF	KKTBTTGTKKKS	182	25.85	473	2.5	10.4	0.00464	-5.37	3.57	1.27	0.00368	-5.6
														NKX22	DSAGWGSH	117	16.62	297	1.57	10.6	0.00468	-5.36	3.6	1.28	0.0037	-5.6
														TBR1	RAAGGTGTGAAAW	224	31.82	591	3.13	10.2	0.00472	-5.36	3.63	1.29	0.0037	-5.6
														MAX	VRGCACGTGG	10	1.42	9	0.05	29.5	0.00474	-5.35	3.65	1.29	0.0037	-5.6
														LEF1	BCCTTTSWWNTBYH	40	5.68	75	0.4	14.5	0.00475	-5.35	3.65	1.3	0.0037	-5.6
														CLOCK	CWGHCACGTGMVVM	168	23.86	424	2.24	10.7	0.00477	-5.35	3.67	1.3	0.0037	-5.6
														HMGA2	AATWWYSSSSAATAT	91	12.93	207	1.1	11.9	0.00503	-5.29	3.87	1.35	0.00389	-5.55
														DLX6	WWWWWDNNNTAATTA	18	2.56	24	0.13	20.4	0.00515	-5.27	3.96	1.38	0.00395	-5.54
														NKX28	TTCAAGKRC	18	2.56	24	0.13	20.4	0.00515	-5.27	3.96	1.38	0.00395	-5.54
														KLF5	WGGGTGKGGCDGGG	45	6.39	88	0.47	13.9	0.00518	-5.26	3.99	1.38	0.00395	-5.54
														KLF3	GGRGVDGGGCGGGGCYGGG	119	16.9	272	1.44	11.8	0.00519	-5.26	3.99	1.38	0.00395	-5.54
														ALX3	TAATTARATTA	150	21.31	386	2.04	10.5	0.00545	-5.21	4.19	1.43	0.00413	-5.49
														TFE3	RGTCACGTGA	161	22.87	423	2.24	10.2	0.00571	-5.16	4.39	1.48	0.00428	-5.45
														KAISO	YTSGCRGGARKH	54	7.67	114	0.6	12.8	0.00572	-5.16	4.4	1.48	0.00428	-5.45
														WT1	RGGVGGGGGAGGRGGVGGRG	54	7.67	114	0.6	12.8	0.00572	-5.16	4.4	1.48	0.00428	-5.45
														PAX1	YSGTCACGCWTGANTGV	300	42.61	787	4.16	10.2	0.00579	-5.15	4.45	1.49	0.00431	-5.45
														ZN282	MGKRTTRTGGGARA	74	10.51	165	0.87	12.1	0.00611	-5.1	4.7	1.55	0.00452	-5.4
														HXC13	DDTTTTACKAG	183	25.99	485	2.57	10.2	0.00615	-5.09	4.73	1.55	0.00452	-5.4
														ZN264	YHTYAWAAGGRCACTAATCCCATY	283	40.2	685	3.62	11.1	0.00615	-5.09	4.73	1.55	0.00452	-5.4
														TEAD4	RCATTCCWGRVAK	137	19.46	343	1.81	10.8	0.00622	-5.08	4.78	1.56	0.00455	-5.39
														EGR4	GGSGGYRGGGM	110	15.62	272	1.44	10.9	0.00631	-5.07	4.85	1.58	0.0046	-5.38
														RXRG	GGTCAAAGGTCAH	209	29.69	552	2.92	10.2	0.00634	-5.06	4.88	1.58	0.00461	-5.38
														ELF1	VRACCCGGAAGTGS	98	13.92	231	1.22	11.4	0.00649	-5.04	4.99	1.61	0.0047	-5.36
														SRF	TTKCCWTWTWTGGBCWTD	302	42.9	787	4.16	10.3	0.00658	-5.02	5.06	1.62	0.00474	-5.35
														OLIG2	CCAKCTGYTYYYYWBCHB	67	9.52	141	0.75	12.8	0.00673	-5	5.17	1.64	0.00483	-5.33
														FLI1	RRRCAGGAAGBRG	57	8.1	122	0.65	12.6	0.00676	-5	5.2	1.65	0.00483	-5.33
														ZN274	CAYACTGGAGAGAAACCCTA	125	17.76	288	1.52	11.7	0.00683	-4.99	5.25	1.66	0.00486	-5.33
														E2F4	SRGGGCGGGAARD	8	1.14	6	0.03	34.5	0.00696	-4.97	5.35	1.68	0.00494	-5.31
														RHXF1	NRGGGATYADS	93	13.21	225	1.19	11.2	0.00719	-4.94	5.53	1.71	0.00508	-5.28
														CRX	WAAGRGGATTARV	97	13.78	232	1.23	11.3	0.00739	-4.91	5.68	1.74	0.0052	-5.26
														P73	GRRCATGYCTGG	147	20.88	378	2	10.5	0.0075	-4.89	5.77	1.75	0.00526	-5.25
														FOXO4	TTGTTTAYK	177	25.14	480	2.54	9.92	0.00774	-4.86	5.95	1.78	0.0054	-5.22
														TYY2	AWAATGGCGGH	14	1.99	18	0.1	21.2	0.00801	-4.83	6.16	1.82	0.00557	-5.19
														XBP1	GSKGACGTGGC	27	3.84	48	0.25	15.3	0.00825	-4.8	6.34	1.85	0.00571	-5.16
														BHE41	WSVRKSYCACGTGMWGRRRV	67	9.52	140	0.74	12.9	0.00864	-4.75	6.65	1.89	0.00597	-5.12
														PURA	GGWRKKGGDGGGCVKGG	26	3.69	43	0.23	16.5	0.00884	-4.73	6.8	1.92	0.00608	-5.1
														LHX4	DNRYTAATTRN	152	21.59	399	2.11	10.3	0.00892	-4.72	6.86	1.93	0.00611	-5.1
														P63	DRCAWGYCCAGRCWTGYYB	153	21.73	371	1.96	11.1	0.00938	-4.67	7.21	1.98	0.0064	-5.05
														SRBP1	DGTSRGGTGAB	148	21.02	388	2.05	10.3	0.00941	-4.67	7.24	1.98	0.0064	-5.05
														RARB	SAGGTCAVVVV	113	16.05	286	1.51	10.6	0.00973	-4.63	7.48	2.01	0.00659	-5.02
														RXRB	TSAGGTCASR	100	14.2	251	1.33	10.7	0.00981	-4.62	7.55	2.02	0.00662	-5.02
														PO5F1	CYWTTSWYATGCAAAT	118	16.76	286	1.51	11.1	0.00995	-4.61	7.65	2.04	0.00669	-5.01
														ZBT49	NBSNTAATTRV	201	28.55	547	2.89	9.88	0.01	-4.6	7.7	2.04	0.00671	-5
														ETS1	RRRCMGGAAGTGG	152	21.59	393	2.08	10.4	0.0101	-4.6	7.73	2.05	0.00671	-5
														ZN384	GSAAAAAVYMKS	32	4.55	61	0.32	14.3	0.0102	-4.58	7.85	2.06	0.00679	-4.99
														HNF1A	DGTTAATKATTAACH	93	13.21	220	1.16	11.4	0.0103	-4.57	7.93	2.07	0.0068	-4.99
														HAND1	RGSYCTGGYYWNTSTCA	274	38.92	724	3.83	10.2	0.0103	-4.57	7.95	2.07	0.0068	-4.99
														CR3L2	TGATGACGTGGCA	77	10.94	180	0.95	11.6	0.0103	-4.57	7.96	2.07	0.0068	-4.99
														BACH2	TGCTGAGTCAB	15	2.13	21	0.11	19.5	0.0104	-4.56	8.03	2.08	0.00681	-4.99
														STAT1	RRRAAAADGAAASTRAAAV	15	2.13	21	0.11	19.5	0.0104	-4.56	8.03	2.08	0.00681	-4.99
														ZNF76	RRKGCMTKCTGGGARWTGTAGT	66	9.38	136	0.72	13.1	0.0105	-4.56	8.05	2.09	0.00681	-4.99
														HMX2	DTTAAKTGNTT	88	12.5	215	1.14	11	0.0105	-4.56	8.08	2.09	0.00681	-4.99
														BRCA1	BKTSKGTTG	33	4.69	66	0.35	13.6	0.0111	-4.5	8.52	2.14	0.00715	-4.94
														PHX2A	TAATYTAATTA	103	14.63	259	1.37	10.7	0.0114	-4.48	8.74	2.17	0.00729	-4.92
														WT1	GWGGGAGGAGS	46	6.53	99	0.52	12.6	0.0114	-4.48	8.74	2.17	0.00729	-4.92
														CEBPE	TTKCGHAATMTB	215	30.54	586	3.1	9.87	0.0115	-4.47	8.83	2.18	0.00734	-4.91
														ZN667	GTGSCYTTMARAGCTCMBC	50	7.1	101	0.53	13.4	0.0116	-4.46	8.9	2.19	0.00737	-4.91
														SPI1	RRAAAGAGGAAGTGRVD	204	28.98	526	2.78	10.4	0.0116	-4.46	8.93	2.19	0.00737	-4.91
														GABPA	GVVRCCGGAAGTGV	16	2.27	23	0.12	19	0.0122	-4.4	9.4	2.24	0.00773	-4.86
														NANOG	VRGCCATYARV	88	12.5	217	1.15	10.9	0.0125	-4.38	9.64	2.27	0.0079	-4.84
														NR2C2	GSTYMVRGGTCA	12	1.7	15	0.08	21.8	0.0126	-4.38	9.68	2.27	0.0079	-4.84
														SOX2	BCCWTTGTYATGYWRA	216	30.68	568	3.01	10.2	0.013	-4.35	9.96	2.3	0.0081	-4.82

## Sheet: Supplementary Table 5
Supplementary Table 5 : Functional analysis of GATA ChIP-seq peak annotations
GO BP
ID	Description	GeneRatio	BgRatio	pvalue	p.adjust	qvalue	geneID	Count	Generatio	Bgratio	type	pvalue_log
GO:0048863	stem cell differentiation	241/16042	244/17402	3.6296e-06	0.0142868	0.0139331	HES5/CDC42/LIN28A/SLC9A1/PHACTR4/YTHDF2/PUM1/PEF1/HDAC1/RBBP4/TAL1/DMRTA2/TACSTD2/MTF2/SEMA6C/GATAD2B/SEMA4A/BGLAP/PTPRC/ZNF281/KLHL12/TGFB2/HNRNPU/ITGB1/NRP1/RET/MIR346/BMPR1A/CYP26C1/PAX2/SEMA4G/NOLC1/FGFR2/TRIM6/SOX6/PAX6/MTCH2/MTA2/LTBP3/KAT5/FOLR1/YAP1/CHD4/A2M/LRP6/SOX5/PRICKLE1/LMBR1L/SP7/HMGA2/KITLG/PWP1/CORO1C/SH2B3/TBX5/TBX3/PDX1/CDX2/N4BP2L2/EDNRB/SOX21/METTL3/FOXA1/BMP4/SIX1/HIF1A/BAT…	241	0.0150231	0.0140214	Whole genome	5.44014
GO:0120031	plasma membrane bounded cell projection assembly	483/16042	498/17402	4.56665e-06	0.0142868	0.0139331	AGRN/WRAP73/ESPN/MTOR/EPHA2/CROCC/RCC2/CAPZB/UBXN10/RAP1GAP/CDC42/EPHB2/WASF2/CCDC28B/TEKT2/DNALI1/AKIRIN1/SPATA6/TACSTD2/SSX2IP/LPAR3/ODF2L/FNBP1L/CDC14A/S1PR1/VAV3/CELSR2/EPS8L3/SPAG17/PIP5K1A/DUSP23/KCNJ10/VANGL2/GORAB/DNM3/CEP350/SRGAP2/SRGAP2C/DISC1/ACTN2/SDCCAG8/GDI2/MEIG1/SPAG6/MYO3A/ITGB1/NRP1/FAM149B1/VCL/PLCE1/TCTN3/CC2D2B/DNMBP/GBF1/ARL3/NEURL1/BBIP1/ABLIM1/WDR11/HRAS/TMEM80/EPS8L2/KCN…	483	0.0301085	0.0286174	Whole genome	5.3404
GO:0060541	respiratory system development	212/16042	215/17402	2.75446e-05	0.0518518	0.0505682	SKI/TP73/ERRFI1/PDPN/CDC42/STK40/EDN2/WNT2B/MAN1A2/HMGCS2/CHI3L1/HSD11B1/PROX1/DISP1/NODAL/DLG5/SFTPD/BMPR1A/LIPA/RBP4/FGF8/FGFR2/WT1/LTBP3/PPP1CA/WNT11/PGR/YAP1/MMP12/TULP3/KRAS/RARG/TIMELESS/PTGES3/GLI1/LTA4H/ASCL1/TBX5/FGF9/SPRY2/MIR17HG/MMP14/NKX2-1/NKX2-8/FOXA1/SAV1/BMP4/SIX1/SIX4/TGFB3/FGF7/ALDH1A2/ANXA2/MAP2K1/STRA6/CYP1A2/CTSH/ALDH1A3/PKD1/ABCA3/MAPK3/RPGRIP1L/ESRP2/SMPD3/HYDIN/ATXN1L/DNA…	212	0.0132153	0.0123549	Whole genome	4.55996
GO:0044089	positive regulation of cellular component biogenesis	462/16042	478/17402	3.41003e-05	0.0518518	0.0505682	ISG15/AGRN/WRAP73/NPHP4/PARK7/CLSTN1/MTOR/MAD2L2/EPHA2/CROCC/ATP13A2/ARHGEF10L/PINK1/CDC42/WNT4/EPHB2/WASF2/COL16A1/AKIRIN1/CLDN19/TAL1/STIL/TRABD2B/FAF1/SH3GLB1/GBP2/GBP5/FNBP1L/SNX7/SASS6/GPSM2/PSRC1/AMIGO1/EPS8L3/RHOC/PTPN22/PDE4DIP/SETDB1/S100A10/UBAP2L/SEMA4A/NTRK1/MYOC/DNM3/TPR/NEK7/LMOD1/RAB3GAP2/AGT/STAM/PIP4K2A/MYO3A/MPP7/NRP1/GDF2/MAPK8/LRRTM3/SYNPO2L/DLG5/PLCE1/NEURL1/CALY/HRAS/EPS8L2/…	462	0.0287994	0.0274681	Whole genome	4.46724
GO:0030900	forebrain development	387/16042	399/17402	4.1435e-05	0.0518518	0.0505682	SKI/HES5/CHD5/DRAXIN/HTR6/WNT4/EPHB2/KDM1A/HDAC1/POU3F1/MFSD2A/SLC2A1/SZT2/POMGNT1/STIL/ELAVL4/DMRTA2/LRP8/DAB1/DOCK7/LHX8/WDR47/KCNA2/KCNA3/WNT2B/NHLH2/HSD3B2/HSD3B1/CHRNB2/BCAN/ATP1A2/LMX1A/TBX19/TNR/UCHL5/ASPM/KIF14/BTG2/ATP2B4/SRGAP2/SRGAP2C/PROX1/WNT3A/DISC1/WDR37/ZEB1/NRP1/CXCL12/PRKG1/DKK1/NEUROG3/ZMIZ1/NRG3/BMPR1A/PTEN/SLIT1/FGF8/FGFR2/TACC2/BNIP3/SCT/TH/RRM1/KCNC1/PAX6/SLC1A2/MDK/BBS1/TS…	387	0.0241242	0.0229284	Whole genome	4.38263
GO:0010811	positive regulation of cell-substrate adhesion	121/16042	121/17402	5.10912e-05	0.0532796	0.0519607	PRKCZ/CDC42/WNT4/COL16A1/CSF1/S100A10/MYOC/DISC1/NID1/RSU1/NRP1/SPOCK2/DOCK1/ILK/HSD17B12/MDK/PTPRJ/ARL2/EFEMP2/APOA1/CD3E/THY1/ITGA5/OLFM4/ARHGEF7/FERMT2/FMN1/SMAD3/CIB1/EMP2/CX3CL1/CDH13/FOXF1/CRK/ALOX15/C1QBP/POLDIP2/VTN/CCR7/JUP/ITGB3/SKAP1/ITGA3/UNC13D/P4HB/RAC3/ROCK1/CCL25/CALR/CEACAM6/FUT1/RRAS/MYADM/ITGB1BP1/EMILIN1/VIT/PRKCE/MAP4K4/LIMS1/EPB41L5/LIMS2/ITGA6/FN1/ARPC2/FERMT1/RIN2/STK4/SDC…	121	0.0075427	0.00695322	Whole genome	4.29165
GO:0060491	regulation of cell projection assembly	190/16042	193/17402	0.000123787	0.0913334	0.0890724	AGRN/WRAP73/MTOR/EPHA2/CROCC/RCC2/CAPZB/RAP1GAP/CDC42/EPHB2/WASF2/AKIRIN1/TACSTD2/ODF2L/FNBP1L/EPS8L3/DNM3/SRGAP2C/SDCCAG8/GDI2/MYO3A/NRP1/PLCE1/NEURL1/HRAS/EPS8L2/RHOG/CDC42EP2/ARAP1/YAP1/RDX/EPS8/TWF1/WNT1/AVIL/TBC1D30/RAB3IP/CORO1C/TCHP/DYNLL1/P2RX7/MPHOSPH9/IFT88/CENPJ/KLF5/DZIP1/ARF6/CDKL1/SYNE2/PLEK2/TGFB3/EVL/HSP90AA1/AKT1/CYFIP1/C15orf62/MNS1/RAB11A/BBS4/RAB11FIP3/IFT140/CCP110/CLN3/RABEP…	190	0.0118439	0.0110907	Whole genome	3.90733
GO:0030323	respiratory tube development	189/16042	192/17402	0.000132429	0.0913334	0.0890724	TP73/ERRFI1/PDPN/CDC42/STK40/EDN2/WNT2B/MAN1A2/HMGCS2/CHI3L1/HSD11B1/PROX1/NODAL/DLG5/SFTPD/BMPR1A/LIPA/RBP4/FGF8/FGFR2/LTBP3/PPP1CA/WNT11/PGR/YAP1/MMP12/TULP3/KRAS/TIMELESS/PTGES3/GLI1/LTA4H/ASCL1/TBX5/FGF9/SPRY2/MIR17HG/MMP14/NKX2-1/NKX2-8/FOXA1/SAV1/BMP4/TGFB3/FGF7/ALDH1A2/ANXA2/MAP2K1/STRA6/CYP1A2/CTSH/PKD1/ABCA3/MAPK3/ESRP2/SMPD3/ATXN1L/DNAAF1/CRISPLD2/FOXF1/MYOCD/SREBF1/TRAF4/THRA/NKIRAS2/I…	189	0.0117816	0.0110332	Whole genome	3.87802
GO:0120032	regulation of plasma membrane bounded cell projection assembly	188/16042	191/17402	0.000141664	0.0913334	0.0890724	AGRN/WRAP73/MTOR/EPHA2/CROCC/RCC2/CAPZB/RAP1GAP/CDC42/EPHB2/WASF2/AKIRIN1/TACSTD2/ODF2L/FNBP1L/EPS8L3/DNM3/SRGAP2C/SDCCAG8/GDI2/MYO3A/NRP1/PLCE1/NEURL1/HRAS/EPS8L2/RHOG/CDC42EP2/ARAP1/YAP1/RDX/EPS8/TWF1/WNT1/AVIL/TBC1D30/RAB3IP/CORO1C/TCHP/DYNLL1/P2RX7/MPHOSPH9/IFT88/CENPJ/KLF5/DZIP1/ARF6/CDKL1/SYNE2/PLEK2/TGFB3/EVL/HSP90AA1/AKT1/CYFIP1/C15orf62/MNS1/RAB11A/BBS4/RAB11FIP3/IFT140/CCP110/CLN3/RABEP…	188	0.0117192	0.0109757	Whole genome	3.84874
GO:0006979	response to oxidative stress	363/16042	375/17402	0.00014597	0.0913334	0.0890724	PEX10/PARK7/MIR34A/PEX14/ANGPTL7/ATP13A2/PINK1/SESN2/ZC3H12A/MTF1/PLK3/PRDX1/GPX7/PRKAA2/JUN/GCLM/SLC25A24/TXNIP/ARNT/S100A7/NDUFS2/DDR2/PRDX6/PTGS2/GLRX2/GPR37L1/PPP1R15B/CAPN2/PYCR2/PARP1/NET1/MSRB2/ALOX5/MAPK8/ERCC6/MBL2/CDK1/SIRT1/STOX1/AIFM2/PPIF/MIR107/PDLIM1/CHUK/PAX2/FGF8/PRDX3/PLEKHA1/BNIP3/CAT/PRR5L/SCGB1A1/PRDX5/RELA/FOSL1/BANF1/GSTP1/ALDH3B1/NDUFS8/IL18BP/UCP2/UCP3/RPS3/SESN3/MMP3/PDG…	363	0.0226281	0.0215492	Whole genome	3.83574
GO:0030324	lung development	185/16042	188/17402	0.000173336	0.0985969	0.0961561	TP73/ERRFI1/PDPN/CDC42/STK40/EDN2/WNT2B/MAN1A2/HMGCS2/CHI3L1/HSD11B1/PROX1/NODAL/DLG5/SFTPD/BMPR1A/LIPA/RBP4/FGF8/FGFR2/LTBP3/PPP1CA/WNT11/PGR/YAP1/MMP12/KRAS/TIMELESS/PTGES3/GLI1/LTA4H/ASCL1/TBX5/FGF9/SPRY2/MIR17HG/MMP14/NKX2-1/NKX2-8/FOXA1/SAV1/BMP4/TGFB3/FGF7/ALDH1A2/ANXA2/MAP2K1/STRA6/CYP1A2/CTSH/PKD1/ABCA3/MAPK3/ESRP2/SMPD3/ATXN1L/DNAAF1/CRISPLD2/FOXF1/MYOCD/SREBF1/THRA/NKIRAS2/ITGA3/NOG/TBX…	185	0.0115322	0.0108034	Whole genome	3.76111
GO:0002009	morphogenesis of an epithelium	474/16042	493/17402	0.000214819	0.106939	0.104292	DVL1/SKI/HES5/AJAP1/RNF207/PIK3CD/CTNNBIP1/MTOR/MTHFR/PDPN/EPHA2/CDC42/WNT4/LUZP1/GRHL3/CLIC4/PHACTR4/TIE1/STIL/TACSTD2/PRKACB/BCL10/HS2ST1/LMO4/GLMN/CSF1/RBM15/WNT2B/RHOC/NOTCH2/FLG2/TMEM79/VANGL2/PBX1/GORAB/KDM5B/IL10/PROX1/TGFB2/WNT3A/AGT/RYR2/KIF26B/GATA3/ARHGAP12/ITGB1/NRP1/RET/GDF2/STOX1/NODAL/VCL/DLG5/MMRN2/PTEN/KIF20B/PAX2/LZTS2/LBX1/BTRC/FGF8/SUFU/FGFR2/DEAF1/CD151/BRSK2/ILK/DCHS1/ADM/MI…	474	0.0295474	0.0283301	Whole genome	3.66793
GO:0060271	cilium assembly	300/16042	309/17402	0.000233477	0.106939	0.104292	WRAP73/CROCC/UBXN10/CCDC28B/TEKT2/DNALI1/SPATA6/SSX2IP/ODF2L/FNBP1L/CDC14A/CELSR2/SPAG17/DUSP23/KCNJ10/VANGL2/GORAB/CEP350/DISC1/SDCCAG8/GDI2/MEIG1/SPAG6/FAM149B1/TCTN3/CC2D2B/DNMBP/GBF1/ARL3/NEURL1/BBIP1/ABLIM1/WDR11/TMEM80/KCNQ1/DNHD1/PARVA/TMEM138/TMEM216/EHD1/BBS1/DNAJB13/C2CD3/YAP1/DYNC2H1/TTC12/CEP164/IFT46/HYLS1/PRICKLE1/CCDC65/AVIL/TBC1D30/RAB3IP/BBS10/CEP290/POC1B/CCDC38/RFX4/TCHP/IFT81/…	300	0.0187009	0.0177566	Whole genome	3.63176
GO:0006650	glycerophospholipid metabolic process	281/16042	289/17402	0.000239275	0.106939	0.104292	PLCH2/PIK3CD/PLA2G2E/PLA2G2A/PLA2G5/PLA2G2D/PLA2G2F/PLA2G2C/PIGV/FABP3/INPP5B/MFSD2A/PIK3R3/SLC44A5/PIGK/SLC44A3/CEPT1/ACP6/MTMR11/PIP5K1A/PI4KB/THEM5/DPM3/PIGM/APOA2/PIGC/PRDX6/PLA2G4A/ETNK2/PIK3C2B/LPGAT1/BPNT1/CAPN2/ITPKB/GNPAT/PIP4K2A/CHAT/IPMK/PTEN/PIPSL/PLCE1/PI4K2A/GPAM/PNLIPRP2/INPP5F/INPP5A/PTDSS2/OSBPL5/PGAP2/FAR1/PIK3C2A/DGKZ/NR1H3/PTPMT1/PLCB3/PITPNM1/CHKA/INPPL1/UVRAG/RAB38/MTMR2/ATM…	281	0.0175165	0.0166073	Whole genome	3.6211
GO:0001659	temperature homeostasis	178/16042	181/17402	0.000276784	0.111105	0.108355	PRDM16/MFN2/MFAP2/ALPL/KDM1A/GPR3/EDN2/CPT2/ACOT11/OMA1/DOCK7/LEPR/PTGER3/PRKAB2/ZBTB7B/SLC25A44/PTGS2/ADIPOR1/ADORA1/G0S2/ESRRG/FH/FFAR4/SCD/ELOVL3/ADRB1/PWWP2B/LGR4/NR1H3/BSCL2/UCP2/SLN/IL18/DRD2/ADIPOR2/WNT10B/LETMD1/HOXC10/STAT6/DDIT3/APPL2/CMKLR1/KSR2/PRKAB1/PGAM5/FOXO1/TNFSF11/HTR2A/RB1/EDNRB/NOVA1/DIO2/TSHR/DYNC1H1/GATM/TLE3/IGF1R/ABAT/IL4R/ZNF423/NOD2/FTO/FOXC2/TRPV1/ACADVL/YBX2/KDM6B/TRP…	178	0.0110959	0.0104011	Whole genome	3.55786
GO:0048880	sensory system development	383/16042	397/17402	0.000304566	0.111105	0.108355	SAMD11/GNB1/SKI/HES5/NPHP4/ANGPTL7/MFN2/EPHA2/MFAP2/C1QA/EPHB2/GRHL3/CLIC4/PHACTR4/HDAC1/HPCA/COL8A2/MFSD2A/FOXE3/NFIA/RPE65/BARHL2/BCAR3/OLFM3/GNAT2/WNT2B/HIPK1/NOTCH2/GJA8/PYGO2/LENEP/NES/ATF6/PBX1/FASLG/CRB1/CACNA1S/KDM5B/ATP2B4/RD3/PROX1/TGFB2/WNT9A/GATA3/VIM/PTF1A/RAB18/ZEB1/NRP1/RET/VSTM4/ATOH7/OPN4/RBP4/PAX2/PITX3/VAX1/TH/CDKN1C/RRM1/TUB/USH1C/SLC17A6/PAX6/RCN1/WT1/FJX1/CNTF/TCIRG1/LRP5/TS…	383	0.0238748	0.0228135	Whole genome	3.51632
GO:0042476	odontogenesis	128/16042	129/17402	0.000318828	0.111105	0.108355	ALPL/ID3/HDAC1/CSF3R/WLS/LHX8/CSF1/TUFT1/CD34/TGFB2/ZNF22/BMPR1A/NKX2-3/FGF8/FGFR2/STIM1/ADM/TRAF6/LRP4/TCIRG1/FGF4/RELT/MMP20/AQP5/AQP6/SP7/TNFSF11/PAX9/BMP4/TGFB3/SLC24A4/BCL11B/JAG2/WDR72/CCDC154/CEMP1/ROGDI/PRKCB/SMPD3/ANKRD11/SP6/NGFR/DLX3/COL1A1/AXIN2/FAM20A/APCDD1/GATA6/BSG/BAX/KLK4/KLK5/OSR1/FOXI3/CNNM4/EDAR/BCL2L11/GLI2/ACVR2A/ITGB6/DLX1/DLX2/WNT6/WNT10A/BMP2/SRC/BMP7/LAMA5/TSPEAR/TBX1/N…	128	0.00797905	0.00741294	Whole genome	3.49644
GO:0034446	substrate adhesion-dependent cell spreading	98/16042	98/17402	0.00033614	0.111105	0.108355	VAMP3/PDPN/RCC2/CDC42/TACSTD2/GBP1/S100A10/EFNA1/MYOC/LAMC1/KIF14/SRGAP2/ITGA8/NRP1/DOCK1/ILK/AKIP1/PARVA/MDK/LPXN/FERMT3/FZD4/APOA1/PKP2/ITGB7/NTN4/CORO1C/PXN/POSTN/OLFM4/ARHGEF7/FERMT2/TYRO3/PEAK1/CIB1/CRK/C1QBP/SRCIN1/ITGB3/UNC13D/P4HB/RAC3/CALR/ACTN4/AXL/MYADM/ITGB1BP1/RAB1A/ANTXR1/LIMS1/MERTK/LIMS2/ITGA4/ITGAV/FZD7/FN1/ARPC2/SRC/PREX1/CASS4/LAMA5/CRKL/TRIOBP/PARVB/PARVG/FBLN1/CSPG5/RHOA/EPHB…	98	0.00610896	0.00563154	Whole genome	3.47348
GO:0043010	camera-type eye development	329/16042	340/17402	0.000337382	0.111105	0.108355	SAMD11/GNB1/SKI/HES5/NPHP4/ANGPTL7/MFN2/EPHA2/EPHB2/GRHL3/CLIC4/PHACTR4/HDAC1/HPCA/COL8A2/MFSD2A/FOXE3/NFIA/RPE65/BARHL2/BCAR3/GNAT2/WNT2B/HIPK1/NOTCH2/GJA8/PYGO2/LENEP/NES/CRB1/CACNA1S/KDM5B/ATP2B4/RD3/PROX1/TGFB2/WNT9A/GATA3/VIM/PTF1A/ZEB1/NRP1/RET/VSTM4/ATOH7/OPN4/RBP4/PAX2/PITX3/VAX1/TH/CDKN1C/RRM1/TUB/USH1C/SLC17A6/PAX6/RCN1/WT1/FJX1/CNTF/TCIRG1/LRP5/TSKU/FZD4/TMEM135/FAT3/MTNR1B/DRD2/MFRP/T…	329	0.0205087	0.019538	Whole genome	3.47188
GO:2000177	regulation of neural precursor cell proliferation	97/16042	97/17402	0.000364811	0.114131	0.111306	KDM1A/DMRTA2/GNG5/PTBP2/HAPLN2/BCAN/NES/KIFAP3/ASPM/GPR37L1/BTG2/PROX1/WNT3A/GJC2/DISC1/ITGB1/PITX3/SHOC2/VAX1/CEND1/ILK/RASSF10/PAX6/MDK/DRD2/CDON/LRRK2/NAP1L1/ASCL1/APPL2/LHX5/KDM2B/FOXO1/DCT/FOXG1/HIF1A/SPINT1/DLL4/ELL3/ACAN/HAPLN3/SHCBP1/CX3CL1/TP53/SLC6A4/NF1/LHX1/CDH2/SKOR2/NCAN/HAPLN4/WDR62/SPINT2/SIRT2/ID2/SIX3/EMX1/LIMS2/LRP2/INSM1/ZNF335/PDE9A/NF2/SOX10/TRIM71/CX3CR1/CTNNB1/RHOA/GNAI2/W…	97	0.00604663	0.00557407	Whole genome	3.43793
GO:0043161	proteasome-mediated ubiquitin-dependent protein catabolic process	320/12281	376/17402	2.2146e-11	1.19709e-07	1.0426e-07	DVL1/PEX10/PARK7/SPSB1/UBE4B/FBXO2/FBXO6/RNF186/RPL11/UBXN11/PSMB2/CDC20/PLK3/HECTD3/FAF1/ZYG11B/PSMA5/TRIM45/PSMD4/PSMB4/UBQLN4/KLHL20/UCHL5/KIF14/DTL/WDR26/RNF187/CUL2/UBE2D1/SIRT1/ANAPC16/ZSWIM8/BTRC/FBXW4/TRIM3/PSMA1/FBXO3/AMBRA1/PSMC3/DTX4/UBXN1/KAT5/ANAPC15/ARRB1/BIRC2/CUL5/FBXL14/SPSB2/KLHL42/AMN1/WNT10B/PCBP2/DDIT3/MDM2/UBE2N/KCTD10/ANAPC7/FBXW8/RNF10/ANAPC5/RNF34/KBTBD6/KBTBD7/FBXL3/CDC1…	320	0.0260565	0.0216067	Promoter binding	10.6547
GO:0080135	regulation of cellular response to stress	397/12281	476/17402	3.82642e-11	1.19709e-07	1.0426e-07	PHF13/PARK7/ENO1/MTOR/MAD2L2/PINK1/KDM1A/AUNIP/ARID1A/RPA2/EYA3/TAF12/MEAF6/ZMPSTE24/PTPRF/DMAP1/PRDX1/TXNDC12/USP1/DDAH1/RTCA/LRIG2/CERS2/VPS72/ZBTB7B/MUC1/ARHGEF2/UBQLN4/ATF6/TADA1/IER5/DHX9/PTGS2/UCHL5/PPP1R15B/DYRK3/MAPKAPK2/SMYD2/KCNK2/PARP1/TAF5L/FMN2/EPC1/CXCL12/ALOX5/ERCC6/PARG/ZNF365/SIRT1/AIFM2/MICU1/FAS/ANKRD1/TAF5/INPP5F/MGMT/MIR210/TAF10/USP47/SVIP/CD44/CREB3L1/NR1H3/UBXN1/TAF6L/OTUB…	397	0.0323264	0.0273532	Promoter binding	10.4172
GO:0006260	DNA replication	233/12281	267/17402	6.4277e-11	1.34061e-07	1.16759e-07	CDC42/ID3/RPA2/MEAF6/ZMPSTE24/NASP/FAF1/ORC1/NFIA/CDC7/S100A11/DHX9/UCHL5/NUCKS1/DTL/SDE2/PARP1/GTPBP4/KIN/MCM10/GDF2/CDK1/ZNF365/DNA2/NOC3L/POLL/SMC3/ADRA2A/MCMBP/RRM1/WEE1/E2F8/SSRP1/FAM111B/FAM111A/POLA2/MUS81/POLD4/POLD3/TBRG1/CHEK1/NFRKB/PTMS/AICDA/CDKN1B/RECQL/DDX11/MCRS1/ATF1/ACVRL1/TIMELESS/PRIM1/GLI1/HELB/NAP1L1/E2F7/RFC5/CDK2AP1/POLE/BRCA2/RFC3/SUPT16H/BAZ1A/FANCM/POLE2/WDHD1/EXD2/YY1/C…	233	0.0189724	0.0153431	Promoter binding	10.1919
GO:0051052	regulation of DNA metabolic process	400/12281	483/17402	2.26811e-10	3.54789e-07	3.09e-07	PHF13/DFFA/EXOSC10/MAD2L2/CDC42/KDM1A/ID3/AUNIP/ARID1A/RPA2/EYA3/TAF12/MEAF6/RLF/ZMPSTE24/DMAP1/FAF1/USP1/CDC7/VPS72/S100A11/UBQLN4/SMG5/TADA1/TNFSF4/DHX9/UCHL5/NEK7/NUCKS1/IL10/NEK2/KCNK2/NVL/PARP1/TAF5L/FMN2/HNRNPU/GTPBP4/PRKCQ/EPC1/GDF2/ERCC6/PARG/A1CF/CDK1/ZNF365/SIRT1/DNA2/STOX1/ANKRD1/TNKS2/TAF5/SMC3/NSMCE4A/MGMT/TAF10/WEE1/E2F8/NAT10/TAF6L/OTUB1/MEN1/DPF2/KAT5/CLCF1/FAM168A/RNF169/RPS3/CHE…	400	0.0325706	0.0277554	Promoter binding	9.64434
GO:0045017	glycerolipid biosynthetic process	212/12281	243/17402	4.94688e-10	6.19053e-07	5.39158e-07	PIK3CD/PIGV/MFSD2A/PIK3R3/PIGK/SLC44A3/CEPT1/ACP6/PIP5K1A/PI4KB/DPM3/PIGM/APOA2/PIGC/PLA2G4A/ETNK2/PIK3C2B/LPGAT1/BPNT1/CAPN2/ITPKB/GNPAT/PIP4K2A/CHAT/SIRT1/PLCE1/PI4K2A/GPAM/INPP5F/PTDSS2/PNPLA2/PGAP2/FAR1/PIK3C2A/DGKZ/NR1H3/PTPMT1/DAGLA/KAT5/PITPNM1/CHKA/INPPL1/MOGAT2/DGAT2/UVRAG/THRSP/MTMR2/APOA1/LPCAT3/PIK3C2G/ETNK1/DGKA/PIP4K2C/AVIL/SOCS2/NR1H4/CHPT1/PITPNM2/SCARB1/TPTE2/MTMR6/DGKH/ANG/ABHD4…	212	0.0172624	0.0139639	Promoter binding	9.30567
GO:0006650	glycerophospholipid metabolic process	247/12281	289/17402	1.80709e-09	1.8845e-06	1.64128e-06	PLCH2/PIK3CD/PLA2G2E/PLA2G2A/PLA2G5/PLA2G2F/PIGV/INPP5B/MFSD2A/PIK3R3/PIGK/SLC44A3/CEPT1/ACP6/MTMR11/PIP5K1A/PI4KB/DPM3/PIGM/APOA2/PIGC/PLA2G4A/ETNK2/PIK3C2B/LPGAT1/BPNT1/CAPN2/ITPKB/GNPAT/PIP4K2A/CHAT/IPMK/PLCE1/PI4K2A/GPAM/PNLIPRP2/INPP5F/INPP5A/PTDSS2/OSBPL5/PGAP2/FAR1/PIK3C2A/DGKZ/NR1H3/PTPMT1/PLCB3/PITPNM1/CHKA/INPPL1/UVRAG/MTMR2/APOA1/PHB2/LPCAT3/PIK3C2G/ETNK1/DGKA/PIP4K2C/OSBPL8/SOCS2/NR1H…	247	0.0201124	0.0166073	Promoter binding	8.74302
GO:0008654	phospholipid biosynthetic process	208/12281	240/17402	2.66472e-09	2.38188e-06	2.07447e-06	PIK3CD/DHDDS/PIGV/MFSD2A/PIK3R3/PIGK/SLC44A3/CEPT1/HMGCS2/ACP6/PIP5K1A/PI4KB/PMVK/DPM3/FDPS/PIGM/APOA2/PIGC/PLA2G4A/ETNK2/PIK3C2B/LPGAT1/BPNT1/CAPN2/ITPKB/GNPAT/GGPS1/IDI1/PIP4K2A/CHAT/SGMS1/SAMD8/PI4K2A/GPAM/INPP5F/PTDSS2/PGAP2/FAR1/PIK3C2A/DGKZ/PTPMT1/OSBP/PITPNM1/CHKA/INPPL1/UVRAG/MTMR2/APOA1/LPCAT3/PIK3C2G/ETNK1/DGKA/PIP4K2C/SOCS2/NR1H4/CHPT1/PITPNM2/TPTE2/MTMR6/DGKH/ABHD4/AJUBA/FITM1/ATG14/P…	208	0.0169367	0.0137915	Promoter binding	8.57435
GO:0046486	glycerolipid metabolic process	317/12281	381/17402	6.19159e-09	4.84259e-06	4.21761e-06	PLCH2/PIK3CD/PLA2G2E/PLA2G2A/PLA2G5/PLA2G2F/LYPLA2/PIGV/INPP5B/MFSD2A/PIK3R3/FAAH/PCSK9/PIGK/SLC44A3/CEPT1/ACP6/MTMR11/PIP5K1A/PI4KB/DPM3/PIGM/APOA2/PIGC/PLA2G4A/ETNK2/PIK3C2B/LPGAT1/BPNT1/CAPN2/ITPKB/GNPAT/PIP4K2A/CHAT/IPMK/SIRT1/LIPA/PLCE1/PI4K2A/GPAM/PNLIPRP2/INPP5F/INPP5A/PTDSS2/PNPLA2/OSBPL5/PGAP2/FAR1/PIK3C2A/CAT/DGKZ/NR1H3/PTPMT1/DAGLA/PLCB3/MIR192/KAT5/PITPNM1/CHKA/CPT1A/INPPL1/MOGAT2/DGA…	317	0.0258122	0.021894	Promoter binding	8.2082
GO:0006644	phospholipid metabolic process	295/12281	353/17402	8.30841e-09	5.40506e-06	4.70749e-06	PLCH2/PIK3CD/PLA2G2E/PLA2G2A/PLA2G5/PLA2G2F/DHDDS/PIGV/SMPDL3B/INPP5B/MFSD2A/PIK3R3/PCSK9/PIGK/SLC44A3/CEPT1/HMGCS2/ACP6/MTMR11/PIP5K1A/PI4KB/PMVK/DPM3/FDPS/PIGM/APOA2/PIGC/PLA2G4A/ETNK2/PIK3C2B/LPGAT1/BPNT1/CAPN2/ITPKB/GNPAT/GGPS1/IDI1/PIP4K2A/CHAT/SGMS1/IPMK/PLA2G12B/SAMD8/PLCE1/PI4K2A/GPAM/PNLIPRP2/INPP5F/INPP5A/PTDSS2/OSBPL5/PGAP2/SMPD1/FAR1/PIK3C2A/DGKZ/NR1H3/PTPMT1/OSBP/PLCB3/PITPNM1/CHKA/I…	295	0.0240208	0.020285	Promoter binding	8.08048
GO:0048193	Golgi vesicle transport	239/12281	281/17402	8.63842e-09	5.40506e-06	4.70749e-06	VAMP3/PEF1/TRAPPC3/MACF1/EPS15/TMED5/SORT1/SEC22B/GOLPH3L/RAB13/SCAMP3/KLHL20/SEC16B/STX6/RABIF/KLHL12/MIA3/CNIH4/COG2/EXOC8/OPTN/ANK3/SAR1A/SEC24C/EXOC6/SEC31B/GBF1/ARL3/SEC23IP/BET1L/OSBPL5/COPB1/ARFGAP2/STX5/VPS51/SCYL1/RAB1B/YIF1A/BBS1/RAB6A/UVRAG/ZW10/ARCN1/HYOU1/SORL1/CCDC91/ERGIC2/ARF3/KRT18/COPZ1/MON2/TMED2/COG6/COG3/LAMP1/AP1G2/SCFD1/SEC23A/TRAPPC6B/MIA2/VTI1B/TMED10/TRIP11/GOLGA5/SNAP23…	239	0.019461	0.0161476	Promoter binding	8.06357
GO:0042176	regulation of protein catabolic process	287/12281	343/17402	1.02273e-08	5.81748e-06	5.06667e-06	DVL1/PARK7/FBXO2/MAD2L2/TNFRSF1B/ATP13A2/PINK1/RPL11/CDC20/PLK3/FAF1/ZYG11B/PCSK9/LRIG2/SEC22B/OAZ3/UBQLN4/DEDD/UCHL5/TMEM9/MDM4/IL10/C4BPB/DTL/FMN2/TSPAN15/IDE/BTRC/ADRA2A/ADAM8/CD81/NELL1/SVIP/PACSIN3/PSMC3/TMEM132A/UBXN1/STX5/RELA/AQP11/RDX/VPS11/SORL1/CDKN1B/WNT10B/RNF41/LRP1/AGAP2/MDM2/TMTC3/FBXW8/FOXO1/NUDT15/MYCBP2/PSME1/PSME2/HECTD1/TMX1/PSMC6/STYX/DACT1/PSEN1/PSMC1/ATXN3/HSP90AA1/BAG5/AK…	287	0.0233694	0.0197104	Promoter binding	7.99024
GO:0046474	glycerophospholipid biosynthetic process	174/12281	199/17402	1.22199e-08	6.37167e-06	5.54934e-06	PIK3CD/PIGV/MFSD2A/PIK3R3/PIGK/SLC44A3/CEPT1/ACP6/PIP5K1A/PI4KB/DPM3/PIGM/APOA2/PIGC/PLA2G4A/ETNK2/PIK3C2B/BPNT1/CAPN2/ITPKB/GNPAT/PIP4K2A/CHAT/PI4K2A/GPAM/INPP5F/PTDSS2/PGAP2/FAR1/PIK3C2A/DGKZ/PTPMT1/PITPNM1/CHKA/INPPL1/UVRAG/MTMR2/APOA1/LPCAT3/PIK3C2G/ETNK1/DGKA/PIP4K2C/SOCS2/NR1H4/CHPT1/PITPNM2/TPTE2/MTMR6/DGKH/ABHD4/AJUBA/ATG14/PIGH/TTC7B/LPCAT4/ITPKA/PIGB/PIGQ/SOCS1/SMG1/CLN3/CDIPT/LPCAT2/LC…	174	0.0141682	0.0114355	Promoter binding	7.91293
GO:0007005	mitochondrion organization	376/12281	460/17402	1.82822e-08	8.79937e-06	7.66373e-06	ATAD3B/ATAD3A/DNAJC11/PARK7/SLC25A33/MFN2/VPS13D/ATP13A2/MUL1/PINK1/HMGCL/STPG1/MTFR1L/SFN/SLC9A1/IFI6/SESN2/NDUFS5/ATPAF1/OMA1/ATG4C/GCLM/SNX7/PRMT6/MCL1/CTSK/THEM4/JTB/HAX1/MSTO1/LMNA/NDUFS2/ADCY10/PARP1/AKT3/COX20/OPTN/YME1L1/KIF5B/TFAM/DNA2/STOX1/SUPV3L1/AIFM2/MCU/VDAC2/PPIF/GHITM/LIPA/IFIT2/PYROXD2/BLOC1S2/ZDHHC6/PRDX3/BNIP3/RRM1/TIMM10B/AMBRA1/MTCH2/TIMM10/TMEM223/MARK2/ATG2A/NDUFS8/CTTN/PD…	376	0.0306164	0.0264337	Promoter binding	7.73797
GO:0034470	ncRNA processing	329/12281	399/17402	2.33652e-08	1.04426e-05	9.09488e-06	NOL9/EXOSC10/RPL11/LIN28A/YTHDF2/PUM1/ZBTB8OS/AGO4/AGO1/AGO3/SNIP1/TRIT1/ZMPSTE24/EBNA1BP2/ERI3/RPS8/TOE1/NSUN4/KTI12/TYW3/RPF1/ZNHIT6/RPL5/INTS3/RPS27/ADAR/TDRD5/RNASEL/TSEN15/TRMT1L/RRP15/NVL/SDE2/TARBP1/RBM34/HEATR1/TFB2M/GTPBP4/RPP38/TRDMT1/NSUN6/BMS1/DDX21/RPS24/RPP30/RRP12/EXOSC1/NPM3/NOLC1/TDRD1/TRUB1/RRP8/METTL15/NAT10/CLP1/TUT1/INTS5/WDR74/TRPT1/TRMT112/SART1/INTS4/PIWIL4/ALKBH8/DDX10/PI…	329	0.0267893	0.0229284	Promoter binding	7.63143
GO:0006352	DNA-templated transcription initiation	150/12281	170/17402	3.12087e-08	1.30182e-05	1.13381e-05	NOC2L/CTNNBIP1/PADI2/E2F2/ARID1A/MED18/TAF12/MED8/JUN/GTF2B/TAF13/VPS72/USP21/RBBP5/TFB2M/TAF3/ERCC6/TFAM/TAF5/TAF10/MED19/POLR2G/TAF6L/TRMT112/MEN1/FOSL1/PAAF1/RSF1/MED17/KMT2A/ATF7IP/MED21/WNT10B/SMARCD1/BAZ2A/CDK4/CAND1/HNF1A/HMGB1/FOXO1/GTF2F2/MED4/PCID2/NFKBIA/PSMC6/MED6/GTF2A1/BRF1/GTF2A2/SNAPC5/GLYR1/RRN3/RRN3P1/GTF3C1/RRN3P2/MAZ/KAT8/BRD7/TAF1C/MED11/MED31/MYOCD/MED9/HNF1B/MED1/MED24/THRA…	150	0.012214	0.00976899	Promoter binding	7.50572
GO:0006302	double-strand break repair	235/12281	279/17402	6.94192e-08	2.71472e-05	2.36436e-05	MAD2L2/KDM1A/AUNIP/ARID1A/RPA2/EYA3/SFPQ/MEAF6/DMAP1/RAD54L/CDC7/DCLRE1B/VPS72/POGZ/INTS3/UBQLN4/NUCKS1/PARP1/FMN2/DCLRE1C/EPC1/ERCC6/ZNF365/SIRT1/DNA2/DNTT/POLL/SFR1/DCLRE1A/NSMCE4A/MGMT/TNKS1BP1/PRPF19/OTUB1/CDCA5/DPF2/KAT5/MUS81/KDM2A/RNF169/UVRAG/CHEK1/RAD52/RHNO1/FOXM1/RAD51AP1/IFFO1/CHD4/RECQL/DDX11/ARID2/SMARCD1/SMARCC2/TIMELESS/HMGA2/HELB/YEATS4/UBE2N/PARPBP/BCL7A/EP400/HMGB1/BRCA2/ERCC5/…	235	0.0191352	0.0160326	Promoter binding	7.15852
GO:0007015	actin filament organization	357/12281	438/17402	7.69076e-08	2.83065e-05	2.46533e-05	ESPN/MTOR/MAD2L2/ARHGEF10L/CAPZB/CDC42/ASAP3/STMN1/SLC9A1/WASF2/MARCKSL1/SH3D21/CAP1/TACSTD2/KANK4/CNN3/S1PR1/RHOC/S100A10/TPM3/HAX1/ARHGEF2/IQGAP3/TAGLN2/F11R/RGS4/ARPC5/PROX1/ENAH/ARF1/RHOU/ACTA1/FMN2/FAM171A1/MSRB2/ABI1/SVIL/ARHGAP12/NRP1/CXCL12/RHOBTB1/SYNPO2L/PDLIM1/SORBS1/ADD3/NRAP/RNH1/RHOG/SWAP70/MICAL2/USH1C/GAS2/TTC17/CDC42EP2/CFL1/SPTBN2/RHOD/SSH3/CORO1B/PPFIA1/CTTN/INPPL1/ARAP1/FCHSD2…	357	0.0290693	0.0251695	Promoter binding	7.11403
GO:0016236	macroautophagy	271/12281	326/17402	9.17473e-08	3.18924e-05	2.77764e-05	MTOR/MFN2/VPS13D/DNAJC16/ATP13A2/RNF186/PINK1/EPHB2/STX12/SESN2/ATP6V0B/ATG4C/SH3GLB1/SNX7/GNAI3/SEC22B/LIX1L/CTSK/SNAPIN/UBQLN4/UFC1/ADCY10/QSOX1/PIK3C2B/YOD1/RAB3GAP2/EXOC8/LGALS8/OPTN/STAM/PIP4K2A/ARMC3/ACBD5/MAPK8/SIRT1/VPS26A/TBC1D12/BAG3/BNIP3/CTSD/TMEM41B/TSG101/TRAF6/AMBRA1/VPS37C/ATG2A/CAPN1/RAB1B/TCIRG1/CTTN/ATG16L2/UVRAG/PAFAH1B2/EI24/GAPDH/PHB2/PEX5/GABARAPL1/DNM1L/LACRT/RNF41/PIP4K2C…	271	0.0220666	0.0187335	Promoter binding	7.03741
GO:0120031	plasma membrane bounded cell projection assembly	402/12281	498/17402	1.0689e-07	3.52007e-05	3.06577e-05	AGRN/WRAP73/ESPN/MTOR/EPHA2/CROCC/RCC2/CAPZB/UBXN10/RAP1GAP/CDC42/EPHB2/WASF2/CCDC28B/AKIRIN1/SPATA6/TACSTD2/SSX2IP/LPAR3/ODF2L/FNBP1L/CDC14A/S1PR1/VAV3/CELSR2/EPS8L3/SPAG17/PIP5K1A/KCNJ10/GORAB/CEP350/SRGAP2/DISC1/GDI2/MEIG1/SPAG6/ITGB1/NRP1/VCL/PLCE1/TCTN3/CC2D2B/DNMBP/GBF1/ARL3/NEURL1/BBIP1/ABLIM1/WDR11/HRAS/TMEM80/EPS8L2/KCNQ1/RHOG/DNHD1/PARVA/TMEM138/TMEM216/EHD1/CDC42EP2/BBS1/RHOD/CTTN/INPP…	402	0.0327335	0.0286174	Promoter binding	6.97106
GO:0010506	regulation of autophagy	283/12281	342/17402	1.1509e-07	3.60059e-05	3.1359e-05	PARK7/MTOR/VPS13D/ATP13A2/PINK1/SESN2/RRAGC/ZMPSTE24/KDM4A/ATP6V0B/PLK3/TMEM59/LEPR/USP33/SH3GLB1/SNX7/GNAI3/PTPN22/SEC22B/MCL1/HAX1/UBQLN4/IFI16/ATF6/ADCY10/ABL2/QSOX1/IL10/RAB3GAP2/EXOC8/GPR137B/OPTN/PIP4K2A/CCNY/MAPK8/CISD1/SIRT1/VPS26A/PSAP/TRIM8/BAG3/BNIP3/NLRP6/TRIM21/TRIM68/TRIM6/TRIM34/TRIM5/TRIM22/EIF4G2/PIK3C2A/SVIP/AMBRA1/GPR137/ATG2A/CAPN1/KAT5/TPCN2/CTTN/UVRAG/PAFAH1B2/IL10RA/WNK1/GA…	283	0.0230437	0.0196529	Promoter binding	6.93896
GO:0031424	keratinization	9/238	81/17402	1.59559e-06	0.00478677	0.00431817	KRT16/SPRR2D/KRT81/KRT86/KRT17/KRT6A/KRT6B/KRT80/KRT7	9	0.0378151	0.00465464	Upregulated mRNA	5.79708
GO:0009913	epidermal cell differentiation	14/238	237/17402	5.037e-06	0.00612906	0.00552905	KRT16/SPRR2D/KRT81/GLI1/KRT86/KRT17/KRT6A/ANKRD24/KRT6B/KRT80/CDKN1A/ANXA1/KRT7/MAFF	14	0.0588235	0.0136191	Upregulated mRNA	5.29783
GO:0045109	intermediate filament organization	8/238	72/17402	6.12906e-06	0.00612906	0.00552905	KRT16/KRT81/KRT86/KRT17/KRT6A/KRT6B/KRT80/KRT7	8	0.0336134	0.00413746	Upregulated mRNA	5.21261
GO:0008544	epidermis development	17/238	373/17402	1.57539e-05	0.0066468	0.00599612	KRT16/SPRR2D/KRT81/GLI1/KRT86/KRT17/KRT6A/ANKRD24/KRT6B/KRT80/EMP1/CDKN1A/ANXA1/KRT7/LAMB3/MAFF/ALOX12B	17	0.0714286	0.0214343	Upregulated mRNA	4.80261
GO:0070059	intrinsic apoptotic signaling pathway in response to endoplasmic reticulum stress	7/238	60/17402	1.70803e-05	0.0066468	0.00599612	TRIB3/DDIT3/CEBPB/PMAIP1/PPP1R15A/XBP1/HERPUD1	7	0.0294118	0.00344788	Upregulated mRNA	4.7675
GO:0097193	intrinsic apoptotic signaling pathway	15/238	300/17402	1.71968e-05	0.0066468	0.00599612	NUPR1/DDIT4/TRIB3/ARHGEF2/DDIT3/CEBPB/PMAIP1/PLAUR/PPP1R15A/IER3/CDKN1A/TP73/HIC1/XBP1/HERPUD1	15	0.0630252	0.0172394	Upregulated mRNA	4.76455
GO:0046434	organophosphate catabolic process	13/238	230/17402	1.76131e-05	0.0066468	0.00599612	HKDC1/NUPR1/UPP1/DDIT4/PLA2G4C/NTSR1/GPCPD1/ZBTB20/IER3/NT5M/PDE1A/ABHD12/HK1	13	0.0546218	0.0132169	Upregulated mRNA	4.75416
GO:0042594	response to starvation	12/238	197/17402	1.77248e-05	0.0066468	0.00599612	UPP1/MAP1LC3B/MAP1LC3B2/DDIT3/PMAIP1/WIPI1/ASNS/PCK2/CDKN1A/SESN2/XBP1/BHLHA15	12	0.0504202	0.0113205	Upregulated mRNA	4.75142
GO:0030216	keratinocyte differentiation	11/238	171/17402	2.40271e-05	0.00800904	0.007225	KRT16/SPRR2D/KRT81/KRT86/KRT17/KRT6A/KRT6B/KRT80/CDKN1A/ANXA1/KRT7	11	0.0462185	0.00982646	Upregulated mRNA	4.6193
GO:0042149	cellular response to glucose starvation	6/238	44/17402	2.80778e-05	0.00842334	0.00759874	UPP1/PMAIP1/ASNS/SESN2/XBP1/BHLHA15	6	0.0252101	0.00252845	Upregulated mRNA	4.55164
GO:0071496	cellular response to external stimulus	15/238	320/17402	3.6375e-05	0.00940772	0.00848675	UPP1/PRKAB2/MAP1LC3B/MAP1LC3B2/ASGR1/PMAIP1/WIPI1/ENG/ASNS/CDKN1A/FOSL1/SESN2/XBP1/GADD45A/BHLHA15	15	0.0630252	0.0183887	Upregulated mRNA	4.4392
GO:0045104	intermediate filament cytoskeleton organization	8/238	92/17402	3.76989e-05	0.00940772	0.00848675	KRT16/KRT81/KRT86/KRT17/KRT6A/KRT6B/KRT80/KRT7	8	0.0336134	0.00528675	Upregulated mRNA	4.42367
GO:0045103	intermediate filament-based process	8/238	93/17402	4.07668e-05	0.00940772	0.00848675	KRT16/KRT81/KRT86/KRT17/KRT6A/KRT6B/KRT80/KRT7	8	0.0336134	0.00534421	Upregulated mRNA	4.38969
GO:0031668	cellular response to extracellular stimulus	13/238	255/17402	5.16162e-05	0.0110606	0.00997783	UPP1/PRKAB2/MAP1LC3B/MAP1LC3B2/ASGR1/PMAIP1/WIPI1/ASNS/CDKN1A/FOSL1/SESN2/XBP1/BHLHA15	13	0.0546218	0.0146535	Upregulated mRNA	4.28721
GO:0009991	response to extracellular stimulus	19/238	498/17402	5.80008e-05	0.0116002	0.0104646	UPP1/MAP1B/CYP1A1/BMP8A/PRKAB2/MAP1LC3B/WNK4/MAP1LC3B2/DDIT3/ASGR1/PMAIP1/WIPI1/ASNS/PCK2/CDKN1A/FOSL1/SESN2/XBP1/BHLHA15	19	0.0798319	0.0286174	Upregulated mRNA	4.23657
GO:0046685	response to arsenic-containing substance	5/238	32/17402	6.8337e-05	0.0126916	0.0114491	CYP1A1/MKNK2/CPEB2/CDKN1A/ZFAND2A	5	0.0210084	0.00183887	Upregulated mRNA	4.16534
GO:0009267	cellular response to starvation	10/238	160/17402	7.1919e-05	0.0126916	0.0114491	UPP1/MAP1LC3B/MAP1LC3B2/PMAIP1/WIPI1/ASNS/CDKN1A/SESN2/XBP1/BHLHA15	10	0.0420168	0.00919435	Upregulated mRNA	4.14316
GO:0061041	regulation of wound healing	9/238	134/17402	9.53378e-05	0.0158896	0.0143341	HBEGF/SERPINE1/PLAUR/PHLDB2/ANXA1/PDGFB/XBP1/F3/DUOX1	9	0.0378151	0.00770026	Upregulated mRNA	4.02074
GO:0001676	long-chain fatty acid metabolic process	8/238	108/17402	0.000118232	0.0186683	0.0168407	PLA2G4C/CYP1A1/FAAH2/FAAH/ABHD12/ACSL5/AIG1/ALOX12B	8	0.0336134	0.00620618	Upregulated mRNA	3.92726
GO:0019369	arachidonic acid metabolic process	6/238	57/17402	0.000124468	0.0186702	0.0168425	PLA2G4C/CYP1A1/FAAH2/FAAH/ABHD12/ALOX12B	6	0.0252101	0.00327549	Upregulated mRNA	3.90494
GO:0006261	DNA-templated DNA replication	32/1399	153/17402	4.33214e-07	0.00242036	0.0022746	POLD4/ZRANB3/ASF1A/FBXO5/TIMELESS/GINS2/POLA2/PARP1/MCM6/BARD1/MCM3/TK1/CDT1/RFC3/MCM5/GINS4/TONSL/POLE/DNA2/RECQL4/LIG1/ORC1/MCIDAS/SAMHD1/CCNE2/CCNE1/TICRR/MCM10/POLD1/MCM4/MCM2/E2F8	32	0.0228735	0.00879209	Downregulated mRNA	6.3633
GO:0000819	sister chromatid segregation	40/1399	221/17402	9.44359e-07	0.00263807	0.00247919	CHMP2A/PIBF1/CHMP4C/GOLGA2/HNRNPU/FBXO5/ARID1A/SPC25/BIRC5/DIS3L2/RANGRF/BUB1/TUBG2/SPAG5/CDT1/KIF18B/NUSAP1/SMC2/SMARCD3/NCAPG/KIF11/EML3/SMARCC1/KIFC1/ZWINT/CENPE/SMARCD2/NCAPD3/ESPL1/SMC1A/CENPI/INCENP/NCAPH/MYBL2/TUBG1/SMARCC2/DPF1/NCAPG2/DPF3/KAT2B	40	0.0285919	0.0126997	Downregulated mRNA	6.02486
GO:0006260	DNA replication	45/1399	267/17402	1.58447e-06	0.0029508	0.00277309	NFIB/S100A11/POLD4/ZRANB3/GLI2/ASF1A/FBXO5/CHAF1A/TIMELESS/PIF1/GINS2/PDS5A/CHAF1B/POLA2/LPIN1/PARP1/MCM6/BARD1/MCM3/TK1/DHX9/CDT1/RFC3/GRWD1/MCM5/GINS4/TONSL/POLE/DNA2/RBBP7/RECQL4/LIG1/ORC1/JADE3/MCIDAS/SAMHD1/CCNE2/FAM111B/CCNE1/TICRR/MCM10/POLD1/MCM4/MCM2/E2F8	45	0.0321658	0.0153431	Downregulated mRNA	5.80012
GO:0000280	nuclear division	61/1399	415/17402	2.97623e-06	0.00352933	0.00331678	CHMP2A/LIF/NFIB/CUL7/PIBF1/RPS6KA2/REEP4/TGFA/ZCWPW1/CHMP4C/TOM1L1/GOLGA2/PLCB1/SIRT7/HNRNPU/ASPM/FBXO5/SPC25/BIRC5/DIS3L2/RAD54L/RANGRF/BUB1/MSX2/BCL2L11/TUBG2/SPAG5/CKS2/CDT1/KIF18B/FANCA/NUSAP1/BMP4/SMC2/NCAPG/KIF11/EML3/CDC14B/KIFC1/ZWINT/CENPE/NCAPD3/HSPA2/ESPL1/SMC1A/CALR/CENPI/INCENP/NCAPH/MYBL2/TUBG1/REC8/SH2B1/CCNE2/CCNE1/NCAPG2/PIWIL2/ANLN/KAT2B/MKI67/CDKN1C	61	0.0436026	0.0238478	Downregulated mRNA	5.52633
GO:0006270	DNA replication initiation	13/1399	37/17402	3.15852e-06	0.00352933	0.00331678	POLA2/MCM6/MCM3/CDT1/MCM5/ORC1/MCIDAS/CCNE2/CCNE1/TICRR/MCM10/MCM4/MCM2	13	0.00929235	0.00212619	Downregulated mRNA	5.50052
GO:0140014	mitotic nuclear division	44/1399	269/17402	4.63072e-06	0.00370684	0.0034836	CHMP2A/NFIB/CUL7/PIBF1/REEP4/TGFA/CHMP4C/TOM1L1/GOLGA2/HNRNPU/FBXO5/SPC25/BIRC5/DIS3L2/RANGRF/BUB1/TUBG2/SPAG5/CDT1/KIF18B/NUSAP1/BMP4/SMC2/NCAPG/KIF11/EML3/CDC14B/KIFC1/ZWINT/CENPE/NCAPD3/ESPL1/SMC1A/CENPI/INCENP/NCAPH/MYBL2/TUBG1/SH2B1/NCAPG2/ANLN/KAT2B/MKI67/CDKN1C	44	0.031451	0.015458	Downregulated mRNA	5.33435
GO:0098813	nuclear chromosome segregation	47/1399	295/17402	4.64434e-06	0.00370684	0.0034836	CHMP2A/PIBF1/ZCWPW1/CHMP4C/GOLGA2/SIRT7/HNRNPU/ASPM/FBXO5/ARID1A/SPC25/BIRC5/DIS3L2/RANGRF/BUB1/TUBG2/SPAG5/CDT1/KIF18B/NUSAP1/FAM83D/SMC2/SMARCD3/NCAPG/KIF11/EML3/SMARCC1/KIFC1/ZWINT/CENPE/SMARCD2/NCAPD3/ESPL1/SMC1A/CENPI/INCENP/NCAPH/MYBL2/TUBG1/REC8/SMARCC2/CCNE2/DPF1/CCNE1/NCAPG2/DPF3/KAT2B	47	0.0335954	0.0169521	Downregulated mRNA	5.33308
GO:0030174	regulation of DNA-templated DNA replication initiation	8/1399	15/17402	6.58821e-06	0.00434803	0.00408617	MCM6/MCM3/CDT1/MCM5/MCIDAS/TICRR/MCM4/MCM2	8	0.00571837	0.00086197	Downregulated mRNA	5.18123
GO:0000070	mitotic sister chromatid segregation	33/1399	181/17402	7.00416e-06	0.00434803	0.00408617	CHMP2A/PIBF1/CHMP4C/GOLGA2/HNRNPU/FBXO5/SPC25/BIRC5/DIS3L2/RANGRF/BUB1/TUBG2/SPAG5/CDT1/KIF18B/NUSAP1/SMC2/NCAPG/KIF11/EML3/KIFC1/ZWINT/CENPE/NCAPD3/ESPL1/SMC1A/CENPI/INCENP/NCAPH/MYBL2/TUBG1/NCAPG2/KAT2B	33	0.0235883	0.0104011	Downregulated mRNA	5.15464
GO:0000727	double-strand break repair via break-induced replication	7/1399	12/17402	1.18031e-05	0.00659441	0.00619726	GINS2/MCM6/MCM3/MCM5/GINS4/MCM4/MCM2	7	0.00500357	0.000689576	Downregulated mRNA	4.928
GO:0048285	organelle fission	63/1399	458/17402	1.79426e-05	0.00911323	0.00856439	CHMP2A/LIF/NFIB/CUL7/PIBF1/RPS6KA2/REEP4/TGFA/ZCWPW1/CHMP4C/TOM1L1/GOLGA2/TMCC1/PLCB1/SIRT7/HNRNPU/ASPM/FBXO5/PGAM5/SPC25/BIRC5/DIS3L2/RAD54L/RANGRF/BUB1/MSX2/BCL2L11/TUBG2/SPAG5/CKS2/CDT1/KIF18B/FANCA/NUSAP1/BMP4/SMC2/NCAPG/KIF11/EML3/CDC14B/KIFC1/ZWINT/CENPE/NCAPD3/HSPA2/ESPL1/SMC1A/CALR/CENPI/INCENP/NCAPH/MYBL2/TUBG1/REC8/SH2B1/CCNE2/CCNE1/NCAPG2/PIWIL2/ANLN/KAT2B/MKI67/CDKN1C	63	0.0450322	0.0263188	Downregulated mRNA	4.74611
GO:1902652	secondary alcohol metabolic process	27/1399	148/17402	4.5843e-05	0.0203069	0.019084	INSIG2/NFE2L1/ERRFI1/IDH1/LIPE/CYP2R1/TM7SF2/SCARB1/SOAT1/HMGCR/FDFT1/CLN6/ACLY/SULT2B1/CEBPA/APOL1/EPHX2/INSIG1/MVD/SQLE/HMGCS1/IDI1/LSS/DHCR7/DHCR24/PCSK9/CFTR	27	0.0192995	0.00850477	Downregulated mRNA	4.33873
GO:0045787	positive regulation of cell cycle	47/1399	322/17402	4.72508e-05	0.0203069	0.019084	MAPRE3/RAD23A/TGFA/CXCR5/SHB/PLCB1/PSMD10/HNRNPU/TFDP1/FBXO5/EIF4G1/BIRC5/RRM2/CIT/BUB1/MSX2/BCL2L11/STXBP4/FOXA1/DYRK3/SPAG5/NUSAP1/FAM83D/SMC2/SMARCD3/NCAPG/CDC14B/STOX1/NCAPD3/HSPA2/ESPL1/CALR/OVOL1/HCFC1/INCENP/NCAPH/PBX1/SH2B1/HYAL1/CCNE2/CCNE1/FGFR2/USP2/NCAPG2/PIWIL2/KAT2B/E2F8	47	0.0335954	0.0185036	Downregulated mRNA	4.32559
GO:0016125	sterol metabolic process	27/1399	150/17402	5.83928e-05	0.0217553	0.0204451	INSIG2/NFE2L1/ERRFI1/LIPE/PRKAG2/CYP1B1/TM7SF2/SCARB1/SOAT1/HMGCR/FDFT1/CLN6/ACLY/SULT2B1/CEBPA/APOL1/EPHX2/INSIG1/MVD/SQLE/HMGCS1/IDI1/LSS/DHCR7/DHCR24/PCSK9/CFTR	27	0.0192995	0.0086197	Downregulated mRNA	4.23364
GO:0007059	chromosome segregation	54/1399	390/17402	5.84088e-05	0.0217553	0.0204451	MAPRE3/CHMP2A/RIOK3/CENPH/PIBF1/ZCWPW1/CHMP4C/GOLGA2/SIRT7/ITGB3BP/HNRNPU/ASPM/FBXO5/ARID1A/SPC25/BIRC5/DIS3L2/RANGRF/BUB1/MAPRE2/TUBG2/STARD9/SPAG5/CDT1/KIF18B/NUSAP1/FAM83D/SMC2/SMARCD3/NCAPG/KIF11/EML3/SMARCC1/KIFC1/ZWINT/CENPE/SMARCD2/NCAPD3/ESPL1/SMC1A/CENPI/INCENP/NCAPH/MYBL2/TUBG1/REC8/SMARCC2/CCNE2/DPF1/CCNE1/NCAPG2/DPF3/KAT2B/MKI67	54	0.038599	0.0224112	Downregulated mRNA	4.23352
GO:1901987	regulation of cell cycle phase transition	58/1399	432/17402	7.59726e-05	0.026316	0.0247311	ATF5/PLK3/CCNH/FBXO4/CHMP4C/RPL26/PLCB1/KLF4/ZFP36L1/TFDP1/FBXO5/ARID1A/EIF4G1/SPC25/TIMELESS/BIRC5/RRM2/PRPF19/BUB1/WDR76/STXBP4/CDKN2C/BARD1/DYRK3/CDT1/FAM83D/SMARCD3/KANK2/E2F1/SMARCC1/CDC14B/CLSPN/ZWINT/TELO2/STOX1/CENPE/SMARCD2/HSPA2/ESPL1/DNA2/OVOL1/INCENP/ORC1/MSH2/ID2/PBX1/GTSE1/SMARCC2/HYAL1/CCNE2/PRKDC/DPF1/ZFP36L2/CCNE1/TICRR/DPF3/ANLN/CDKN1C	58	0.0414582	0.0248247	Downregulated mRNA	4.11934
GO:0008203	cholesterol metabolic process	25/1399	137/17402	8.59559e-05	0.026316	0.0247311	INSIG2/NFE2L1/ERRFI1/LIPE/TM7SF2/SCARB1/SOAT1/HMGCR/FDFT1/CLN6/ACLY/SULT2B1/CEBPA/APOL1/EPHX2/INSIG1/MVD/SQLE/HMGCS1/IDI1/LSS/DHCR7/DHCR24/PCSK9/CFTR	25	0.0178699	0.00787266	Downregulated mRNA	4.06572
GO:0010948	negative regulation of cell cycle process	43/1399	293/17402	8.59695e-05	0.026316	0.0247311	CHMP2A/LIF/ATF5/PLK3/PPP2R5B/RPS6KA2/FBXO4/CHMP4C/RPL26/TOM1L1/KLF4/ZFP36L1/FBXO5/SPC25/TIMELESS/BIRC5/PRPF19/BUB1/WDR76/BARD1/CCNF/CDT1/BMP4/MDM1/DAB2IP/KANK2/E2F1/CDC14B/CLSPN/ZWINT/TELO2/ESPL1/DNA2/OVOL1/INCENP/ORC1/MSH2/GTSE1/PRKDC/ZFP36L2/TICRR/KAT2B/E2F8	43	0.0307362	0.0168371	Downregulated mRNA	4.06566
GO:0006268	DNA unwinding involved in DNA replication	8/1399	20/17402	8.94942e-05	0.026316	0.0247311	GINS2/MCM6/MCM3/MCM5/GINS4/RECQL4/MCM4/MCM2	8	0.00571837	0.00114929	Downregulated mRNA	4.04821
GO:0010232	vascular transport	18/1399	86/17402	0.000138142	0.0346484	0.0325618	SLC1A4/SLC38A2/SLC19A1/ABCA2/LRP1/SLC2A3/SLC6A6/SLCO3A1/FABP5/SLC4A8/SLC29A1/SLC1A3/SLC7A2/SLC12A2/SLC4A4/SLC7A8/SLCO2B1/SLC15A2	18	0.0128663	0.00494196	Downregulated mRNA	3.85967
KEGG pathways
ID	Description	GeneRatio	BgRatio	pvalue	p.adjust	qvalue	geneID	Count	Generatio	Bgratio	type	pvalue_log
hsa04010	MAPK signaling pathway	286/7643	300/8842	2.28106e-07	7.77843e-05	3.88982e-05	1969/998/3925/6195/9064/9048/8569/3725/1647/55970/5567/1435/5906/4893/4803/1944/1942/4914/3310/356/777/5321/779/5778/2005/9261/7042/11221/84451/10000/783/1326/5979/5599/5532/355/1147/2253/4791/1847/2263/3265/1850/3481/3630/22800/84867/627/7189/9479/7423/8986/10235/5871/4296/5970/9965/2249/2248/408/5058/80310/3312/93589/775/8074/2251/4908/7132/80824/3845/784/3164/7786/2065/1649/5908/5801/4254/1848…	286	0.0374199	0.033929	Whole genome	6.64186
hsa05224	Breast cancer	145/7643	148/8842	8.7133e-07	0.000148562	7.42923e-05	1855/388585/5293/2475/54361/1870/26508/8503/3725/1647/7482/4893/4853/6464/7483/89780/10000/8325/5728/10023/23401/7479/2253/4791/6934/3265/1643/6199/4041/595/9965/2249/2248/7481/8322/5241/81029/8074/2251/4040/3845/7480/7471/6667/1019/3479/11211/2254/675/122011/8600/5925/6655/2100/2353/207/3714/54567/399694/2252/5604/3480/8312/5595/1856/7157/2064/672/2535/7473/7484/8313/2885/25759/27006/10297/4616/…	145	0.0189716	0.0167383	Whole genome	6.05982
hsa05165	Human papillomavirus infection	314/7643	333/8842	2.02845e-06	0.000230567	0.000115301	57801/9636/1855/5590/388585/390992/54626/5293/2475/23352/998/54361/3065/26508/1298/533/8503/10207/3716/5567/7482/4893/4853/8515/7059/356/63923/7143/3915/3918/5743/127124/9641/3914/5525/7483/89780/10000/8516/3688/56288/8325/5728/355/1147/7479/6934/55844/3265/90993/5526/5970/6199/10312/595/8772/7481/1740/8322/84441/472/5519/81029/894/7450/7132/1108/1027/3845/1280/7480/7471/3695/3678/3679/6773/1019/…	314	0.0410833	0.0376612	Whole genome	5.69284
hsa04510	Focal adhesion	195/7643	203/8842	3.57791e-06	0.000305016	0.000152532	5293/998/1298/8503/3725/10451/5906/8515/8394/6464/7059/63923/7143/3915/3918/4660/3914/824/10000/8516/3688/5599/7414/5728/1793/3265/3611/55742/7423/5499/595/5058/330/329/80310/894/7450/2012/1280/3695/3678/3679/5908/4659/3479/5501/4633/5829/2321/1282/1284/394/6655/87/5228/207/7057/56924/399694/83660/5604/22801/5923/3480/5170/2013/5579/5595/91807/9564/1398/7448/2064/3674/3690/3675/1277/1101/5578/288…	195	0.0255135	0.0229586	Whole genome	5.44637
hsa04810	Regulation of actin cytoskeleton	219/7643	230/8842	8.66635e-06	0.000488569	0.000244322	5293/998/6548/10163/8503/732/55970/10451/4893/8515/8394/128239/3645/10092/4660/55740/1131/10000/8516/5305/3688/6387/7414/2253/2263/1793/3265/3630/22800/1132/2147/1128/1072/54961/5499/9965/2249/2248/5058/80310/5962/23365/8074/2251/57121/3845/3695/3678/3071/3679/79837/4659/54434/10094/5501/4633/5829/2254/221178/28984/81624/8874/1073/6655/87/624/623/207/23191/1133/56924/2252/5604/22801/8826/4629/559…	219	0.0286537	0.0260122	Whole genome	5.06216
hsa04390	Hippo signaling pathway	152/7643	157/8842	8.984e-06	0.000488569	0.000244322	1855/5590/7161/54361/353500/656/10207/7482/23418/7042/7159/7483/89780/56288/8325/29119/9231/657/7479/8945/6934/55844/7003/5499/595/7481/1740/8322/10413/330/329/5519/81029/7004/894/7480/7471/5501/11211/26524/84962/60485/122786/652/64398/7043/4088/8312/85407/999/7531/1856/3996/2535/7473/7484/8313/3993/332/71/1453/4087/4092/4089/84552/10297/126374/27113/8463/5518/3398/10971/151449/5500/55233/1496/83…	152	0.0198875	0.0177562	Whole genome	5.04653
hsa05132	Salmonella infection	238/7643	251/8842	1.00293e-05	0.000488569	0.000244322	5293/23207/998/3725/6281/10092/5788/127829/5287/7100/64746/375/10000/114548/347688/79861/10006/3799/5599/1147/10121/6934/840/3265/391/5286/7189/79026/5970/64837/8772/6188/5058/330/329/79659/837/838/834/3606/55823/114609/7132/2597/4074/5288/10376/7846/84790/3071/5869/10540/10094/4633/8655/65082/7278/10810/3839/11035/4792/382/10640/55860/57381/2353/1778/3320/3831/207/113146/23191/57617/23339/302/56…	238	0.0311396	0.0283872	Whole genome	4.99873
hsa04022	cGMP-PKG signaling pathway	160/7643	166/8842	1.39435e-05	0.000594343	0.000297218	163688/4878/4879/4985/2773/140/476/4881/4209/477/480/481/5997/779/134/493/10000/51806/810/5592/5532/7417/3778/10105/150/153/3630/10335/5140/90993/5331/5499/5138/7225/2977/486/775/5139/3764/3709/112/27345/4659/490/488/5501/1910/8660/196883/4776/6547/801/624/207/5330/5604/91860/4205/115/487/5595/91807/113/1258/4775/489/482/146850/23533/10672/6093/4772/2767/5605/84699/3643/100271849/4207/208/478/740…	160	0.0209342	0.018774	Whole genome	4.85563
hsa04020	Calcium signaling pathway	240/7643	254/8842	2.14509e-05	0.000740551	0.000370333	163688/3362/5724/5733/5567/255231/55283/4803/845/4914/777/779/493/553/57172/3707/6262/1131/51806/810/57118/5979/100507027/6865/90550/5532/818/7417/10105/3363/51196/2253/153/2263/6786/887/5024/1128/7423/5331/219931/9965/2249/2248/2915/80310/6588/775/8074/2251/2904/89869/3709/5153/2065/552/490/488/53373/4842/5027/5025/84876/2254/2321/3356/57105/1910/196883/4776/6547/801/624/623/89832/1139/6263/1133…	240	0.0314013	0.0287265	Whole genome	4.66856
hsa04270	Vascular smooth muscle contraction	130/7643	134/8842	2.85747e-05	0.000882269	0.000441203	163688/4878/4879/30814/5320/5322/26279/64600/391013/1907/5567/4881/9826/5321/779/4660/553/183/51806/810/5588/5592/84647/3778/59/133/10335/796/797/5331/5499/2977/23365/775/3709/112/140465/4637/552/27345/4659/5501/5319/196883/5583/801/5330/100137049/123745/283748/255189/5604/91860/115/8399/4629/5579/5595/91807/113/4628/136/10266/10672/5578/6093/2767/5605/5566/94274/9138/5739/8605/79784/5582/54776/9…	130	0.017009	0.0151549	Whole genome	4.54402
hsa04530	Tight junction	163/7643	170/8842	3.47674e-05	0.000882269	0.000441203	5590/998/149461/5563/3725/10207/5567/5906/5565/57530/5872/9181/912/910/50848/10092/79861/3688/56288/5599/55844/595/2017/1740/154810/5962/5519/83700/8531/5571/10376/7846/84790/140465/4637/1019/10094/4633/5564/7278/9071/64398/87/7082/4734/84952/51762/123720/9080/9074/4629/55114/91862/1366/4628/3996/2064/9368/3993/71/10627/103910/6093/23327/84552/6794/27134/92359/23370/5609/5566/4218/81/7408/8189/79…	163	0.0213267	0.0192264	Whole genome	4.45883
hsa05225	Hepatocellular carcinoma	163/7643	170/8842	3.47674e-05	0.000882269	0.000441203	1855/5293/2475/54361/1870/8289/8503/1647/2946/2948/2944/2949/2947/7482/4893/6464/4259/7042/7483/89780/10000/8325/5728/10023/23401/7479/9446/119391/6934/3265/3481/1643/6199/2950/4041/595/7481/8322/81029/4040/4257/3845/196528/7480/7471/6602/6601/1019/7296/11211/122011/5925/6655/8110/7043/207/399694/5604/4088/3480/8312/5579/5595/29117/1728/5336/1856/7157/6605/2535/7473/7484/6603/8313/5578/2885/71/40…	163	0.0213267	0.0192264	Whole genome	4.45883
hsa05205	Proteoglycans in cancer	194/7643	204/8842	3.79512e-05	0.000882269	0.000441203	5293/2475/3339/998/54361/6548/8503/5567/10451/7482/4893/356/4660/7042/7483/89780/10000/3688/8325/288/818/5328/355/51196/60495/7479/27250/3265/3481/22800/960/5499/6199/595/2017/7481/5058/8322/5962/3316/867/23365/81029/5777/79923/3845/3709/7480/7471/1975/3678/967/2065/4193/10818/4659/4060/1634/3479/5501/5781/5829/11211/6655/3091/207/7057/5604/8826/3480/5170/7023/84309/5579/5595/4313/5336/7157/7448/…	194	0.0253827	0.0230717	Whole genome	4.42077
hsa04024	cAMP signaling pathway	214/7643	226/8842	3.88095e-05	0.000882269	0.000441203	163688/5293/4878/3362/3352/6548/1907/8503/3725/5142/5733/5567/10451/2773/5906/7252/476/4881/477/480/55811/481/779/134/493/3776/6262/10000/51806/810/5599/818/51196/153/1262/22800/5140/627/2488/90993/1128/170589/5970/5499/5058/2893/1813/486/775/2904/5139/10411/112/2735/5908/4659/490/488/5501/84876/338442/8843/27198/10257/196883/4792/6751/5732/122876/2353/7253/801/207/5604/91860/10021/6755/1387/115/…	214	0.0279995	0.0255598	Whole genome	4.41106
hsa04921	Oxytocin signaling pathway	148/7643	154/8842	5.31779e-05	0.00113335	0.000566765	163688/4878/5563/3725/5567/2773/4893/5565/4881/3765/5743/5321/5997/779/4660/57172/6262/51806/810/57118/783/5532/818/3265/5331/5499/595/2977/3762/93589/775/3845/3709/112/784/5571/140465/4637/4659/5501/5564/10645/196883/4776/2353/801/6263/5330/100137049/123745/283748/255189/5604/5607/91860/115/29904/5579/10368/5595/91807/113/4775/146850/23533/5598/3768/782/5578/27091/27092/786/3759/71/6093/4772/193…	148	0.0193641	0.0174169	Whole genome	4.27427
hsa04144	Endocytosis	237/7643	252/8842	6.84838e-05	0.0013737	0.000686958	116983/5590/832/998/55616/26119/64744/2060/9372/9829/51100/11311/8394/3310/26052/10092/375/5867/3559/8027/3799/56288/253725/119016/642517/414189/55680/9559/729092/118813/8729/5662/22841/2869/2263/3265/161/7251/7189/84364/55048/10938/254122/156/2352/2348/116985/408/867/3312/112936/440073/93661/377/5869/10193/116986/4193/8411/51019/23325/9815/10094/51699/11021/79720/51028/58533/382/30844/9101/4734/…	237	0.0310088	0.0285003	Whole genome	4.16441
hsa05226	Gastric cancer	144/7643	150/8842	8.24388e-05	0.00148459	0.000742408	1855/5293/2475/54361/1870/8503/1647/7482/4893/83998/6464/6258/7042/7483/89780/10000/8325/29119/10023/23401/7479/2253/6934/2263/3265/4583/1643/6199/4041/595/9965/2249/2248/7481/8322/81029/8074/2251/4040/1027/3845/7480/7471/11211/2254/1045/122011/5925/6655/7043/207/399694/2252/5604/4088/8312/5595/999/1856/7157/2064/3728/2535/7473/7484/8313/2885/4087/4089/596/25759/27006/10297/4616/5605/5296/898/208…	144	0.0188408	0.0169645	Whole genome	4.08387
hsa05131	Shigellosis	234/7643	249/8842	8.94858e-05	0.00148459	0.000742408	5293/2475/998/10163/64121/8503/3725/8915/11146/54874/653604/126961/9181/10092/7188/7100/824/3020/375/8290/440738/10000/114548/5588/3688/5599/7321/80201/3098/7414/51196/1147/8945/1793/664/3611/960/7189/5331/823/5970/6199/2017/837/834/472/3606/7132/89869/3709/440093/3678/29110/4193/7334/10094/4633/643246/5829/7316/2308/4792/382/22863/87/9252/207/5330/83660/124404/5595/29108/8717/9564/5336/81631/139…	234	0.0306163	0.028161	Whole genome	4.04825
hsa04360	Axon guidance	175/7643	184/8842	9.09043e-05	0.00148459	0.000742408	5590/5293/1969/998/54361/2046/2048/8503/22854/2773/9860/4893/10500/1944/1942/64218/23380/5362/55740/3688/8829/56288/6387/219699/5532/818/6585/57715/3983/3265/3611/57689/1072/29984/54961/5058/7225/23365/64221/81029/3845/27289/57522/10154/59277/54434/5781/7223/1948/4776/1073/56924/80031/4756/8482/10509/2242/56963/4917/5170/5595/4775/5336/9423/85464/5578/5881/10627/103910/6093/1630/84552/1943/10501/…	175	0.0228968	0.0208098	Whole genome	4.04142
hsa05131	Shigellosis	209/5945	249/8842	1.24021e-09	4.22911e-07	2.36292e-07	5293/2475/998/10163/64121/8503/3725/8915/54874/653604/126961/9181/10092/7188/7100/824/3020/375/10000/5588/3688/5599/7321/80201/3098/7414/51196/1147/8945/1793/664/3611/960/7189/5331/823/5970/6199/2017/837/834/3606/7132/89869/3709/440093/3678/29110/4193/7334/10094/4633/643246/5829/7316/2308/4792/382/22863/87/9252/207/5330/83660/124404/5595/8717/9564/5336/81631/1398/5216/7314/8678/113026/10241/55062…	209	0.0351556	0.028161	Promoter binding	8.90651
hsa05132	Salmonella infection	208/5945	251/8842	1.26932e-08	2.1642e-06	1.2092e-06	5293/23207/998/3725/6281/10092/127829/5287/7100/64746/375/10000/79861/10006/3799/5599/1147/10121/6934/840/3265/391/5286/7189/79026/5970/64837/8772/6188/5058/330/329/79659/837/838/834/3606/55823/114609/7132/2597/4074/5288/10376/7846/84790/5869/10540/10094/4633/65082/3839/4792/382/55860/57381/2353/1778/3320/3831/207/113146/23191/57617/23339/302/5604/257364/26263/5595/1783/8717/29109/197259/10381/83…	208	0.0349874	0.0283872	Promoter binding	7.89643
hsa04144	Endocytosis	208/5945	252/8842	2.45401e-08	2.78939e-06	1.55851e-06	116983/5590/832/998/55616/26119/64744/2060/9372/9829/51100/11311/8394/3310/10092/375/5867/8027/3799/56288/253725/642517/55680/9559/729092/118813/8729/5662/22841/2869/2263/3265/161/7251/7189/84364/55048/10938/156/2348/116985/408/867/3312/440073/377/5869/10193/116986/4193/8411/51019/23325/9815/10094/51699/11021/79720/51028/58533/382/30844/9101/4734/6642/51324/8766/4088/6457/3480/9727/55737/27183/97…	208	0.0349874	0.0285003	Promoter binding	7.61012
hsa04120	Ubiquitin mediated proteolysis	123/5945	142/8842	8.34703e-08	6.42528e-06	3.58999e-06	118424/10277/26232/991/10401/55585/64326/8453/7321/9886/26091/119504/8945/7189/1643/9246/27339/84447/25906/330/329/8065/9354/867/4193/7334/51434/26259/51433/7316/8881/7337/8924/4734/8925/8554/92912/55070/10273/7329/6923/23295/8651/6477/11060/7326/7314/672/996/65264/4591/64750/63893/9021/9063/23327/997/51343/51588/9817/7311/10054/23624/10055/27338/57448/6233/55120/64682/10477/8452/9320/22888/83737…	123	0.0206897	0.0160597	Promoter binding	7.07847
hsa04110	Cell cycle	135/5945	158/8842	1.23345e-07	6.42528e-06	3.58999e-06	10459/7709/1870/2810/3065/991/1031/4998/1647/8317/8556/5525/983/119504/23063/9126/9184/1028/7465/5526/113130/595/25906/5519/1111/1027/1663/9700/1019/4193/51434/51433/23047/5925/7027/8881/5529/7043/5527/701/57082/9133/4088/90381/9088/1387/5347/23594/5934/1874/81620/7531/9212/990/80174/996/114799/4087/4089/4616/51343/1032/23383/898/5518/10971/699/64682/4175/5000/4999/994/5111/1869/5933/7529/11200/7…	135	0.0227082	0.0178693	Promoter binding	6.90888
hsa03013	Nucleocytoplasmic transport	96/5945	108/8842	1.3843e-07	6.42528e-06	3.58999e-06	10250/23633/9670/55706/9939/91181/7175/55705/55746/25909/26019/10527/23279/10482/55110/10526/8086/84305/11260/79023/5901/64328/10284/9818/3839/3843/65110/22985/79711/5411/10073/7329/10921/79228/23214/9688/11269/4927/22794/3837/3838/6613/79902/9775/10189/9984/81929/30000/5976/7514/5903/129401/7341/29107/1434/8480/1917/6612/8563/5905/10762/6396/80145/3836/3840/51068/59343/22916/55161/53371/9631/511…	96	0.016148	0.0122144	Promoter binding	6.85877
hsa04071	Sphingolipid signaling pathway	107/5945	122/8842	1.39362e-07	6.42528e-06	3.58999e-06	5590/5293/4985/8503/1901/2773/140/4893/29956/2207/134/5525/8560/10000/5599/259230/8879/3265/1509/6609/5331/5526/5970/9846/5519/7132/3845/91012/171546/55012/5529/81537/9517/624/123099/5527/207/5330/5604/204219/5170/4363/5579/5595/8717/5338/10672/5578/8877/5881/6093/596/8698/5605/79603/5296/10715/208/56848/581/5518/5582/9475/5581/253782/130367/23236/5332/55304/637/5594/5880/5600/5894/387/2771/5523/…	107	0.0179983	0.0137978	Promoter binding	6.85586
hsa04141	Protein processing in endoplasmic reticulum	144/5945	170/8842	1.5074e-07	6.42528e-06	3.58999e-06	118424/10277/26232/26270/1650/57134/10905/6746/56893/3310/22926/80267/55432/824/56605/55176/64215/5599/7321/56681/54788/9632/25956/258010/23193/51035/84447/823/10525/3312/3703/1649/10956/10970/10808/5611/55757/1603/10484/30001/6400/4287/3320/55829/10273/10294/267/9709/8720/7326/51009/2081/55666/5034/3998/596/80700/5609/811/5886/3337/23645/581/23640/10130/165324/10113/285126/7841/9451/56886/23190/…	144	0.024222	0.0192264	Promoter binding	6.82177
hsa04218	Cellular senescence	133/5945	157/8842	4.47978e-07	1.69734e-05	9.48352e-06	5293/2475/1870/8503/1647/204851/4893/83593/9261/824/286826/10000/51806/810/983/23411/90550/5532/7417/8945/3265/22800/10114/823/5970/5883/5499/595/4361/1111/2113/2305/3845/3709/1019/4193/59341/5501/2308/5925/4776/677/7043/801/207/54822/9133/5604/4088/91860/5595/5934/1874/4775/5606/5608/4087/4772/4616/5605/5296/898/55957/208/3805/5500/678/5534/3552/1869/5933/4605/4773/5594/11200/5600/3708/5894/7048…	133	0.0223717	0.0177562	Promoter binding	6.34874
hsa05100	Bacterial invasion of epithelial cells	71/5945	78/8842	6.97892e-07	2.37981e-05	1.32967e-05	5293/10459/998/10163/8503/6464/10092/3688/29119/7414/1793/391/3611/2017/867/3678/10094/5829/399694/124404/1731/79767/999/9564/1398/1213/10801/71/25759/1785/5296/10097/10096/10109/4735/6714/63916/8218/1399/55964/10093/1499/387/26084/5290/55752/2549/79658/5295/23176/1495/1212/23607/8936/60/5879/9844/10552/10095/858/857/4233/8976/653857/57180/5747/1211/53358/81873/1759/23157	71	0.0119428	0.00882153	Promoter binding	6.15621
hsa04142	Lysosome	113/5945	132/8842	1.08373e-06	3.35956e-05	1.87708e-05	2517/5538/533/6272/10717/1520/1513/2629/1510/5660/26985/3988/1509/6609/1200/10312/1075/4074/4891/967/2799/79158/23457/23545/1203/3916/8906/11154/10577/2581/5641/23431/23312/1512/8120/10239/527/51172/9516/23062/1201/9114/23659/164/2588/535/4669/1213/22901/23163/2548/6448/4864/8943/57192/10053/1777/8907/9741/130340/5476/1522/8218/162/26088/4668/410/285362/2720/3373/8692/27074/3425/768239/950/4126/2…	113	0.0190076	0.0149287	Promoter binding	5.96508
hsa05231	Choline metabolism in cancer	87/5945	99/8842	1.7454e-06	4.95984e-05	2.7712e-05	5293/2475/10163/8503/8613/3725/126969/4893/8394/5321/10000/5599/3265/8525/6199/1119/3845/6667/1606/56994/160851/6655/3091/2353/207/100137049/123745/283748/255189/5604/5170/5579/5595/5338/5578/2885/5881/8612/23396/5605/57153/5296/208/8605/5582/6654/60482/8527/56261/5335/5594/5880/5155/1120/5894/5337/5290/1608/5130/1609/5156/5602/1950/56034/5295/6583/6584/5159/5601/80736/8936/6580/6582/6581/5154/58…	87	0.0146341	0.0111966	Promoter binding	5.75811
hsa04520	Adherens junction	82/5945	93/8842	2.55496e-06	6.70185e-05	3.74451e-05	998/10163/5792/117178/9411/5906/81607/56288/29119/7414/10580/6934/5795/1500/5818/5777/5908/5787/4633/4008/87/7082/4088/8826/3480/1387/5595/1459/1003/999/51701/2064/64750/10458/71/5881/7525/10627/103910/5797/6093/4089/3643/81/5819/54922/9475/83439/9855/1457/10398/6714/6615/5770/5594/5880/7048/1499/387/25945/57493/11235/4636/2241/6932/1495/6885/8936/2534/4301/55698/60/5879/58498/83605/1956/889/5715…	82	0.0137931	0.010518	Promoter binding	5.59262
hsa05220	Chronic myeloid leukemia	69/5945	77/8842	4.25188e-06	0.0001008	5.63196e-05	5293/1870/3065/8503/1647/4893/6464/10000/1147/1488/3265/1643/5970/595/9846/867/1027/3845/1019/4193/5781/5925/4792/6655/7043/207/399694/5604/4088/5595/1398/6777/2885/4089/25759/4616/5605/5296/208/581/6654/598/1869/861/1399/5594/613/5894/7048/2122/5290/1487/4790/5295/51426/1871/578/1026/3066/1021/673/3551/4609/53358/10912/7046/25/369/8517	69	0.0116064	0.00870844	Promoter binding	5.37142
hsa04931	Insulin resistance	94/5945	109/8842	4.434e-06	0.0001008	5.63196e-05	5590/5293/2475/6195/5792/8503/5565/11000/200186/10000/5588/5599/5507/10724/90993/10062/5970/5499/6199/1374/7132/2998/5571/32/5501/5781/5564/22877/2308/9882/8660/90673/5106/4792/5836/207/11001/5170/5579/6517/6720/6774/6945/92579/9021/84699/3643/376497/5296/208/7376/10998/5500/5581/2673/1385/53632/3667/57761/5834/5770/5105/5509/5465/1375/5580/2932/6514/5290/10891/5602/4790/5562/5295/28965/133522/56…	94	0.0158116	0.0123275	Promoter binding	5.3532
hsa04070	Phosphatidylinositol signaling system	85/5945	98/8842	7.7578e-06	0.000165338	9.23791e-05	5293/3633/8503/8394/5298/5287/3707/51806/810/5305/253430/51196/55361/22876/3632/5286/8525/5331/3636/8898/5288/89869/3709/1606/79837/9107/160851/90809/801/3705/5330/3706/9677/91860/5579/10423/5336/8396/113026/9110/5578/3613/23396/5296/5582/3631/3628/200576/8527/8760/23236/5332/5335/8867/5297/8897/3708/64419/5333/22908/51447/9807/5290/1608/1609/55300/1040/8821/5295/3710/117283/8871/1607/9108/54928/…	85	0.0142977	0.0110835	Promoter binding	5.11026
hsa04668	TNF signaling pathway	101/5945	119/8842	9.27976e-06	0.000186141	0.000104002	5293/7133/8503/3725/1435/5743/7188/10000/1326/5599/355/1147/840/90993/8986/83786/5970/8772/330/329/7132/10059/192111/4323/4792/2353/9252/7187/207/5604/64285/5595/64127/1540/8717/197259/6416/5606/9020/5608/79651/9021/84699/5609/3383/3726/5296/208/602/6868/8809/3553/1386/8837/843/841/1385/182/83737/1051/5594/3976/10454/468/5600/5290/2919/6374/2921/2920/3627/5602/4790/3600/836/5295/1437/3659/5601/87…	101	0.0169891	0.0134585	Promoter binding	5.03246
hsa04935	Growth hormone synthesis, secretion and action	103/5945	122/8842	1.24329e-05	0.000235535	0.0001316	5293/2475/8503/5567/2773/4893/6464/55811/779/10000/5599/3265/90993/5331/775/3845/3709/112/8835/3479/8660/196883/6751/6655/2353/207/5330/399694/5604/6755/3483/1387/115/8651/5579/5595/113/9564/5336/1398/6416/5606/6777/6774/2689/1442/2688/5578/5608/6752/2885/9021/25759/2767/5605/84699/3726/5566/5296/208/5582/109/6654/1386/6772/1385/3667/23236/5332/2691/5335/2778/1399/5594/6753/468/5600/3708/51738/58…	103	0.0173255	0.0137978	Promoter binding	4.90543
hsa00562	Inositol phosphate metabolism	65/5945	73/8842	1.36689e-05	0.000245155	0.000136975	9651/5293/3633/8394/5298/5287/3707/5305/253430/9562/51196/55361/22876/3632/5286/5331/3636/8898/7167/5288/89869/79837/9107/4329/3705/5330/3706/10423/5336/51763/8396/113026/9110/3613/23396/51477/3631/3628/200576/23236/5332/5335/8867/5297/8897/27124/64419/5333/22908/23007/5290/55300/8821/8871/5294/9108/3612/8395/64768/138429/56623/55613/4952/4534/8776	65	0.0109336	0.00825605	Promoter binding	4.86427
hsa05203	Viral carcinogenesis	165/5945	205/8842	1.43786e-05	0.000245155	0.000136975	5293/23352/998/3065/991/8503/3725/3716/5567/2959/4893/440689/8370/8349/9261/7188/983/1959/4791/3265/3665/90993/5970/595/1111/4055/1108/1027/121504/3845/51564/1019/4193/5829/2967/5925/10379/4792/87/2957/5700/7187/7337/2958/5315/1387/9093/7874/5595/5934/8717/9114/55697/7531/2648/6777/6774/10014/2885/5366/84699/718/5566/5296/898/3249/81/581/3661/10971/5610/11036/5966/1386/841/1385/6672/9759/5933/671…	165	0.0277544	0.0231848	Promoter binding	4.84228
hsa04216	Ferroptosis	6/140	42/8842	4.64475e-05	0.011937	0.0114408	6303/81631/2495/643246/5621/51703	6	0.0428571	0.00475006	Upregulated mRNA	4.33304
hsa04115	p53 signaling pathway	6/140	75/8842	0.00116291	0.107279	0.102819	5054/5366/1026/7161/83667/1647	6	0.0428571	0.00848224	Upregulated mRNA	2.93445
hsa04910	Insulin signaling pathway	8/140	138/8842	0.00152282	0.107279	0.102819	80201/5565/2872/5834/5106/8651/1978/3098	8	0.0571429	0.0156073	Upregulated mRNA	2.81735
hsa04066	HIF-1 signaling pathway	7/140	109/8842	0.00166971	0.107279	0.102819	80201/5054/2872/7422/1026/1978/3098	7	0.05	0.0123275	Upregulated mRNA	2.77736
hsa01250	Biosynthesis of nucleotide sugars	4/140	37/8842	0.00265103	0.115925	0.111106	80201/2673/6675/3098	4	0.0285714	0.00418457	Upregulated mRNA	2.57659
hsa04978	Mineral absorption	5/140	61/8842	0.00270642	0.115925	0.111106	55503/115019/26872/2495/4502	5	0.0357143	0.00689889	Upregulated mRNA	2.5676
hsa05219	Bladder cancer	4/140	41/8842	0.00387146	0.142138	0.136229	1839/7422/9252/1026	4	0.0285714	0.00463696	Upregulated mRNA	2.41213
hsa05131	Shigellosis	10/140	249/8842	0.00609775	0.19589	0.187747	80201/9181/81631/58498/9252/643246/55062/10616/7316/3098	10	0.0714286	0.028161	Upregulated mRNA	2.21483
hsa00520	Amino sugar and nucleotide sugar metabolism	4/140	50/8842	0.00789202	0.204677	0.196168	80201/2673/6675/3098	4	0.0285714	0.00565483	Upregulated mRNA	2.10281
hsa04010	MAPK signaling pathway	11/140	300/8842	0.00796408	0.204677	0.196168	8605/2872/7422/9252/1649/59285/1843/5155/5971/1647/25780	11	0.0785714	0.033929	Upregulated mRNA	2.09886
hsa05167	Kaposi sarcoma-associated herpesvirus infection	8/140	196/8842	0.0125176	0.292456	0.280297	81631/7422/643246/2921/1026/5155/3106/7316	8	0.0571429	0.0221669	Upregulated mRNA	1.90248
hsa03265	Virion - Ebolavirus, Lyssavirus and Morbillivirus	2/140	2535850	0.0148066	0.317107	0.303924	432/4684	2	0.0142857	0.00135716	Upregulated mRNA	1.82955
hsa05217	Basal cell carcinoma	4/140	63/8842	0.0174452	0.344877	0.33054	2735/7475/1026/1647	4	0.0285714	0.00712508	Upregulated mRNA	1.75833
hsa00250	Alanine, aspartate and glutamate metabolism	3/140	37/8842	0.0203866	0.37424	0.358682	2673/440/2805	3	0.0214286	0.00418457	Upregulated mRNA	1.69065
hsa05418	Fluid shear stress and atherosclerosis	6/140	141/8842	0.0243323	0.378726	0.362981	9181/7422/4688/1843/5155/10365	6	0.0428571	0.0159466	Upregulated mRNA	1.61382
hsa05211	Renal cell carcinoma	4/140	70/8842	0.0246862	0.378726	0.362981	7422/2113/1026/5155	4	0.0285714	0.00791676	Upregulated mRNA	1.60754
hsa00500	Starch and sucrose metabolism	3/140	40/8842	0.0250519	0.378726	0.362981	80201/5834/3098	3	0.0214286	0.00452386	Upregulated mRNA	1.60116
hsa04931	Insulin resistance	5/140	109/8842	0.0291905	0.416776	0.399449	57761/2673/5565/5834/5106	5	0.0357143	0.0123275	Upregulated mRNA	1.53476
hsa00061	Fatty acid biosynthesis	2/140	18/8842	0.0322678	0.436464	0.418319	51703/7923	2	0.0142857	0.00203574	Upregulated mRNA	1.49123
hsa04930	Type II diabetes mellitus	3/140	47/8842	0.0379764	0.46883	0.44934	80201/8651/3098	3	0.0214286	0.00531554	Upregulated mRNA	1.42049
hsa04110	Cell cycle	30/746	158/8842	1.80993e-05	0.00371501	0.00352301	5526/4616/902/119504/5516/7027/26271/1387/23244/699/4175/1031/4172/6502/81620/1869/5528/1870/8555/4174/9700/8243/4998/9134/5591/898/90381/4173/4171/1028	30	0.0402145	0.0178693	Downregulated mRNA	4.74234
hsa03030	DNA replication	12/746	36/8842	2.23124e-05	0.00371501	0.00352301	57804/23649/4175/4172/5983/4174/5426/1763/3978/5424/4173/4171	12	0.0160858	0.00407148	Downregulated mRNA	4.65145
hsa00100	Steroid biosynthesis	8/746	20/8842	0.000124408	0.0138093	0.0130956	120227/7108/6646/2222/6713/4047/1717/1718	8	0.0107239	0.00226193	Downregulated mRNA	3.90515
hsa00900	Terpenoid backbone biosynthesis	8/746	23/8842	0.000385356	0.0320809	0.0304229	57107/2339/9453/23463/3156/4597/3157/3422	8	0.0107239	0.00260122	Downregulated mRNA	3.41414
hsa04152	AMPK signaling pathway	22/746	122/8842	0.000492738	0.0328163	0.0311203	9586/1375/5526/3991/10488/81617/8408/51422/6009/5516/5210/208/3172/5170/5528/3156/31/126129/8503/2194/6319/1080	22	0.0294906	0.0137978	Downregulated mRNA	3.30738
hsa05215	Prostate cancer	17/746	98/8842	0.0031769	0.175216	0.16616	9586/10488/5154/7039/2119/468/1387/208/5170/1869/1870/7113/9134/898/2263/8503/5156	17	0.0227882	0.0110835	Downregulated mRNA	2.498
hsa00531	Glycosaminoglycan degradation	6/746	19/8842	0.00368322	0.175216	0.16616	3423/3074/138050/2588/3373/10855	6	0.0080429	0.00214884	Downregulated mRNA	2.43377
hsa04934	Cushing syndrome	23/746	155/8842	0.00532921	0.216669	0.205471	9586/54554/7482/10488/23236/468/8085/1856/11091/1031/112/949/1869/5566/1870/8313/5331/5087/818/9134/898/50940/776	23	0.0308311	0.01753	Downregulated mRNA	2.27334
hsa04919	Thyroid hormone signaling pathway	19/746	122/8842	0.00642547	0.216669	0.205471	1827/113026/6009/23236/1387/5335/4851/208/481/5170/4853/652/5566/9968/9882/5331/8850/8503/2626	19	0.0254692	0.0137978	Downregulated mRNA	2.19209
hsa05166	Human T-cell leukemia virus 1 infection	30/746	223/8842	0.00695855	0.216669	0.205471	3561/9586/3105/4791/3107/10488/119504/598/468/3716/1958/1387/4488/208/1031/112/8295/1869/5566/1870/9700/3108/811/9134/898/4214/8850/8503/83660/2353	30	0.0402145	0.0252205	Downregulated mRNA	2.15748
hsa04142	Lysosome	20/746	132/8842	0.00715725	0.216669	0.205471	1513/1519/8905/3423/3074/79158/1075/26985/23062/4668/20/535/2581/2760/138050/2588/23312/2717/3373/537	20	0.0268097	0.0149287	Downregulated mRNA	2.14525
hsa05110	Vibrio cholerae infection	10/746	51/8842	0.00915959	0.243795	0.231195	11015/529/9414/5335/9601/535/5566/537/6558/1080	10	0.0134048	0.00576793	Downregulated mRNA	2.03812
hsa04210	Apoptosis	20/746	136/8842	0.00991236	0.243795	0.231195	2081/330/4616/598/1513/1519/9451/468/1075/332/10018/208/142/4001/5170/153090/5551/8503/84823/2353	20	0.0268097	0.0153811	Downregulated mRNA	2.00382
hsa03430	Mismatch repair	6/746	23/8842	0.0102496	0.243795	0.231195	57804/9156/5983/3978/4436/5424	6	0.0080429	0.00260122	Downregulated mRNA	1.98929
hsa00030	Pentose phosphate pathway	7/746	31/8842	0.0129413	0.284154	0.269468	414328/23729/7086/132158/5236/230/9104	7	0.00938338	0.00350599	Downregulated mRNA	1.88802
hsa00600	Sphingolipid metabolism	10/746	54/8842	0.013653	0.284154	0.269468	91012/3074/253782/123099/9331/2581/2760/2717/340485/9517	10	0.0134048	0.00610722	Downregulated mRNA	1.86477
hsa01521	EGFR tyrosine kinase inhibitor resistance	13/746	80/8842	0.0157753	0.309011	0.29304	5154/7039/598/3570/3716/5335/10018/208/2261/2263/8503/53358/5156	13	0.0174263	0.00904773	Downregulated mRNA	1.80202
hsa04216	Ferroptosis	8/746	42/8842	0.0222765	0.410136	0.388939	6520/2730/2512/10533/23657/23516/55240/30061	8	0.0107239	0.00475006	Downregulated mRNA	1.65215
hsa05162	Measles	19/746	139/8842	0.0240997	0.410136	0.388939	3561/9367/598/9451/3716/25898/103/208/4938/4600/9641/4939/57506/9134/4940/898/8503/7099/2353	19	0.0254692	0.0157204	Downregulated mRNA	1.61799
hsa04140	Autophagy - animal	22/746	169/8842	0.0267126	0.410136	0.388939	22808/64798/10010/10241/2081/8878/203228/8408/6009/598/11152/83734/6233/10533/10133/9451/5516/5588/208/5170/5566/8503	22	0.0294906	0.0191133	Downregulated mRNA	1.57328
Disease pathways
ID	Description	GeneRatio	BgRatio	pvalue	p.adjust	qvalue	geneID	Count	Generatio	Bgratio	type	pvalue_log
DOID:0050753	cerebellar ataxia	145/9231	147/9614	0.0635212	1	1	339453/23261/473/23435/2475/55187/6548/9698/1600/3752/54834/51506/7139/255928/10531/64421/648/55280/6571/10935/55844/7054/1200/57410/6712/7299/472/3316/1822/41/3458/5501/6311/26278/51569/6315/2259/79944/3091/6710/55775/440193/4287/207/146057/54832/5428/10273/5347/11273/23322/146227/25894/342371/51741/51479/7157/23533/6774/8678/8913/10939/85300/1938/10908/1786/773/5976/23646/57731/7515/581/3748/55…	145	0.0157079	0.0152902	Whole genome	1.19708
DOID:1441	autosomal dominant cerebellar ataxia	62/9231	62/9614	0.0797641	1	1	339453/23261/473/23435/9698/1600/3752/6571/55844/7054/6712/3316/1822/41/6311/6315/2259/6710/55775/440193/4287/146057/10273/11273/146227/25894/342371/8678/8913/10939/1938/1786/773/23646/57731/3748/5582/6711/5173/343641/10528/6285/25814/152330/285362/3708/6314/4311/5522/7222/5521/2196/6310/60481/6785/2911/6908/222255/5520/7274/54840/5568	62	0.0067165	0.00644893	Whole genome	1.09819
DOID:5409	lung small cell carcinoma	100/9231	101/9614	0.084394	1	1	7161/2475/4524/65108/389/3918/5743/3914/3688/5979/6387/5328/4288/9024/6240/796/960/595/472/3587/5893/928/1027/3845/8085/91/3875/429/56616/5925/407975/10257/6656/3169/3958/4149/9112/1138/1136/1143/4313/7157/5957/2064/54474/4353/8313/332/3909/2922/596/3383/7515/5329/2068/2067/7852/841/4133/3485/5834/1789/1869/4318/1051/1591/10215/7476/5915/387/10181/3373/51364/55193/55584/3815/5910/2195/6502/5295/2…	100	0.0108331	0.0105055	Whole genome	1.07369
DOID:9252	amino acid metabolic disorder	135/9231	137/9614	0.0850957	1	1	4524/4879/8659/1889/3155/6536/25974/5052/1491/1629/4803/476/26227/80222/477/467/4548/2271/55526/132/4143/6833/847/2147/81570/387787/38/5805/2904/3034/5053/326625/6927/3242/10166/5095/2159/9056/79944/2643/384/3712/2628/2184/3418/18/2903/10295/57215/6898/2653/197322/162417/51181/2593/51293/3383/2639/11136/5184/92609/593/348/80207/6510/587/790/6519/27429/8942/27249/8604/3417/1373/728294/191/2937/314…	135	0.0146246	0.0142501	Whole genome	1.07009
DOID:447	renal tubular transport disease	58/9231	58/9614	0.0939459	1	1	1187/1188/7809/5997/3185/10312/3758/65125/6337/23545/2628/6557/4734/6340/6338/6524/6559/11060/535/65266/6521/9063/23327/6597/525/27347/4036/8452/3172/54716/6514/1962/10686/3516/8671/4306/1182/340024/26249/153201/6569/6446/3482/3569/50617/1508/526/3174/137682/1584/549/65268/1183/1184/65267/10916/4952/554	58	0.00628318	0.00603287	Whole genome	1.02712
DOID:3458	breast adenocarcinoma	55/9231	55/9614	0.106209	1	1	249/1435/3738/389/4582/3814/10133/22943/4601/283120/847/5970/595/4316/7421/3855/4327/1045/8600/5925/5595/999/7157/8844/2064/3880/6776/6774/672/2688/2194/5289/8792/898/5329/1545/1386/6385/5594/8626/2261/2247/8878/1906/7124/1432/5243/5054/858/857/55503/81501/4982/5747/7415	55	0.00595818	0.00572082	Whole genome	0.973839
DOID:0060091	cardiovascular organ benign neoplasm	48/9231	48/9614	0.141391	1	1	6513/11146/391104/8829/653509/5076/6571/3481/595/4314/3845/7846/94/7080/3091/4313/6530/7157/7448/2034/6439/3553/7849/4133/3623/4318/6598/5155/7428/1499/4311/3791/4790/79960/7424/5921/5159/2324/7422/5325/5154/3569/358/6570/1191/7010/2022/367	48	0.00519987	0.00499272	Whole genome	0.849579
DOID:3459	breast carcinoma	460/9231	474/9614	0.144177	1	1	9636/54998/7161/2023/4524/7133/65018/249/864/8289/2810/6548/3065/64766/4904/6513/9048/1263/199974/57708/1647/9077/2633/1435/3738/389/6566/79679/6282/6280/90780/8751/4582/1382/1401/356/9588/3918/5743/7832/3814/1604/4179/4751/2052/80760/10133/8516/7431/648/3688/8829/6387/8031/22943/23411/5328/6623/5728/355/55662/1586/4601/2263/4288/101/4583/283120/3481/7251/10553/7490/966/847/960/51144/3732/1500/10…	460	0.0498321	0.0493031	Whole genome	0.841105
DOID:8398	osteoarthritis	233/9231	239/9614	0.154623	1	1	5590/388585/54206/407040/7133/842/23569/1269/3065/1298/6513/7049/1301/963/1520/6282/3570/8751/632/1401/9507/2212/4921/919/6846/356/10216/5743/5321/1999/1116/9641/3586/114548/7431/6387/22943/23411/140766/219699/5033/5328/657/355/5654/8038/101/3481/3630/10418/796/25824/378938/30008/4041/4317/4312/4314/4322/335/7167/7421/1280/3479/9612/2321/3146/9365/8600/23143/1948/652/3091/2100/1734/801/1113/5265/…	233	0.025241	0.0248596	Whole genome	0.810725
DOID:0050621	respiratory system benign neoplasm	81/9231	82/9614	0.155824	1	1	6513/10158/2944/4170/8682/356/3559/3688/4153/653509/355/10121/4288/4255/5970/10413/4319/4321/23705/4162/3845/7846/4922/429/32/4323/7080/207/57099/302/5315/10232/5595/5934/6361/7157/4353/332/596/6597/7515/5329/388/6439/22837/4133/57007/6714/4318/6647/5594/4771/5008/2547/7476/4486/6405/11334/11186/5361/4071/5290/3791/6696/3558/10016/3673/3565/1026/7422/6648/1956/5054/5327/284/1030/5079/301/406913/2…	81	0.00877478	0.00852923	Whole genome	0.807367
DOID:255	hemangioma	45/9231	45/9614	0.159826	1	1	6513/11146/391104/8829/653509/5076/6571/3481/595/4314/3845/7846/94/7080/3091/4313/6530/7157/7448/2034/6439/3553/7849/4133/3623/4318/5155/7428/1499/4311/3791/4790/79960/5921/5159/7422/5325/5154/3569/358/6570/1191/7010/2022/367	45	0.00487488	0.00468067	Whole genome	0.796353
DOID:0112202	developmental and epileptic encephalopathy	108/9231	110/9614	0.179877	1	1	9132/23334/6487/25973/85440/3737/477/777/343450/23219/64801/3192/10659/79751/23258/6506/25977/2904/6334/23316/1024/23241/2562/2558/23312/9488/8120/1106/9091/57465/2806/51741/284111/94005/4761/4905/6329/6813/773/6324/478/2906/11284/790/4190/7360/6328/6326/6323/6335/6332/2571/8604/2744/3704/23236/57468/3745/3785/1917/8867/51227/150094/6331/6336/11280/22906/55152/523/79876/11342/2257/10815/7358/6055…	108	0.0116997	0.0114416	Whole genome	0.745024
DOID:1279	ocular motility disease	42/9231	42/9614	0.180658	1	1	81839/57165/7019/5080/401/4647/867/55605/144165/3479/652/176/5428/4313/10381/3292/1837/596/5442/3949/773/9141/6261/1123/9935/4318/57167/1409/4320/4976/2261/8929/84570/291/6531/196/7291/50484/9355/412/4935/90167	42	0.00454989	0.00436863	Whole genome	0.743144
DOID:0060611	abdominal obesity-metabolic syndrome	41/9231	41/9614	0.188187	1	1	2475/63036/2152/1401/3586/183/355/5950/23410/8772/345/2984/3479/488/79661/1489/1636/1655/596/718/9149/348/581/129787/3557/10521/5468/185/5584/197/9370/56606/10891/9575/4547/3569/3486/10135/3952/4023/94241	41	0.00444156	0.00426461	Whole genome	0.725411
DOID:3683	lung benign neoplasm	41/9231	41/9614	0.188187	1	1	6513/356/3559/3688/4153/653509/355/4288/4255/4319/4321/3845/7846/429/32/7080/5934/6361/4353/596/6597/7515/388/6439/4133/57007/4318/6647/5008/7476/4486/6405/3558/10016/3673/3565/5054/5327/5079/29882/367	41	0.00444156	0.00426461	Whole genome	0.725411
DOID:0050951	hereditary ataxia	163/9231	167/9614	0.19899	1	1	339453/23261/473/23435/2475/55187/6548/9698/6512/1600/3752/54834/51506/777/7139/255928/10531/64421/648/55149/55280/6571/10935/55844/84504/7054/1200/57410/6712/7299/472/3316/3736/6843/1822/41/3458/5501/6311/26278/51569/6315/2259/79944/3091/6710/55775/440193/4287/207/11261/146057/54832/5428/10273/5347/11273/23322/146227/25894/342371/51741/51479/7157/23533/6774/8678/8913/10939/85300/1938/10908/1786/…	163	0.0176579	0.0173705	Whole genome	0.701169
DOID:4074	pancreatic adenocarcinoma	191/9231	196/9614	0.201033	1	1	5590/7161/11315/4524/1969/8574/3065/64766/3725/3716/8880/51100/2152/4803/4582/4914/5768/3918/5743/10878/10000/6387/5599/5328/5728/355/2805/101/3265/977/9024/3611/966/4221/595/4316/23705/3312/6768/1027/3845/7471/2735/1019/8091/4193/5787/3479/5037/4860/4323/5587/3091/207/9112/7057/5888/5604/5315/55272/9154/3480/64714/124220/999/1728/7157/2064/7153/6774/672/406972/3675/6752/3993/9021/2194/5797/10928…	191	0.0206911	0.0203869	Whole genome	0.696733
DOID:0080006	bone development disease	219/9231	225/9614	0.201378	1	1	126792/6497/4524/249/3339/1298/3725/23169/1301/10262/1513/5872/632/4921/51430/3664/7042/2052/5979/9469/9060/2263/387733/7140/120227/4745/203859/60529/90993/4038/5331/4054/10312/871/4322/79659/3764/10060/3845/5744/7421/1280/7480/7471/121340/1594/23426/3479/59341/28981/5781/2254/10082/140801/9786/112752/9321/113189/2200/6938/51762/5479/4091/1543/176/145873/3480/9742/5310/51025/64131/3835/6911/55512…	219	0.0237244	0.0234034	Whole genome	0.695989
DOID:2490	congenital nervous system abnormality	133/9231	136/9614	0.203414	1	1	23499/84879/6513/55624/6491/4774/8543/163786/259266/9928/55224/81788/5129/375/4838/9585/1592/55165/5080/1119/1111/50937/23310/1911/55500/10376/7846/84790/160418/5128/79023/3479/4842/11113/57647/23141/7278/55835/7546/1282/2290/29954/2009/23005/22995/23431/3483/54820/23322/10300/23019/124997/5048/4843/672/6909/9496/60386/23265/7050/57045/23327/23556/84823/284403/348/51070/11284/338/6496/23397/2736/…	133	0.014408	0.014146	Whole genome	0.69162
DOID:0050032	mineral metabolism disease	39/9231	39/9614	0.204196	1	1	632/7135/5979/5741/796/4221/8074/4256/5744/479/9365/652/57570/51458/2064/3131/4353/3773/6929/2767/1175/2591/30061/1591/1499/5745/2876/2804/846/1356/6696/6678/6569/2030/1365/1364/54809/231/2395	39	0.00422489	0.00405658	Whole genome	0.689952
DOID:1793	pancreatic cancer	408/7089	495/9614	1.8347e-06	0.00319422	0.00319422	5590/7161/11315/2475/4524/842/1969/8574/5909/10136/998/2048/864/9672/3065/64766/10487/9048/8438/3725/3716/8880/51100/2152/1806/389/79679/10628/4170/6275/3570/8751/4582/632/3068/4914/7371/27101/5768/6041/3918/6045/5743/3586/11009/5629/7483/55127/4548/10000/2665/648/3688/8829/5979/6387/240/653145/5599/5328/6623/355/406901/2805/1244/1586/6934/9531/4288/4255/664/101/3265/977/4583/9024/1028/6240/3611/…	408	0.057554	0.0514874	Promoter binding	5.73643
DOID:2394	ovarian cancer	355/7089	431/9614	9.93681e-06	0.00864999	0.00864999	5590/23095/7133/10630/7799/55160/55450/864/3925/79727/8289/2810/4904/1263/4678/4070/3716/8880/1806/2944/389/3283/4170/6277/6275/90780/4914/5743/259266/1116/3814/4194/3586/10000/84991/8516/648/3688/8031/983/310/5328/657/6623/355/10023/1244/2263/4288/3265/283120/3481/3611/10418/7251/966/960/3732/2147/83706/5970/1072/30008/5883/2950/595/2348/5058/51773/9846/10413/329/4312/4322/837/834/3606/4684/9354…	355	0.0500776	0.0448305	Promoter binding	5.00275
DOID:5683	hereditary breast ovarian cancer syndrome	183/7089	215/9614	3.74609e-05	0.0217398	0.0217398	9636/7161/4524/2048/6118/3065/1647/8543/2944/405/5451/6041/1660/259266/29089/142/54583/9221/1586/2263/4255/3265/3665/4046/3481/7251/1643/10062/9246/51035/4221/5970/10524/2950/595/1111/5893/1027/904/3875/6667/3178/8091/4193/7334/3479/8315/57634/675/9365/5925/2073/57680/112399/3169/5732/3091/2100/5890/8650/7517/207/9112/8924/7158/1588/4088/641/3480/7329/1387/2072/79728/5347/5595/1874/3294/5892/31/2…	183	0.0258146	0.0223632	Promoter binding	4.42642
DOID:4074	pancreatic adenocarcinoma	167/7089	196/9614	7.23281e-05	0.02937	0.02937	5590/7161/11315/4524/1969/8574/3065/64766/3725/3716/8880/51100/2152/4582/4914/5768/3918/5743/10000/6387/5599/5328/355/2805/101/3265/977/9024/3611/966/4221/595/23705/3312/6768/1027/3845/7471/2735/1019/8091/4193/5787/3479/5037/4860/4323/3091/207/9112/7057/5604/5315/55272/9154/3480/64714/124220/999/1728/2064/7153/6774/672/406972/6752/3993/9021/2194/5797/10928/4087/4092/4089/596/5268/718/811/5296/914…	167	0.0235576	0.0203869	Promoter binding	4.14069
DOID:4905	pancreatic carcinoma	259/7089	313/9614	8.43481e-05	0.02937	0.02937	5590/7161/11315/4524/1969/8574/10136/2048/9672/3065/64766/9048/3725/3716/8880/51100/2152/389/79679/4170/4582/3068/4914/5768/3918/6045/5743/3586/11009/5629/55127/10000/2665/648/6387/653145/5599/5328/355/2805/4255/101/3265/977/4583/9024/3611/5080/966/1500/4221/2950/595/3606/23705/3312/6768/1027/3845/10411/7471/3855/2735/1019/8091/4193/5787/4922/3479/5037/84678/9271/10257/3621/7011/4860/4323/3091/52…	259	0.0365355	0.0325567	Promoter binding	4.07392
DOID:201	connective tissue cancer	308/7089	382/9614	0.000818739	0.210071	0.210071	7161/84328/2475/4524/10630/7799/1969/998/10158/3725/1647/23566/2152/2944/2947/4170/1513/6277/6275/1942/4582/2224/632/10763/5743/1999/51094/1116/23380/648/3688/6387/5599/5328/355/59/5076/10121/2263/9184/4288/3481/10346/960/2132/90993/219541/5970/30008/2950/595/2348/10413/4312/4322/23705/867/1111/79602/928/7132/2120/1027/7421/7480/4035/1649/1019/50616/4193/1368/5787/4922/4254/8738/3479/5829/675/860…	308	0.0434476	0.0397337	Promoter binding	3.08685
DOID:2152	ovary epithelial cancer	267/7089	329/9614	0.000844626	0.210071	0.210071	5590/23095/7133/10630/7799/55160/55450/864/3925/79727/8289/2810/4904/1263/4070/8880/1806/2944/389/3283/4170/6277/6275/90780/4914/5743/259266/1116/3814/4194/3586/84991/648/3688/8031/983/5328/657/6623/355/10023/1244/4288/3265/283120/3481/10418/960/5970/1072/2950/595/2348/5058/51773/9846/329/4312/4322/3606/4684/9354/9099/53340/2113/5893/7132/6515/1027/7421/7471/25875/5463/1019/4193/8835/5564/56616/6…	267	0.037664	0.0342209	Promoter binding	3.07334
DOID:234	colon adenocarcinoma	58/7089	65/9614	0.00179391	0.302215	0.302215	6429/8073/8503/5743/8829/310/4255/5002/595/335/3845/3855/57460/2321/3146/3169/6430/5595/5198/5376/6774/6521/3691/2235/596/811/3960/1048/581/3655/1789/6714/6431/693230/861/5594/1499/4171/8743/5290/6480/54790/324/4015/1436/1616/7803/5879/857/6469/51366/11156/3717/219/5125/10592/7403/2623	58	0.00818169	0.00676097	Promoter binding	2.7462
DOID:2151	malignant ovarian surface epithelial-stromal neoplasm	252/7089	312/9614	0.00197287	0.302215	0.302215	5590/7133/10630/7799/55160/55450/864/3925/79727/8289/2810/4904/4070/1806/389/3283/4170/6277/6275/90780/4914/5743/1116/3814/4194/3586/84991/648/3688/8031/983/5328/657/6623/355/10023/1244/4288/3265/3481/10418/960/5970/1072/2950/595/2348/5058/51773/9846/329/4312/4322/3606/4684/9354/9099/53340/2113/5893/7132/6515/1027/7421/7471/25875/5463/1019/4193/8835/5564/56616/675/8848/7178/540/4323/4792/5732/649…	252	0.035548	0.0324527	Promoter binding	2.7049
DOID:4001	ovarian carcinoma	252/7089	312/9614	0.00197287	0.302215	0.302215	5590/7133/10630/7799/55160/55450/864/3925/79727/8289/2810/4904/4070/1806/389/3283/4170/6277/6275/90780/4914/5743/1116/3814/4194/3586/84991/648/3688/8031/983/5328/657/6623/355/10023/1244/4288/3265/3481/10418/960/5970/1072/2950/595/2348/5058/51773/9846/329/4312/4322/3606/4684/9354/9099/53340/2113/5893/7132/6515/1027/7421/7471/25875/5463/1019/4193/8835/5564/56616/675/8848/7178/540/4323/4792/5732/649…	252	0.035548	0.0324527	Promoter binding	2.7049
DOID:0060100	musculoskeletal system cancer	364/7089	458/9614	0.00207314	0.302215	0.302215	7161/84328/2475/4524/10630/7799/54751/1969/998/10158/3725/1647/23566/2152/2944/2947/1435/4170/1513/6277/6275/1942/4582/2224/632/10763/5743/1999/51094/4656/1116/23380/824/84033/2271/648/3688/6387/5599/5328/355/59/27063/26287/5076/10121/2263/9184/4288/3265/3481/10346/3611/960/2132/90993/219541/823/5970/30008/2950/595/2348/10413/4312/4322/23705/867/1111/79602/928/7132/2120/1027/3845/7421/7480/3489/2…	364	0.0513472	0.0476389	Promoter binding	2.68337
DOID:4362	cervical cancer	154/7089	186/9614	0.00215331	0.302215	0.302215	388585/7161/4524/10630/3725/2944/4893/103/3428/7292/5743/1116/3586/1604/10000/64754/6387/983/355/4288/4255/8519/3265/283120/7251/8539/3732/30008/8061/595/871/329/4312/4322/4297/3312/928/920/5777/6515/1027/3845/7009/488/5781/1045/29079/5925/2073/283/3183/4323/2353/3429/207/2252/4088/7874/5595/999/463/2175/489/37/5606/7153/3880/672/10481/406991/83990/5608/7083/332/9021/7077/4087/4089/596/682/6794/1…	154	0.0217238	0.0193468	Promoter binding	2.66689
DOID:4450	renal cell carcinoma	363/7089	457/9614	0.00225663	0.302215	0.302215	5590/7161/11315/6518/2475/10459/4524/7133/10630/1969/6390/8289/6429/10657/6421/3725/3716/7049/2944/79679/4853/10628/405/1942/4582/407046/1382/27101/6646/5743/3814/4179/3756/7159/54583/10000/8644/1326/3688/8829/6387/5328/355/55662/5076/2263/4288/977/3611/960/2147/5970/2950/595/8772/10825/7481/5058/330/329/4312/4322/3606/4837/3587/6768/7132/1027/4256/3845/7421/3855/3875/3489/4035/1019/4193/10818/42…	363	0.0512061	0.0475348	Promoter binding	2.64654
DOID:4451	renal carcinoma	393/7089	497/9614	0.00273037	0.339541	0.339541	5590/7161/11315/6518/2475/10459/4524/7133/10630/1969/6390/8289/6429/10657/3932/6421/3725/3716/8880/7049/2944/79679/4853/10628/405/1942/4582/407046/1382/50848/27101/6646/5743/3814/4179/3756/7159/54583/10000/1316/8644/1326/3688/8829/6387/240/5328/100144748/355/55662/5076/4601/2263/4288/406992/977/3611/133/960/2147/5970/8061/2950/595/8772/10825/7481/5058/330/329/4312/4322/3606/4837/3587/6768/7132/10…	393	0.055438	0.0516954	Promoter binding	2.56378
DOID:2671	transitional cell carcinoma	73/7089	85/9614	0.00525419	0.609836	0.609836	7161/4524/2810/2944/4893/5743/5321/3814/983/5328/355/2263/3265/960/3732/6520/595/5058/335/928/1027/3845/2065/1019/4323/1512/4324/8140/2064/332/7077/4089/596/682/23476/5971/4436/5966/2066/598/7031/2952/23492/1890/4968/1499/11186/7012/6657/8626/7037/2261/2247/836/6502/324/10111/1495/2246/6690/5460/1616/57510/3486/1956/857/285/1508/284/1030/301/9536/7076	73	0.0102976	0.00884127	Promoter binding	2.27949
DOID:3459	breast carcinoma	373/7089	474/9614	0.00613616	0.653641	0.653641	9636/54998/7161/2023/4524/7133/65018/249/864/8289/2810/6548/3065/64766/4904/9048/1263/57708/1647/2633/1435/389/6566/79679/6282/6280/90780/8751/4582/1382/3918/5743/3814/1604/4179/4751/2052/10133/8516/7431/648/3688/8829/6387/8031/23411/5328/6623/355/55662/1586/4601/2263/4288/101/4583/283120/3481/7251/10553/966/847/960/3732/1500/2101/5970/80198/1474/25855/2950/595/51773/4312/4322/3606/57646/23705/11…	373	0.0526167	0.0493031	Promoter binding	2.2121
DOID:363	uterine cancer	172/7089	212/9614	0.00689675	0.653641	0.653641	54206/5293/56998/4524/7133/6390/864/8289/2810/3725/5236/3716/3953/7049/5016/6275/4582/6391/3918/5743/1116/3814/3586/1604/648/3688/355/4288/4255/51272/3265/4583/283120/7251/966/3732/4192/378938/30008/595/329/928/7132/1027/3845/25875/4193/8835/4440/5027/9612/5426/1045/675/5925/283/4323/27030/2252/1588/4088/1543/6817/5595/999/6462/9212/3996/23512/3728/3292/10481/9043/54894/406991/8313/5578/2885/332/…	172	0.0242629	0.0220512	Promoter binding	2.16136
DOID:699	mitochondrial myopathy	33/7089	36/9614	0.00709828	0.653641	0.653641	6390/7019/1763/51067/1337/80324/57570/5428/7084/1352/7156/11232/5442/9141/1340/54938/125965/246243/1716/6647/80781/55687/1890/5580/6314/291/57176/90956/2138/50484/1306/293/292	33	0.0046551	0.00374454	Promoter binding	2.14885
DOID:4645	retinal cancer	101/7089	121/9614	0.00743649	0.653641	0.653641	7161/23435/4524/23352/3065/9682/4000/4914/5451/9928/4194/23380/8560/4548/983/657/6623/355/4255/3265/1028/595/5777/1027/7471/362/3856/1019/8091/4193/4659/3479/5925/652/3091/207/55038/8125/4363/5347/5595/5934/1009/5176/4843/8851/26574/2064/4804/4830/332/7298/898/4613/4072/3553/841/659/3488/3667/3397/1869/5933/6573/5594/6598/11200/7428/5894/7048/11186/253559/5290/10855/658/4790/890/836/221656/7913/1…	101	0.0142474	0.0125858	Promoter binding	2.12863
DOID:3883	Lynch syndrome	16/7089	16/9614	0.00760257	0.653641	0.653641	2944/6041/27030/4088/4087/4089/4072/4436/2956/5378/2952/7048/4292/2272/5395/7046	16	0.00225702	0.00166424	Promoter binding	2.11904
DOID:3565	meningioma	9/166	83/9614	1.20861e-05	0.00687694	0.00574901	7422/5329/2022/10232/1026/7161/5155/2152/1647	9	0.0542169	0.00863324	Upregulated mRNA	4.91771
DOID:3620	central nervous system cancer	13/166	188/9614	2.13415e-05	0.00687694	0.00574901	26086/4133/7422/5329/2022/4502/10232/1026/7161/5155/2152/4684/1647	13	0.0783133	0.0195548	Upregulated mRNA	4.67077
DOID:5041	esophageal cancer	15/166	247/9614	2.3077e-05	0.00687694	0.00574901	3868/5054/1543/6273/1048/6623/7422/2921/4502/1026/5002/3855/3106/8651/4601	15	0.0903614	0.0256917	Upregulated mRNA	4.63682
DOID:2394	ovarian cancer	20/166	431/9614	5.08762e-05	0.00848627	0.00709437	7031/6286/1839/5054/2525/6623/7422/5653/5329/2113/2022/10232/1026/1843/2523/3855/8651/1978/4684/64073	20	0.120482	0.0448305	Upregulated mRNA	4.29349
DOID:5409	lung small cell carcinoma	9/166	101/9614	5.89045e-05	0.00848627	0.00709437	4133/6303/7422/1051/5329/5834/1026/7161/3914	9	0.0542169	0.0105055	Upregulated mRNA	4.22985
DOID:10526	conjunctival pterygium	5/166	26/9614	7.08505e-05	0.00848627	0.00709437	7031/1543/7422/5329/2152	5	0.0301205	0.00270439	Upregulated mRNA	4.14966
DOID:11294	arteriovenous malformation	4/166	14/9614	7.49679e-05	0.00848627	0.00709437	4133/7422/2022/5155	4	0.0240964	0.00145621	Upregulated mRNA	4.12512
DOID:0050621	respiratory system benign neoplasm	8/166	82/9614	8.03448e-05	0.00848627	0.00709437	4133/5054/7422/5329/4071/10232/1026/301	8	0.0481928	0.00852923	Upregulated mRNA	4.09504
DOID:2151	malignant ovarian surface epithelial-stromal neoplasm	16/166	312/9614	9.49247e-05	0.00848627	0.00709437	7031/1839/5054/2525/6623/7422/5653/2113/2022/10232/1026/1843/2523/8651/1978/4684	16	0.0963855	0.0324527	Upregulated mRNA	4.02262
DOID:4001	ovarian carcinoma	16/166	312/9614	9.49247e-05	0.00848627	0.00709437	7031/1839/5054/2525/6623/7422/5653/2113/2022/10232/1026/1843/2523/8651/1978/4684	16	0.0963855	0.0324527	Upregulated mRNA	4.02262
DOID:0060074	ductal carcinoma in situ	6/166	47/9614	0.000144638	0.0117551	0.0098271	7031/7422/1026/8061/301/8651	6	0.0361446	0.0048887	Upregulated mRNA	3.83972
DOID:2152	ovary epithelial cancer	16/166	329/9614	0.000175626	0.0123626	0.0103349	7031/1839/5054/2525/6623/7422/5653/2113/2022/10232/1026/1843/2523/8651/1978/4684	16	0.0963855	0.0342209	Upregulated mRNA	3.75541
DOID:3459	breast carcinoma	20/166	474/9614	0.000186876	0.0123626	0.0103349	7031/6286/55503/7378/5054/1543/2525/6623/7422/5653/5329/2022/11156/1026/7161/301/3855/8651/4601/1647	20	0.120482	0.0493031	Upregulated mRNA	3.72845
DOID:4607	biliary tract cancer	14/166	265/9614	0.000193597	0.0123626	0.0103349	7031/2735/6286/5644/1543/7422/11156/10232/1026/1843/301/3855/3914/4684	14	0.0843373	0.027564	Upregulated mRNA	3.7131
DOID:8791	breast carcinoma in situ	6/166	51/9614	0.000229166	0.0136583	0.0114181	7031/7422/1026/8061/301/8651	6	0.0361446	0.00530476	Upregulated mRNA	3.63985
DOID:0002116	pterygium	5/166	38/9614	0.000457378	0.0245879	0.020555	7031/1543/7422/5329/2152	5	0.0301205	0.00395257	Upregulated mRNA	3.33973
DOID:0070004	myeloid neoplasm	16/166	359/9614	0.000467555	0.0245879	0.020555	51655/1543/7422/1051/5366/5329/2022/8870/5155/3855/3106/8651/7494/2152/4684/3098	16	0.0963855	0.0373414	Upregulated mRNA	3.33017
DOID:345	uterine disease	7/166	82/9614	0.000516834	0.0256694	0.0214592	9235/5054/2903/7422/1026/5155/2152	7	0.0421687	0.00852923	Upregulated mRNA	3.28665
DOID:1800	neuroendocrine carcinoma	4/166	23/9614	0.000587395	0.0262138	0.0219142	2735/4133/1026/3855	4	0.0240964	0.00239234	Upregulated mRNA	3.23107
DOID:10124	corneal disease	8/166	110/9614	0.000614063	0.0262138	0.0219142	7031/1543/6273/7422/5329/1026/6590/2152	8	0.0481928	0.0114416	Upregulated mRNA	3.21179
DOID:5041	esophageal cancer	39/892	247/9614	0.000643161	0.406968	0.406788	9076/3105/10397/389/860/7482/64946/10550/3606/3309/2920/1958/8289/6497/332/8085/6817/4851/3169/8880/1545/10023/23013/2175/1138/153090/2195/2264/811/4436/3398/5087/1789/4214/8850/4288/2353/1045/1028	39	0.043722	0.0256917	Downregulated mRNA	3.19168
DOID:2394	ovarian cancer	60/892	431/9614	0.000839332	0.406968	0.406788	3976/3036/1263/1827/6277/55160/389/874/5652/3897/2274/1890/7295/3606/7039/2119/55450/3716/8848/1806/4830/6768/259266/8289/332/4851/7298/208/580/8880/7083/6502/7402/10023/2175/3077/7516/6515/8091/4174/7052/5037/5426/811/23523/7448/214/3373/5591/898/2263/9099/659/57167/5460/7057/9536/4171/4288/2353	60	0.0672646	0.0448305	Downregulated mRNA	3.07607
DOID:2152	ovary epithelial cancer	48/892	329/9614	0.00100061	0.406968	0.406788	3976/3036/1263/1827/6277/55160/389/874/3897/2274/1890/7295/3606/7039/2119/55450/8848/1806/4830/259266/8289/332/4851/7298/208/8880/7083/6502/10023/3077/7516/6515/4174/7052/23523/7448/214/3373/5591/898/9099/659/5460/7057/9536/4171/4288/2353	48	0.0538117	0.0342209	Downregulated mRNA	2.99974
DOID:3307	teratoma	7/892	20/9614	0.00152042	0.406968	0.406788	1890/7482/3875/4830/332/5236/5460	7	0.00784753	0.0020803	Downregulated mRNA	2.81804
DOID:3748	esophagus squamous cell carcinoma	24/892	140/9614	0.00225249	0.406968	0.406788	10397/389/860/10550/3606/6497/8085/6817/3169/8880/1545/23013/2175/1138/153090/2195/2264/811/4436/3398/5087/1789/4214/8850	24	0.0269058	0.0145621	Downregulated mRNA	2.64734
DOID:3405	histiocytosis	8/892	27/9614	0.00238147	0.406968	0.406788	3687/57556/2323/5551/1102/55315/4288/3557	8	0.00896861	0.0028084	Downregulated mRNA	2.62316
DOID:3907	lung squamous cell carcinoma	14/892	66/9614	0.00251027	0.406968	0.406788	3417/2272/6189/1969/332/8085/6817/8880/1545/1138/1869/2264/5037/5426	14	0.0156951	0.00686499	Downregulated mRNA	2.60028
DOID:1925	Coffin-Siris syndrome	5/892	9614-12-01	0.00309071	0.406968	0.406788	8289/6604/6599/6603/6601	5	0.00560538	0.00124818	Downregulated mRNA	2.50994
DOID:2151	malignant ovarian surface epithelial-stromal neoplasm	44/892	312/9614	0.003109	0.406968	0.406788	3976/3036/1827/6277/55160/389/874/3897/2274/1890/7295/3606/7039/2119/55450/8848/1806/4830/8289/332/4851/7298/208/7083/6502/10023/3077/7516/6515/4174/7052/23523/7448/214/3373/5591/898/9099/659/5460/7057/4171/4288/2353	44	0.0493274	0.0324527	Downregulated mRNA	2.50738
DOID:4001	ovarian carcinoma	44/892	312/9614	0.003109	0.406968	0.406788	3976/3036/1827/6277/55160/389/874/3897/2274/1890/7295/3606/7039/2119/55450/8848/1806/4830/8289/332/4851/7298/208/7083/6502/10023/3077/7516/6515/4174/7052/23523/7448/214/3373/5591/898/9099/659/5460/7057/4171/4288/2353	44	0.0493274	0.0324527	Downregulated mRNA	2.50738
DOID:1107	esophageal carcinoma	32/892	212/9614	0.00390806	0.46506	0.464854	3105/10397/389/860/64946/10550/3606/3309/1958/8289/6497/332/8085/6817/4851/3169/8880/1545/23013/2175/1138/153090/2195/2264/811/4436/3398/5087/1789/4214/8850/2353	32	0.0358744	0.0220512	Downregulated mRNA	2.40804
DOID:4231	histiocytoma	7/892	24/9614	0.00488624	0.504839	0.504616	3105/100528032/1513/8091/2263/4171/4288	7	0.00784753	0.00249636	Downregulated mRNA	2.31102
DOID:1793	pancreatic cancer	63/892	495/9614	0.00558271	0.504839	0.504616	3976/9076/3105/10135/10397/389/3897/1890/5154/3606/3672/7039/3309/1728/598/5797/4953/3570/5292/1969/3716/1806/4830/6768/332/6241/6850/8438/84678/4488/7298/208/3651/8880/10628/1545/2175/2323/7516/652/1869/9672/8091/7052/5037/1786/811/4436/1789/2048/898/4214/2030/2194/7057/7099/57447/4288/8828/3977/1028/1080/5156	63	0.0706278	0.0514874	Downregulated mRNA	2.25316
DOID:0070221	progressive familial intrahepatic cholestasis	5/892	14/9614	0.0066771	0.504839	0.504616	54532/9414/113220/57205/23120	5	0.00560538	0.00145621	Downregulated mRNA	2.17541
DOID:9296	cleft lip	5/892	14/9614	0.0066771	0.504839	0.504616	3664/6573/652/4522/374654	5	0.00560538	0.00145621	Downregulated mRNA	2.17541
DOID:9667	placental abruption	5/892	14/9614	0.0066771	0.504839	0.504616	10464/6573/4522/2153/3557	5	0.00560538	0.00145621	Downregulated mRNA	2.17541
DOID:999	hypereosinophilic syndrome	5/892	14/9614	0.0066771	0.504839	0.504616	330/332/2153/3557/5156	5	0.00560538	0.00145621	Downregulated mRNA	2.17541
DOID:3498	pancreatic ductal adenocarcinoma	20/892	120/9614	0.00694202	0.504839	0.504616	10397/3897/1890/1728/5797/5292/1969/3716/6768/6850/208/8880/1545/1869/8091/7052/5037/811/2194/8828	20	0.0224215	0.0124818	Downregulated mRNA	2.15851
DOID:345	uterine disease	15/892	82/9614	0.0077913	0.518942	0.518712	10464/5154/6573/358/3651/1788/4522/1786/1789/2902/2153/2013/4288/3557/5156	15	0.0168161	0.00852923	Downregulated mRNA	2.10839
DOID:4450	renal cell carcinoma	58/892	457/9614	0.00811822	0.518942	0.518712	9076/3105/5652/3897/1890/330/80333/3875/7030/5154/3606/2272/3489/3309/598/8996/1969/3716/4830/6768/677/8289/10298/332/54583/358/4851/10018/7298/10628/7083/9043/6502/5198/4853/4035/652/1869/6646/6599/8555/10481/1605/5338/4436/150696/214/10855/898/2263/54443/659/7057/57447/4288/3557/8671/5156	58	0.0650224	0.0475348	Downregulated mRNA	2.09054
Reactome pathways
ID	Description	GeneRatio	BgRatio	pvalue	p.adjust	qvalue	geneID	Count	Generatio	Bgratio	type	pvalue_log
R-HSA-9012999	RHO GTPase cycle	430/10010	449/11091	7.09719e-06	0.00766218	0.00683074	ARHGEF16/PLEKHG5/VAMP3/EFHD2/SPEN/EPHA2/ARHGEF19/ARHGEF10L/CAPZB/CDC42/SRRM1/MACO1/UBXN11/NUDC/WASF2/LCK/PIK3R3/TMEM59/DOCK7/SYDE2/PKN2/FNBP1L/ARHGAP29/ABCD3/DBT/VAV3/RHOC/VANGL1/TPM3/ARHGEF2/IQGAP3/ARHGEF11/VANGL2/RASAL2/ABL2/TOR1AIP1/NCF2/KIF14/SRGAP2/KCTD3/LBR/CDC42BPA/OBSCN/RHOU/MTR/NET1/VIM/STAM/ARHGAP21/ABI1/ANKRD26/ACBD5/MPP7/ARHGAP12/ITGB1/ARHGAP22/RHOBTB1/DLG5/ARHGAP19/DNMBP/SH3PXD2A/SLK…	430	0.042957	0.0404833	Whole genome	5.14891
R-HSA-5663202	Diseases of signal transduction by growth factor receptors and second messengers	439/10010	459/11091	9.45948e-06	0.00766218	0.00683074	MIB2/HES5/PIK3CD/MTOR/AGTRAP/CASP9/CNKSR1/LCK/HDAC1/PSMB2/AGO4/AGO1/AGO3/HEYL/PIK3R3/ZFYVE9/JUN/PSMA5/RAP1A/MOV10/NRAS/APH1A/MCL1/PSMD4/PSMB4/TPM3/SHC1/LMNA/NCSTN/TPR/IL10/HHAT/PPP2R5A/DUSP10/PSEN2/WNT3A/AKT3/APBB1IP/KIF5B/FZD8/MAPK8/DKK1/PRF1/CAMK2G/VCL/NRG3/PTEN/TNKS2/PIK3AP1/CHUK/FGF8/NEURL1/SHOC2/TCF7L2/FGFR2/CTBP2/HRAS/POLR2L/DUSP8/CARS1/RHOG/PSMA1/PSMC3/EEF1G/POLR2G/PPP2R5B/SYVN1/MAP3K11/RP…	439	0.0438561	0.0413849	Whole genome	5.02413
R-HSA-8980692	RHOA GTPase cycle	145/10010	147/11091	3.72598e-05	0.0201203	0.017937	PLEKHG5/VAMP3/ARHGEF19/ARHGEF10L/MACO1/PKN2/ARHGAP29/ABCD3/VAV3/VANGL1/ARHGEF2/IQGAP3/ARHGEF11/LBR/OBSCN/NET1/ARHGAP21/ACBD5/ARHGAP22/ARHGAP19/SLK/ARHGAP1/STX5/ARAP1/ARHGEF17/ARHGAP42/ARHGAP20/MCAM/ARHGEF12/ARHGAP32/PLEKHG6/ARHGDIB/FMNL3/RACGAP1/AAAS/ARHGAP9/SRGAP1/TMPO/CIT/STARD13/DIAPH3/FARP1/ARHGEF7/MCF2L/ARHGEF40/SCFD1/ARHGAP5/KTN1/DAAM1/PLEKHG3/ARHGAP11B/ARHGAP11A/ACTC1/TMEM87A/SNAP23/MYO9A/…	145	0.0144855	0.013254	Whole genome	4.42876
R-HSA-1483257	Phospholipid metabolism	206/10010	212/11091	8.05687e-05	0.0209352	0.0186634	PIK3CD/PLA2G2E/PLA2G2A/PLA2G5/PLA2G2D/PLA2G2F/MFSD2A/PIK3R3/SLC44A5/MIGA1/SLC44A3/CEPT1/ACP6/PIP5K1A/PI4KB/PLA2G4A/ETNK2/PLEKHA6/PIK3C2B/LPGAT1/ARF1/RAB4A/GNPAT/PIP4K2A/CHAT/PTEN/PI4K2A/GPAM/INPP5F/PLEKHA1/PTDSS2/PNPLA2/OSBPL5/SBF2/PIK3C2A/PTPMT1/PLAAT5/PLAAT4/PLAAT2/PLAAT3/PITPNM1/CHKA/INPPL1/STARD10/GDPD5/DGAT2/MTMR2/LPCAT3/PLBD1/PIK3C2G/PLEKHA5/ETNK1/ARF3/GPD1/PIP4K2C/OSBPL8/CHPT1/PLA2G1B/PITP…	206	0.0205794	0.0191146	Whole genome	4.09383
R-HSA-9700206	Signaling by ALK in cancer	91/10010	91/11091	8.50649e-05	0.0209352	0.0186634	HDAC1/AGO4/AGO1/AGO3/JUN/MOV10/MCL1/TPM3/SHC1/TPR/IL10/KIF5B/MAPK8/PRF1/VCL/CARS1/EEF1G/IL10RA/FOXM1/PTPN6/PPFIBP1/IL22/MDM2/FRS2/UBC/RB1/LMO7/GZMB/KLC1/BCL2A1/MAPK3/TP53/UBB/STAT5A/STAT3/CLTC/PRKAR1A/GRB2/TNRC6C/RNF213/DNMT1/TYK2/JUNB/TPM4/PIK3R2/UBA52/WDCP/ALK/BIRC6/STRN/EML4/PPM1B/RPS27A/BCL11A/DCTN1/EIF2AK3/ZAP70/GCC2/RANBP2/STAT1/ICOS/ATIC/FN1/IRS1/RRBP1/PLCG1/CEBPB/MAPK1/MYH9/RBX1/TFG/PIK3C…	91	0.00909091	0.00820485	Whole genome	4.07025
R-HSA-9725370	Signaling by ALK fusions and activated point mutants	91/10010	91/11091	8.50649e-05	0.0209352	0.0186634	HDAC1/AGO4/AGO1/AGO3/JUN/MOV10/MCL1/TPM3/SHC1/TPR/IL10/KIF5B/MAPK8/PRF1/VCL/CARS1/EEF1G/IL10RA/FOXM1/PTPN6/PPFIBP1/IL22/MDM2/FRS2/UBC/RB1/LMO7/GZMB/KLC1/BCL2A1/MAPK3/TP53/UBB/STAT5A/STAT3/CLTC/PRKAR1A/GRB2/TNRC6C/RNF213/DNMT1/TYK2/JUNB/TPM4/PIK3R2/UBA52/WDCP/ALK/BIRC6/STRN/EML4/PPM1B/RPS27A/BCL11A/DCTN1/EIF2AK3/ZAP70/GCC2/RANBP2/STAT1/ICOS/ATIC/FN1/IRS1/RRBP1/PLCG1/CEBPB/MAPK1/MYH9/RBX1/TFG/PIK3C…	91	0.00909091	0.00820485	Whole genome	4.07025
R-HSA-3700989	Transcriptional Regulation by TP53	346/10010	362/11091	0.000106078	0.0209352	0.0186634	NOC2L/TP73/MTOR/ELOA/SFN/RPA2/SESN2/TAF12/HDAC1/RBBP4/AGO4/AGO1/AGO3/MEAF6/RRAGC/PLK3/PRDX1/PRKAA2/JUN/GADD45A/RABGGTB/TAF13/LAMTOR5/MOV10/HIPK1/PRKAB2/GATAD2B/BTG2/MDM4/SMYD2/TP53BP2/EXO1/AKT3/COX20/TAF3/PIP4K2A/CDK1/DNA2/AIFM2/DDIT4/PTEN/FAS/TAF5/PIDD1/POLR2L/TAF10/GTF2H1/E2F8/DDB2/TNKS1BP1/SSRP1/MTA2/POLR2G/COX8A/PRDX5/KAT5/RAD9A/LAMTOR1/MRE11/SESN3/CASP1/ATM/PPP2R1B/USP2/CHEK1/TP53AIP1/RHNO1/…	346	0.0345654	0.0326391	Whole genome	3.97437
R-HSA-449147	Signaling by Interleukins	449/10010	473/11091	0.000111057	0.0209352	0.0186634	PIK3CD/TNFRSF1B/CDC42/IL22RA1/IFNLR1/RPS6KA1/PTAFR/OPRD1/TXLNA/LCK/PSMB2/CSF3R/PIK3R3/JUN/JAK1/IL23R/IL12RB2/VCAM1/S1PR1/PSMA5/CSF1/H3C13/H3C14/MCL1/PSMD4/PSMB4/RORC/S100A12/IL6R/SHC1/MUC1/POU2F1/FASLG/PTGS2/PTPN7/MAPKAPK2/IL10/IL19/IL20/IL24/PTPN14/ARF1/RHOU/IL15RA/IL2RA/GATA3/VIM/MAP3K8/ZEB1/ITGB1/HNRNPF/ALOX5/PTPN20/MAPK8/BLNK/CHUK/BTRC/NFKB2/GSTO1/PDCD4/SIGIRR/TALDO1/TOLLIP/PSMA1/SAA1/PTPN5/T…	449	0.0448551	0.0426472	Whole genome	3.95445
R-HSA-5610787	Hedgehog 'off' state	112/10010	113/11091	0.000116306	0.0209352	0.0186634	PSMB2/PRKACB/PSMA5/PSMD4/PSMB4/ADCY10/GPR161/BTRC/SUFU/PSMA1/PSMC3/DYNC2H1/TULP3/ADCY6/TUBA1B/TUBA1A/TUBA1C/GLI1/PSMD9/UBC/TUBA3C/IFT88/PSMB5/PSMB11/PSME1/PSME2/ADCY4/PSMA6/PSMC6/PSMA3/NUMB/PSMC1/PSMA4/KIF7/IFT140/ADCY9/ADCY7/RPGRIP1L/PSMB10/PSMD7/TUBB3/PSMB6/UBB/PSMD11/PSMB3/PSMD3/PSME3/MKS1/PSMC5/PSMD12/PRKAR1A/TUBB6/PSMA8/TUBB4A/PRKACA/UBA52/PSMD8/PSMC4/FUZ/WDR35/ADCY3/IFT172/PSME4/RPS27A/GLI2…	112	0.0111888	0.0101884	Whole genome	3.9344
R-HSA-5683057	MAPK family signaling cascades	311/10010	325/11091	0.000174508	0.026324	0.0234676	ICMT/CDC42/CNKSR1/PSMB2/AGO4/AGO1/AGO3/ARTN/JUN/JAK1/PRKACB/CDC14A/PSMA5/RAP1A/MOV10/NRAS/PSMD4/PSMB4/IL6R/SHC1/SPTA1/PEA15/RASAL2/RGL1/PTPN7/PPP2R5A/DUSP10/ACTN2/IL2RA/PRKCQ/APBB1IP/RET/RASGEF1A/CDK1/CAMK2G/VCL/NRG3/FGF8/DUSP5/SHOC2/GFRA1/FGFR2/HRAS/DUSP8/PSMA1/RAG1/RAG2/PSMC3/PPP2R5B/ARL2/CDC42EP2/MAP3K11/SPTBN2/RCE1/FGF19/FGF4/FGF3/ARRB1/PAK1/DLG2/PPP2R1B/NCAM1/FGF23/FGF6/VWF/DUSP16/GRIN2B/KRA…	311	0.0310689	0.029303	Whole genome	3.75818
R-HSA-9006925	Intracellular signaling by second messengers	297/10010	310/11091	0.000178743	0.026324	0.0234676	PIK3CD/MTOR/CASP9/OTUD3/KDM1A/LCK/HDAC1/RBBP4/PHC2/PSMB2/AGO4/AGO1/AGO3/RRAGC/SCMH1/PIK3R3/JUN/PRKACB/PSMA5/AHCYL1/LAMTOR5/MOV10/PIP5K1A/PSMD4/PSMB4/THEM4/GATAD2B/RNF2/PPP2R5A/AKT3/COMMD3-BMI1/BMI1/PIP4K2A/CAMK2G/NRG3/PTEN/TNKS2/PIK3AP1/CHUK/FGF8/FGFR2/INS/RHOG/PSMA1/TRAF6/PSMC3/MTA2/PPP2R5B/GRK2/RPS6KB2/FGF19/FGF4/FGF3/LAMTOR1/GAB2/EED/PPP2R1B/FGF23/FGF6/CHD4/ATN1/PHC1/CDKN1B/ITPR2/HDAC7/ADCY6/N…	297	0.0296703	0.0279506	Whole genome	3.74777
R-HSA-168164	Toll Like Receptor 3 (TLR3) Cascade	105/10010	106/11091	0.000226313	0.0305523	0.027237	RPS6KA1/JUN/S100A12/IKBKE/MAPKAPK2/OPTN/MAP3K8/MAPK8/UBE2D1/CHUK/BTRC/NFKB2/IRF7/SAA1/TRAF6/RELA/FADD/BIRC3/BIRC2/PPP2R1B/NLRX1/ATF1/TBK1/DUSP6/UBE2N/IKBIP/UBC/HMGB1/RIPK3/NFKBIA/FOS/RPS6KA5/TRAF3/MAP2K1/MEF2A/MAPK3/N4BP1/NOD2/NLRC5/TP53/MAP2K4/UBB/MAPK7/MAP2K3/SARM1/NKIRAS2/DUSP3/MAP2K6/USP14/TICAM1/MAP2K7/UBA52/IRF3/VRK3/PPP2R1A/RPS27A/TANK/ATF2/CASP8/CREB1/UBE2V1/PEDS1-UBE2V1/APP/S100B/USP18/M…	105	0.0104895	0.0095573	Whole genome	3.64529
R-HSA-5684996	MAPK1/MAPK3 signaling	274/10010	286/11091	0.000322863	0.0402337	0.0358678	ICMT/CNKSR1/PSMB2/ARTN/JAK1/PSMA5/RAP1A/NRAS/PSMD4/PSMB4/IL6R/SHC1/SPTA1/PEA15/RASAL2/RGL1/PTPN7/PPP2R5A/DUSP10/ACTN2/IL2RA/PRKCQ/APBB1IP/RET/RASGEF1A/CDK1/CAMK2G/VCL/NRG3/FGF8/DUSP5/SHOC2/GFRA1/FGFR2/HRAS/DUSP8/PSMA1/PSMC3/PPP2R5B/ARL2/MAP3K11/SPTBN2/RCE1/FGF19/FGF4/FGF3/ARRB1/DLG2/PPP2R1B/NCAM1/FGF23/FGF6/VWF/DUSP16/GRIN2B/KRAS/ERBB3/RAP1B/FRS2/KITLG/DUSP6/PPP1CC/BRAP/PTPN11/RASAL1/KSR2/PEBP1/P…	274	0.0273726	0.0257867	Whole genome	3.49098
R-HSA-112316	Neuronal System	389/10010	410/11091	0.00037254	0.0429592	0.0382976	GNB1/KCNAB2/KIF17/RPS6KA1/EPB41/DLGAP3/GRIK3/KCNQ4/PTPRF/SLC1A7/PRKAA2/GNG12/PRKACB/GNG5/GNAI3/KCNC4/KCNA10/KCNA2/KCNA3/KCND3/NRAS/PRKAB2/CHRNB2/KCNN3/HCN3/KCNJ10/KCNJ9/CACNA1E/GLUL/SYT2/PPFIA4/KCNH1/KCNK2/KCNK1/GNG4/ACTN2/TUBB8/TUBAL3/CACNB2/GAD2/CHAT/LRRTM3/CAMK2G/KCNMA1/KCNK18/SLC18A2/HRAS/AP2A2/KCNQ1/PPFIBP2/KCNJ11/ABCC8/KCNC1/LIN7C/KCNA4/SLC1A2/SYT7/RTN3/PLCB3/NRXN2/LRFN4/SYT12/PPFIA1/SHANK2…	389	0.0388611	0.0369669	Whole genome	3.42883
R-HSA-1257604	PIP3 activates AKT signaling	257/10010	268/11091	0.000397771	0.0429592	0.0382976	PIK3CD/MTOR/CASP9/OTUD3/KDM1A/LCK/HDAC1/RBBP4/PHC2/PSMB2/AGO4/AGO1/AGO3/RRAGC/SCMH1/PIK3R3/JUN/PSMA5/LAMTOR5/MOV10/PIP5K1A/PSMD4/PSMB4/THEM4/GATAD2B/RNF2/PPP2R5A/AKT3/COMMD3-BMI1/BMI1/PIP4K2A/NRG3/PTEN/TNKS2/PIK3AP1/CHUK/FGF8/FGFR2/INS/RHOG/PSMA1/TRAF6/PSMC3/MTA2/PPP2R5B/RPS6KB2/FGF19/FGF4/FGF3/LAMTOR1/GAB2/EED/PPP2R1B/FGF23/FGF6/CHD4/ATN1/PHC1/CDKN1B/HDAC7/NR4A1/ERBB3/PIP4K2C/MDM2/FRS2/KITLG/PTP…	257	0.0256743	0.0241637	Whole genome	3.40037
R-HSA-5673001	RAF/MAP kinase cascade	268/10010	280/11091	0.000471321	0.0477212	0.0425429	ICMT/CNKSR1/PSMB2/ARTN/JAK1/PSMA5/RAP1A/NRAS/PSMD4/PSMB4/SHC1/SPTA1/PEA15/RASAL2/RGL1/PTPN7/PPP2R5A/DUSP10/ACTN2/IL2RA/PRKCQ/APBB1IP/RET/RASGEF1A/CAMK2G/VCL/NRG3/FGF8/DUSP5/SHOC2/GFRA1/FGFR2/HRAS/DUSP8/PSMA1/PSMC3/PPP2R5B/ARL2/MAP3K11/SPTBN2/RCE1/FGF19/FGF4/FGF3/ARRB1/DLG2/PPP2R1B/NCAM1/FGF23/FGF6/VWF/DUSP16/GRIN2B/KRAS/ERBB3/RAP1B/FRS2/KITLG/DUSP6/PPP1CC/BRAP/RASAL1/KSR2/PEBP1/PSMD9/UBC/FGF9/FLT…	268	0.0267732	0.0252457	Whole genome	3.32668
R-HSA-446652	Interleukin-1 family signaling	149/10010	153/11091	0.000558461	0.053218	0.0474432	PSMB2/PSMA5/PSMD4/PSMB4/S100A12/PTPN7/PTPN14/MAP3K8/ALOX5/PTPN20/MAPK8/CHUK/BTRC/NFKB2/SIGIRR/TOLLIP/PSMA1/SAA1/PTPN5/TRAF6/PSMC3/RELA/PELI3/IL18BP/CASP1/IL18/NLRX1/PTPN6/TBK1/IRAK3/UBE2N/IKBIP/PTPN11/PSMD9/UBC/HMGB1/PSMB5/PSMB11/PSME1/PSME2/CTSG/PSMA6/NFKBIA/PSMC6/PELI2/PSMA3/PSMC1/MAP2K1/SMAD3/PTPN9/PSMA4/N4BP1/NOD2/NLRC5/PSMB10/PSMD7/PSMB6/TP53/MAP2K4/UBB/PSMD11/PSMB3/PSMD3/NKIRAS2/STAT3/PSME3…	149	0.0148851	0.013795	Whole genome	3.25301
R-HSA-166520	Signaling by NTRKs	131/10010	134/11091	0.000626155	0.0563539	0.0502388	ID3/RPS6KA1/F3/RAP1A/NRAS/NGF/SHC1/RIT1/MEF2D/NTRK1/DNM3/MAPKAPK2/EGR2/HRAS/AP2A2/TPH1/BDNF/FOSL1/PPP2R1B/NTF3/CHD4/GRIN2B/PTPRO/KRAS/ATF1/NAB2/FRS2/DUSP6/ASCL1/PTPN11/IRS2/FOS/RPS6KA5/TCF12/MAP2K1/MAP2K5/SH3GL3/NTRK3/FURIN/MEF2A/PCSK6/MAPK3/RRAD/CRK/MAPK7/CDK5R1/AP2B1/STAT3/DUSP3/CLTC/GRB2/ADCYAP1/RIT2/SHC2/MAP2K2/PTPRS/DNM2/JUNB/LYL1/PIK3R2/FOSB/AP2S1/BAX/NTF4/AP2A1/VRK3/PPP2R1A/ID2/KIDINS220/S…	131	0.0130869	0.0120819	Whole genome	3.20332
R-HSA-5358351	Signaling by Hedgehog	145/10010	149/11091	0.000765239	0.0652467	0.0581666	PSMB2/PRKACB/PSMA5/PSMD4/PSMB4/ADCY10/GPR161/CDC73/HHAT/BTRC/SUFU/SCUBE2/PSMA1/PSMC3/SYVN1/GRK2/ARRB1/DYNC2H1/CDON/TULP3/ADCY6/DHH/TUBA1B/TUBA1A/TUBA1C/GLI1/OS9/PSMD9/UBC/TUBA3C/IFT88/GPC5/DZIP1/PSMB5/PSMB11/PSME1/PSME2/ADCY4/PSMA6/PSMC6/PSMA3/NUMB/SEL1L/PSMC1/DISP2/ULK3/PSMA4/KIF7/IFT140/ADCY9/ADCY7/RPGRIP1L/PSMB10/PSMD7/TUBB3/GAS8/ARRB2/PSMB6/DERL2/UBB/PSMD11/PSMB3/PSMD3/PSME3/SPOP/MKS1/PSMC5/S…	145	0.0144855	0.0134343	Whole genome	3.1162
R-HSA-109581	Apoptosis	174/10010	180/11091	0.000877923	0.0677941	0.0604376	TP73/DFFA/CASP9/SFN/PSMB2/CLSPN/OMA1/PSMA5/PSMD4/PSMB4/LMNA/FASLG/PKP1/TP53BP2/AKT3/PRKCQ/VIM/MAPK8/UNC5B/FAS/CASP7/PSMA1/GAS2/APIP/PSMC3/FADD/BIRC2/DNM1L/APAF1/DYNLL1/PSMD9/DIABLO/UBC/HMGB1/STK24/TFDP1/PSMB5/PSMB11/ACIN1/PSME1/PSME2/GZMB/PSMA6/PSMC6/PSMA3/PSMC1/PPP1R13B/AKT1/TJP1/AVEN/BMF/DAPK2/UACA/PSMA4/MAPK3/TRADD/PSMB10/CDH1/PSMD7/YWHAE/PSMB6/C1QBP/TP53/UBB/PSMD11/PSMB3/PSMD3/STAT3/PSME3/NMT…	174	0.0173826	0.0162294	Whole genome	3.05654
R-HSA-3700989	Transcriptional Regulation by TP53	312/7900	362/11091	6.47967e-12	7.16199e-09	4.96081e-09	NOC2L/TP73/MTOR/ELOA/SFN/RPA2/SESN2/TAF12/HDAC1/AGO4/AGO1/AGO3/MEAF6/RRAGC/PLK3/PRDX1/JUN/GADD45A/RABGGTB/TAF13/LAMTOR5/MOV10/HIPK1/PRKAB2/GATAD2B/MDM4/SMYD2/TP53BP2/EXO1/AKT3/COX20/TAF3/PIP4K2A/CDK1/DNA2/AIFM2/DDIT4/FAS/TAF5/PIDD1/POLR2L/TAF10/E2F8/DDB2/TNKS1BP1/SSRP1/MTA2/POLR2G/COX8A/KAT5/RAD9A/LAMTOR1/MRE11/CASP1/PPP2R1B/USP2/CHEK1/RHNO1/TIGAR/CHD4/BCL2L14/CDKN1B/CCNT1/PRKAG1/COX14/GLS2/PIP4K…	312	0.0394937	0.0326391	Promoter binding	11.1884
R-HSA-9012999	RHO GTPase cycle	380/7900	449/11091	8.84196e-12	7.16199e-09	4.96081e-09	ARHGEF16/PLEKHG5/VAMP3/EFHD2/SPEN/EPHA2/ARHGEF19/ARHGEF10L/CAPZB/CDC42/SRRM1/UBXN11/NUDC/WASF2/LCK/PIK3R3/TMEM59/DOCK7/SYDE2/PKN2/FNBP1L/ARHGAP29/ABCD3/DBT/VAV3/RHOC/VANGL1/TPM3/ARHGEF2/IQGAP3/ARHGEF11/RASAL2/ABL2/TOR1AIP1/NCF2/KIF14/SRGAP2/KCTD3/LBR/CDC42BPA/OBSCN/RHOU/MTR/NET1/VIM/STAM/ARHGAP21/ABI1/ANKRD26/ACBD5/MPP7/ARHGAP12/ITGB1/ARHGAP22/RHOBTB1/DLG5/DNMBP/SH3PXD2A/SLK/ADD3/WDR11/DOCK1/RHOG…	380	0.0481013	0.0404833	Promoter binding	11.0535
R-HSA-5663202	Diseases of signal transduction by growth factor receptors and second messengers	386/7900	459/11091	3.81146e-11	2.05819e-08	1.42562e-08	MIB2/HES5/PIK3CD/MTOR/AGTRAP/CASP9/CNKSR1/LCK/HDAC1/PSMB2/AGO4/AGO1/AGO3/HEYL/PIK3R3/ZFYVE9/JUN/PSMA5/RAP1A/MOV10/NRAS/APH1A/MCL1/PSMD4/PSMB4/TPM3/SHC1/LMNA/NCSTN/TPR/IL10/HHAT/PPP2R5A/DUSP10/PSEN2/AKT3/APBB1IP/KIF5B/MAPK8/PRF1/CAMK2G/VCL/TNKS2/PIK3AP1/CHUK/FGF8/NEURL1/TCF7L2/FGFR2/CTBP2/HRAS/POLR2L/DUSP8/CARS1/RHOG/PSMA1/PSMC3/EEF1G/POLR2G/PPP2R5B/SYVN1/MAP3K11/RPS6KB2/LRP5/FGF19/ARRB1/GAB2/FZD4…	386	0.0488608	0.0413849	Promoter binding	10.4189
R-HSA-75893	TNF signaling	56/7900	57/11091	9.11314e-08	3.69082e-05	2.55647e-05	MIB2/OTUD7B/USP21/IKBKE/MAPKAPK2/OPTN/OTUD1/UBE2D1/CHUK/MADD/FADD/BIRC3/BIRC2/USP2/TNFRSF1A/TBK1/UBC/ULK1/SPPL2A/STUB1/CYLD/TRADD/SMPD3/UBB/SPPL2B/UBA52/CLIP3/ADAM17/RPS27A/CFLAR/CASP8/RBCK1/SPATA2/UBE2L3/TAB1/USP4/UBE2D3/OTULIN/UBE2D2/RACK1/RIPK1/TNF/MAP3K7/SMPD2/TNFAIP3/TAB2/TAX1BP1/BAG4/IKBKB/NSMAF/SHARPIN/TRAF1/TRAF2/TAB3/XIAP/IKBKG	56	0.00708861	0.0051393	Promoter binding	7.04033
R-HSA-983168	Antigen processing: Ubiquitination & Proteasome degradation	259/7900	309/11091	1.26299e-07	3.91011e-05	2.70837e-05	UBE2J2/MIB2/KLHL21/SPSB1/FBXO2/FBXO6/UBR4/TRIM63/RNF19B/PSMB2/CDC20/RNF220/HECTD3/LRRC41/PSMA5/PSMD4/PSMB4/UBE2Q1/KLHL20/TRIM11/ASB13/CUL2/UBE2D1/HERC4/HECTD2/BTRC/FBXW4/TRIM21/PSMA1/PSMC3/UBE2L6/CUL5/ZBTB16/UBE4A/FBXL14/SPSB2/KLHL42/ASB8/RNF41/UBE2N/FBXW8/FBXO21/ANAPC5/RNF34/UBC/RNF6/KBTBD6/KBTBD7/LMO7/FBXL3/TPP2/CDC16/PSMB5/PSMB11/PSME1/PSME2/HECTD1/PSMA6/LRR1/PSMC6/PSMA3/AREL1/PSMC1/ASB2/UBE3A…	259	0.0327848	0.0278604	Promoter binding	6.8986
R-HSA-69242	S Phase	143/7900	162/11091	1.44819e-07	3.91011e-05	2.70837e-05	RPA2/PSMB2/ORC1/PSMA5/PSMD4/PSMB4/LIN9/AKT3/UBE2D1/DNA2/ANAPC16/WAPL/SMC3/WEE1/PSMA1/PSMC3/CDCA5/POLA2/POLD4/CCND1/ANAPC15/POLD3/CDKN1B/PRIM1/CDK4/RFC5/ANAPC5/UBC/POLE/PDS5B/RFC3/RB1/TFDP1/CDC16/PSMB5/PSMB11/PSME1/PSME2/PSMA6/POLE2/PSMC6/PSMA3/MNAT1/MAX/PSMC1/AKT1/PSMA4/ORC6/RBL2/GINS3/E2F4/PSMB10/PSMD7/GINS2/CDT1/RPA1/PSMB6/UBB/PSMD11/PSMB3/PSMD3/CDC6/PSME3/CDC27/PSMC5/PSMD12/ESCO1/CABLES1/FZR1/…	143	0.0181013	0.0146064	Promoter binding	6.83917
R-HSA-168164	Toll Like Receptor 3 (TLR3) Cascade	97/7900	106/11091	2.61874e-07	4.76284e-05	3.29902e-05	RPS6KA1/JUN/S100A12/IKBKE/MAPKAPK2/OPTN/MAP3K8/MAPK8/UBE2D1/CHUK/BTRC/NFKB2/IRF7/SAA1/TRAF6/RELA/FADD/BIRC3/BIRC2/PPP2R1B/NLRX1/ATF1/TBK1/DUSP6/UBE2N/IKBIP/UBC/HMGB1/NFKBIA/FOS/RPS6KA5/TRAF3/MAP2K1/MEF2A/MAPK3/N4BP1/NOD2/NLRC5/MAP2K4/UBB/MAPK7/MAP2K3/NKIRAS2/DUSP3/MAP2K6/USP14/TICAM1/MAP2K7/UBA52/IRF3/PPP2R1A/RPS27A/TANK/ATF2/CASP8/CREB1/UBE2V1/APP/USP18/MAPK1/TAB1/MAPK11/IRAK2/NKIRAS1/MAPKAPK3/D…	97	0.0122785	0.0095573	Promoter binding	6.58191
R-HSA-73887	Death Receptor Signaling	136/7900	154/11091	2.75747e-07	4.76284e-05	3.29902e-05	MIB2/ARHGEF16/PLEKHG5/ARHGEF19/ARHGEF10L/HDAC1/ITGB3BP/VAV3/OTUD7B/APH1A/ARHGEF2/ARHGEF11/NCSTN/USP21/IKBKE/MAPKAPK2/PSEN2/OBSCN/NET1/OPTN/OTUD1/MAPK8/UBE2D1/FAS/CHUK/TRAF6/MADD/RELA/FADD/ARHGEF17/BIRC3/BIRC2/USP2/ARHGEF12/TNFRSF1A/FGD4/TBK1/PRDM4/UBC/ULK1/ARHGEF7/MCF2L/ARHGEF40/NFKBIA/SOS2/PSEN1/SPPL2A/APH1B/LINGO1/AKAP13/STUB1/CYLD/TRADD/SMPD3/ABR/YWHAE/ARHGEF15/UBB/OMG/AATF/NGFR/GNA13/ARHGDIA/…	136	0.0172152	0.0138851	Promoter binding	6.55949
R-HSA-2555396	Mitotic Metaphase and Anaphase	201/7900	236/11091	2.89541e-07	4.76284e-05	3.29902e-05	CENPS-CORT/RCC2/NUDC/RCC1/PSMB2/CDC20/KIF2C/CC2D1B/NDC1/ITGB3BP/PSMA5/PSMD4/PSMB4/RPS27/LMNA/PMF1-BGLAP/CENPL/PPP2R5A/NSL1/CENPF/LBR/NUP133/AHCTF1/TUBAL3/ZWINT/UBE2D1/CDK1/ANAPC16/WAPL/SMC3/BUB3/PSMA1/KIF18A/CKAP5/PSMC3/NUP160/INCENP/PPP2R5B/CDCA5/BANF1/ANAPC15/PPP2R1B/ZW10/TUBA1B/TUBA1A/TUBA1C/ESPL1/LEMD3/TMPO/NUP37/PPP1CC/ANAPC5/CLIP1/UBC/RAN/ANKLE2/NUP58/PDS5B/CDC16/PSMB5/PSMB11/PSME1/PSME2/PS…	201	0.025443	0.0212785	Promoter binding	6.53829
R-HSA-68886	M Phase	341/7900	417/11091	2.94002e-07	4.76284e-05	3.29902e-05	CENPS-CORT/RCC2/NUDC/RCC1/PSMB2/CDC20/KIF2C/CC2D1B/NDC1/ITGB3BP/PSMA5/H3C13/H4C14/H3C14/H2BC21/ENSA/PSMD4/PSMB4/RPS27/LMNA/PMF1-BGLAP/NME7/FIRRM/CENPL/TPR/NEK7/NEK2/PPP2R5A/NSL1/CENPF/LBR/H3-3A/NUP133/AHCTF1/TUBAL3/ZWINT/UBE2D1/CDK1/ANAPC16/WAPL/ACTR1A/SMC3/BUB3/TUBGCP2/PSMA1/KIF18A/CKAP5/PSMC3/NUP160/INCENP/PPP2R5B/CDCA5/BANF1/RAB1B/NUMA1/ANAPC15/PPP2R1B/ZW10/CEP164/H2AX/NCAPD3/H4C16/H2AJ/TUBA1B…	341	0.0431646	0.0375981	Promoter binding	6.53165
R-HSA-68882	Mitotic Anaphase	200/7900	235/11091	3.48878e-07	5.13802e-05	3.55889e-05	CENPS-CORT/RCC2/NUDC/RCC1/PSMB2/CDC20/KIF2C/CC2D1B/NDC1/ITGB3BP/PSMA5/PSMD4/PSMB4/RPS27/LMNA/PMF1-BGLAP/CENPL/PPP2R5A/NSL1/CENPF/LBR/NUP133/AHCTF1/TUBAL3/ZWINT/UBE2D1/CDK1/ANAPC16/WAPL/SMC3/BUB3/PSMA1/KIF18A/CKAP5/PSMC3/NUP160/INCENP/PPP2R5B/CDCA5/BANF1/ANAPC15/PPP2R1B/ZW10/TUBA1B/TUBA1A/TUBA1C/ESPL1/LEMD3/TMPO/NUP37/PPP1CC/ANAPC5/CLIP1/UBC/RAN/ANKLE2/NUP58/PDS5B/CDC16/PSMB5/PSMB11/PSME1/PSME2/PS…	200	0.0253165	0.0211884	Promoter binding	6.45733
R-HSA-983169	Class I MHC mediated antigen processing & presentation	313/7900	381/11091	3.83631e-07	5.17902e-05	3.58729e-05	UBE2J2/MIB2/KLHL21/VAMP3/SPSB1/FBXO2/FBXO6/UBR4/TRIM63/RNF19B/PSMB2/CDC20/RNF220/HECTD3/LRRC41/PSMA5/SEC22B/CTSS/PSMD4/PSMB4/S100A9/UBE2Q1/KLHL20/NCF2/TRIM11/ASB13/SEC61A2/CUL2/UBE2D1/HERC4/SEC24C/HECTD2/CHUK/BTRC/FBXW4/TRIM21/PSMA1/PSMC3/UBE2L6/CUL5/ZBTB16/UBE4A/TIRAP/FBXL14/SPSB2/KLHL42/ASB8/RNF41/UBE2N/FBXW8/FBXO21/ANAPC5/RNF34/UBC/RNF6/HMGB1/KBTBD6/KBTBD7/LMO7/FBXL3/TPP2/CDC16/PSMB5/PSMB11/PS…	313	0.0396203	0.0343522	Promoter binding	6.41609
R-HSA-69620	Cell Cycle Checkpoints	244/7900	292/11091	4.96904e-07	6.19219e-05	4.28907e-05	CENPS-CORT/RCC2/SFN/NUDC/RPA2/PSMB2/CLSPN/CDC20/KIF2C/ORC1/ITGB3BP/CDC7/PSMA5/H4C14/H2BC21/PSMD4/PSMB4/RPS27/PMF1-BGLAP/CENPL/COP1/MDM4/PPP2R5A/NSL1/CENPF/NUP133/EXO1/AHCTF1/MCM10/ZWINT/UBE2D1/CDK1/DNA2/ANAPC16/BUB3/WEE1/PSMA1/KIF18A/CKAP5/PSMC3/NUP160/INCENP/PPP2R5B/KAT5/RAD9A/ANAPC15/MRE11/PPP2R1B/ZW10/H2AX/CHEK1/RHNO1/CDKN1B/H4C16/MDM2/UBE2N/NUP37/PPP1CC/RFC5/ANAPC5/CLIP1/UBC/RFC3/CDC16/PSMB5/…	244	0.0308861	0.0263277	Promoter binding	6.30373
R-HSA-400206	Regulation of lipid metabolism by PPARalpha	107/7900	119/11091	6.39158e-07	6.63779e-05	4.59772e-05	MED18/THRAP3/MTF1/NFYC/MED8/CPT2/ACADM/HMGCS2/ARNT/APOA2/RGL1/G0S2/ANKRD1/BMAL1/NR1H3/MED19/ESRRA/CPT1A/MED17/APOA5/APOA1/MED21/SP1/NR1H4/NFYB/TXNRD1/MED13L/NCOR2/CDK8/MED4/MED6/CYP1A1/SIN3A/ARNT2/PEX11A/CREBBP/CHD9/MED11/MED31/GPS2/NCOR1/MED9/SREBF1/MED1/MED24/NR1D1/MED13/ACOX1/MED16/ANGPTL4/CARM1/MED26/SIN3B/SLC27A1/SULT2A1/MED25/NR1H2/GRHL1/FABP1/NPAS2/FHL2/UGT1A9/TRIB3/NCOA6/NCOA3/HELZ2/MED15…	107	0.0135443	0.0107294	Promoter binding	6.19439
R-HSA-6807070	PTEN Regulation	124/7900	140/11091	6.39204e-07	6.63779e-05	4.59772e-05	MTOR/OTUD3/KDM1A/HDAC1/PHC2/PSMB2/AGO4/AGO1/AGO3/RRAGC/SCMH1/JUN/PSMA5/LAMTOR5/MOV10/PSMD4/PSMB4/GATAD2B/RNF2/AKT3/COMMD3-BMI1/BMI1/TNKS2/PSMA1/PSMC3/MTA2/LAMTOR1/EED/CHD4/ATN1/PHC1/HDAC7/UBC/PSMB5/PSMB11/PSME1/PSME2/PSMA6/PSMC6/PSMA3/PSMC1/RCOR1/AKT1/MTA1/NEDD4/PSMA4/STUB1/MLST8/USP7/TNRC6A/MAPK3/CSNK2A2/PSMB10/WWP2/PSMD7/PSMB6/CHD3/UBB/SUZ12/PSMD11/PSMB3/PSMD3/PSME3/HDAC5/PSMC5/PSMD12/TNRC6C/CB…	124	0.0156962	0.0126228	Promoter binding	6.19436
R-HSA-1257604	PIP3 activates AKT signaling	225/7900	268/11091	6.55584e-07	6.63779e-05	4.59772e-05	PIK3CD/MTOR/CASP9/OTUD3/KDM1A/LCK/HDAC1/PHC2/PSMB2/AGO4/AGO1/AGO3/RRAGC/SCMH1/PIK3R3/JUN/PSMA5/LAMTOR5/MOV10/PIP5K1A/PSMD4/PSMB4/THEM4/GATAD2B/RNF2/PPP2R5A/AKT3/COMMD3-BMI1/BMI1/PIP4K2A/TNKS2/PIK3AP1/CHUK/FGF8/FGFR2/RHOG/PSMA1/TRAF6/PSMC3/MTA2/PPP2R5B/RPS6KB2/FGF19/LAMTOR1/GAB2/EED/PPP2R1B/CHD4/ATN1/PHC1/CDKN1B/HDAC7/NR4A1/ERBB3/PIP4K2C/MDM2/FRS2/KITLG/PTPN11/UBC/FGF9/FLT3/KL/FOXO1/IRS2/PSMB5/PSM…	225	0.028481	0.0241637	Promoter binding	6.18337
R-HSA-453279	Mitotic G1 phase and G1/S transition	131/7900	149/11091	8.27875e-07	7.88916e-05	5.46448e-05	E2F2/RPA2/HDAC1/PSMB2/CDKN2C/ORC1/CDC7/PSMA5/PSMD4/PSMB4/LIN9/AKT3/MCM10/CDK1/CDKN1C/WEE1/PSMA1/PSMC3/POLA2/CCND1/PPP2R1B/CDKN1B/PRIM1/CDK4/UBC/POLE/RB1/TFDP1/PSMB5/PSME1/PSME2/PSMA6/POLE2/PSMC6/PSMA3/MNAT1/MAX/PSMC1/AKT1/PSMA4/ORC6/RBL2/E2F4/PSMB10/PSMD7/CDT1/RPA1/PSMB6/UBB/PSMD11/PSMB3/PSMD3/CDC6/TOP2A/PSME3/PSMC5/PSMD12/TK1/TYMS/CABLES1/CDKN2D/UBA52/CCNE1/LIN37/PSMD8/PSMC4/AKT2/PPP2R1A/RRM2/E2…	131	0.0165823	0.0134343	Promoter binding	6.08204
R-HSA-1989781	PPARA activates gene expression	105/7900	117/11091	1.03e-06	9.27e-05	6.42094e-05	MED18/THRAP3/MTF1/NFYC/MED8/CPT2/ACADM/HMGCS2/ARNT/APOA2/RGL1/G0S2/ANKRD1/BMAL1/NR1H3/MED19/ESRRA/CPT1A/MED17/APOA5/APOA1/MED21/SP1/NR1H4/NFYB/TXNRD1/MED13L/NCOR2/CDK8/MED4/MED6/CYP1A1/ARNT2/PEX11A/CREBBP/CHD9/MED11/MED31/GPS2/NCOR1/MED9/SREBF1/MED1/MED24/NR1D1/MED13/ACOX1/MED16/ANGPTL4/CARM1/MED26/SLC27A1/SULT2A1/MED25/NR1H2/GRHL1/FABP1/NPAS2/FHL2/UGT1A9/TRIB3/NCOA6/NCOA3/HELZ2/MED15/SREBF2/PPAR…	105	0.0132911	0.0105491	Promoter binding	5.98716
R-HSA-450294	MAP kinase activation	61/7900	64/11091	1.09402e-06	9.32792e-05	6.46105e-05	RPS6KA1/JUN/MAPKAPK2/MAP3K8/MAPK8/CHUK/BTRC/TRAF6/PPP2R1B/ATF1/DUSP6/UBE2N/UBC/FOS/RPS6KA5/MAP2K1/MEF2A/MAPK3/NOD2/MAP2K4/UBB/MAPK7/MAP2K3/DUSP3/MAP2K6/MAP2K7/UBA52/PPP2R1A/RPS27A/ATF2/CREB1/UBE2V1/MAPK1/TAB1/MAPK11/IRAK2/MAPKAPK3/DUSP7/TNIP2/MAPK10/NFKB1/MEF2C/SKP1/FBXW11/MAPK9/MAPK14/PPP2R5D/MAP3K7/TAB2/RPS6KA2/NOD1/CUL1/DUSP4/PPP2CB/IKBKB/RIPK2/RPS6KA3/TAB3/ELK1/IRAK1/IKBKG	61	0.00772152	0.00577044	Promoter binding	5.96098
R-HSA-8951664	Neddylation	207/7900	246/11091	1.30566e-06	0.000105759	7.32546e-05	KLHL21/SPSB1/FBXO2/FBXO6/MUL1/WDTC1/PSMB2/LRRC41/PSMA5/PSMD4/PSMB4/DCAF8/DCAF6/KLHL20/COP1/RBBP5/DTL/ASB13/CUL2/UBE2D1/BTRC/FBXW4/PSMA1/COMMD9/DDB2/PSMC3/DPP3/DCUN1D5/CUL5/ZBTB16/FBXL14/COPS7A/SPSB2/KLHL42/ASB8/CAND1/SOCS2/FBXW8/FBXO21/WSB2/UBC/KBTBD6/KBTBD7/COMMD6/UCHL3/LMO7/FBXL3/DCUN1D2/PSMB5/PSMB11/DCAF11/PSME1/PSME2/PSMA6/LRR1/PSMC6/PSMA3/HIF1A/DCAF5/DCAF4/PSMC1/ASB2/ANKRD9/COPS2/FEM1B/SENP8…	207	0.0262025	0.0221801	Promoter binding	5.88417
R-HSA-9648895	Response of EIF2AK1 (HRI) to heme deficiency	5/166	15/11091	1.88112e-06	0.00142777	0.00138411	TRIB3/DDIT3/CEBPB/PPP1R15A/ASNS	5	0.0301205	0.00135245	Upregulated mRNA	5.72558
R-HSA-6809371	Formation of the cornified envelope	9/166	129/11091	0.000133995	0.050851	0.0492959	KRT16/SPRR2D/KRT81/KRT86/KRT17/KRT6A/KRT6B/KRT80/KRT7	9	0.0542169	0.0116311	Upregulated mRNA	3.87291
R-HSA-381119	Unfolded Protein Response (UPR)	7/166	95/11091	0.000542796	0.12318	0.119413	GFPT1/DDIT3/CEBPB/WIPI1/ASNS/XBP1/HERPUD1	7	0.0421687	0.0085655	Upregulated mRNA	3.26536
R-HSA-380994	ATF4 activates genes in response to endoplasmic reticulum stress	4/166	27/11091	0.00064917	0.12318	0.119413	DDIT3/CEBPB/ASNS/HERPUD1	4	0.0240964	0.00243441	Upregulated mRNA	3.18764
R-HSA-75205	Dissolution of Fibrin Clot	3/166	13/11091	0.000843346	0.12802	0.124105	SERPINE1/PLAUR/SERPINB8	3	0.0180723	0.00117212	Upregulated mRNA	3.07399
R-HSA-381042	PERK regulates gene expression	4/166	32/11091	0.00125501	0.158759	0.153904	DDIT3/CEBPB/ASNS/HERPUD1	4	0.0240964	0.00288522	Upregulated mRNA	2.90135
R-HSA-9617828	FOXO-mediated transcription of cell cycle genes	3/166	17/11091	0.00191885	0.208058	0.201696	BTG1/CDKN1A/GADD45A	3	0.0180723	0.00153277	Upregulated mRNA	2.71696
R-HSA-9033658	Blood group systems biosynthesis	3/166	22/11091	0.00411382	0.390298	0.378363	FUT3/FUT1/FUT11	3	0.0180723	0.00198359	Upregulated mRNA	2.38576
R-HSA-6805567	Keratinization	9/166	215/11091	0.00502031	0.423379	0.410432	KRT16/SPRR2D/KRT81/KRT86/KRT17/KRT6A/KRT6B/KRT80/KRT7	9	0.0542169	0.0193851	Upregulated mRNA	2.29927
R-HSA-1643713	Signaling by EGFR in Cancer	3/166	25/11091	0.00594577	0.430118	0.416965	HBEGF/BTC/UBC	3	0.0180723	0.00225408	Upregulated mRNA	2.22579
R-HSA-8863795	Downregulation of ERBB2 signaling	3/166	29/11091	0.00904286	0.430118	0.416965	HBEGF/BTC/UBC	3	0.0180723	0.00261473	Upregulated mRNA	2.04369
R-HSA-1250342	PI3K events in ERBB4 signaling	2/166	10/11091	0.00926019	0.430118	0.416965	HBEGF/BTC	2	0.0120482	0.000901632	Upregulated mRNA	2.03338
R-HSA-1483115	Hydrolysis of LPC	2/166	10/11091	0.00926019	0.430118	0.416965	PLA2G4C/GPCPD1	2	0.0120482	0.000901632	Upregulated mRNA	2.03338
R-HSA-381183	ATF6 (ATF6-alpha) activates chaperone genes	2/166	10/11091	0.00926019	0.430118	0.416965	DDIT3/XBP1	2	0.0120482	0.000901632	Upregulated mRNA	2.03338
R-HSA-5628897	TP53 Regulates Metabolic Genes	5/166	87/11091	0.00974938	0.430118	0.416965	DDIT4/PRKAB2/TNRC6C/SESN2/COX7A2L	5	0.0301205	0.0078442	Upregulated mRNA	2.01102
R-HSA-182971	EGFR downregulation	3/166	31/11091	0.0108847	0.430118	0.416965	HBEGF/BTC/UBC	3	0.0180723	0.00279506	Upregulated mRNA	1.96318
R-HSA-8963693	Aspartate and asparagine metabolism	2/166	11/11091	0.0112075	0.430118	0.416965	ASNS/GOT1	2	0.0120482	0.000991795	Upregulated mRNA	1.95049
R-HSA-9664873	Pexophagy	2/166	11/11091	0.0112075	0.430118	0.416965	MAP1LC3B/UBC	2	0.0120482	0.000991795	Upregulated mRNA	1.95049
R-HSA-2142753	Arachidonic acid metabolism	4/166	59/11091	0.0116314	0.430118	0.416965	CYP1A1/FAAH2/FAAH/ALOX12B	4	0.0240964	0.00531963	Upregulated mRNA	1.93437
R-HSA-163125	Post-translational modification: synthesis of GPI-anchored proteins	5/166	92/11091	0.0122291	0.430118	0.416965	RAET1L/CEACAM5/PLAUR/MSLN/LY6D	5	0.0301205	0.00829501	Upregulated mRNA	1.91261
R-HSA-1655829	Regulation of cholesterol biosynthesis by SREBP (SREBF)	19/938	55/11091	5.15018e-08	7.43686e-05	7.02051e-05	INSIG2/SEC24D/CHD9/GGPS1/CREBBP/TM7SF2/SMARCD3/HMGCR/FDFT1/ACACA/INSIG1/MVD/SQLE/FASN/HMGCS1/SCD/IDI1/LSS/DHCR7	19	0.0202559	0.00495898	Downregulated mRNA	7.28818
R-HSA-2426168	Activation of gene expression by SREBF (SREBP)	16/938	42/11091	1.22307e-07	8.83055e-05	8.33617e-05	CHD9/GGPS1/CREBBP/TM7SF2/SMARCD3/HMGCR/FDFT1/ACACA/MVD/SQLE/FASN/HMGCS1/SCD/IDI1/LSS/DHCR7	16	0.0170576	0.00378685	Downregulated mRNA	6.91255
R-HSA-69190	DNA strand elongation	13/938	32/11091	7.90634e-07	0.000380558	0.000359253	POLD4/GINS2/POLA2/MCM6/MCM3/RFC3/MCM5/GINS4/DNA2/LIG1/POLD1/MCM4/MCM2	13	0.0138593	0.00288522	Downregulated mRNA	6.10202
R-HSA-453279	Mitotic G1 phase and G1/S transition	31/938	149/11091	2.00718e-06	0.000724593	0.000684027	CCNH/PSMB8/RPS27A/PPP2CB/PSMD10/TFDP1/PSMD2/FBXO5/RRM2/POLA2/TYMS/AKT2/MCM6/CDKN2C/MCM3/CABLES1/TK1/SKP2/CDT1/E2F1/E2F2/MCM5/POLE/ORC1/MYBL2/CCNE2/CCNE1/MCM10/MCM4/MCM2/CDKN1C	31	0.033049	0.0134343	Downregulated mRNA	5.69741
R-HSA-191273	Cholesterol biosynthesis	11/938	27/11091	5.48518e-06	0.00158412	0.00149543	GGPS1/TM7SF2/HMGCR/FDFT1/MVD/SQLE/HMGCS1/IDI1/LSS/DHCR7/DHCR24	11	0.0117271	0.00243441	Downregulated mRNA	5.26081
R-HSA-69206	G1/S Transition	27/938	131/11091	1.08847e-05	0.00253244	0.00239066	CCNH/PSMB8/RPS27A/PPP2CB/PSMD10/TFDP1/PSMD2/FBXO5/RRM2/POLA2/TYMS/AKT2/MCM6/MCM3/CABLES1/TK1/SKP2/CDT1/E2F1/MCM5/POLE/ORC1/CCNE2/CCNE1/MCM10/MCM4/MCM2	27	0.0287846	0.0118114	Downregulated mRNA	4.96318
R-HSA-69242	S Phase	31/938	162/11091	1.22764e-05	0.00253244	0.00239066	POLD4/CCNH/ANAPC16/PSMB8/RPS27A/PSMD10/TFDP1/PSMD2/GINS2/PDS5A/POLA2/AKT2/MCM6/MCM3/CABLES1/SKP2/CDT1/RFC3/E2F1/MCM5/GINS4/SMC1A/POLE/DNA2/LIG1/ORC1/CCNE2/CCNE1/POLD1/MCM4/MCM2	31	0.033049	0.0146064	Downregulated mRNA	4.91093
R-HSA-176974	Unwinding of DNA	7/938	12/11091	1.64088e-05	0.00296179	0.00279597	GINS2/MCM6/MCM3/MCM5/GINS4/MCM4/MCM2	7	0.00746269	0.00108196	Downregulated mRNA	4.78492
R-HSA-352230	Amino acid transport across the plasma membrane	11/938	33/11091	5.07069e-05	0.00793415	0.00748996	SLC3A2/SLC43A1/SLC1A4/SLC38A2/SLC7A11/SLC7A6/SLC25A29/SLC43A2/SLC6A6/SLC7A2/SLC7A8	11	0.0117271	0.00297539	Downregulated mRNA	4.29493
R-HSA-69239	Synthesis of DNA	24/938	120/11091	5.52919e-05	0.00793415	0.00748996	POLD4/ANAPC16/PSMB8/RPS27A/PSMD10/PSMD2/GINS2/POLA2/MCM6/MCM3/SKP2/CDT1/RFC3/MCM5/GINS4/POLE/DNA2/LIG1/ORC1/CCNE2/CCNE1/POLD1/MCM4/MCM2	24	0.0255864	0.0108196	Downregulated mRNA	4.25734
R-HSA-5668914	Diseases of metabolism	40/938	250/11091	6.04402e-05	0.00793415	0.00748996	THSD7B/ABCA3/GPC1/GALE/IDH1/GCLM/CYP2R1/SRD5A3/SDC4/HLCS/MMAA/ALG2/HPRT1/RPS27A/PCCA/IDS/HEXB/MCCC1/POMT2/NOTCH1/MUC13/CYP1B1/HGSNAT/NOTCH2/CYP2U1/SDC3/GALNS/PGM1/ACACA/AHCY/DAG1/MMAB/ADAMTS6/HYAL1/C1GALT1/ADAMTSL4/MUC20/FMOD/THBS1/SEMA5A	40	0.0426439	0.0225408	Downregulated mRNA	4.21867
R-HSA-381119	Unfolded Protein Response (UPR)	20/938	95/11091	0.000107914	0.0129857	0.0122587	CUL7/ERN1/PPP2R5B/CREB3/ATF6/KDELR3/SRPRB/CEBPG/CREBRF/ATF3/EIF2S2/HSPA5/EIF2AK3/ATF4/FKBP14/YIF1A/EXTL2/TATDN2/CALR/KHSRP	20	0.021322	0.0085655	Downregulated mRNA	3.96692
R-HSA-68962	Activation of the pre-replicative complex	10/938	33/11091	0.000272044	0.0302178	0.028526	POLA2/MCM6/MCM3/CDT1/MCM5/POLE/ORC1/MCM10/MCM4/MCM2	10	0.010661	0.00297539	Downregulated mRNA	3.56536
R-HSA-9755511	KEAP1-NFE2L2 pathway	23/938	126/11091	0.000326417	0.0323683	0.0305561	IDH1/GCLM/SQSTM1/MAFG/TXN/PDGFA/NQO1/BCL2L1/SRXN1/PSMB8/RPS27A/EIF2AK3/ATF4/SLC7A11/FBXL17/PSMD10/PSMD2/CREBBP/NOTCH1/TKT/AKT2/SKP2/AMER1	23	0.0245203	0.0113606	Downregulated mRNA	3.48623
R-HSA-69205	G1/S-Specific Transcription	9/938	28/11091	0.000336236	0.0323683	0.0305561	TFDP1/FBXO5/RRM2/TYMS/TK1/CDT1/E2F1/ORC1/CCNE1	9	0.00959488	0.00252457	Downregulated mRNA	3.47336
R-HSA-9012999	RHO GTPase cycle	59/938	449/11091	0.000409406	0.0369489	0.0348803	ARFGAP3/ARHGAP29/RHOB/NOXA1/FERMT2/ARHGEF10L/RHOC/CKB/PLEKHG1/FAM135A/FMNL3/SHMT2/FLOT1/ARMCX3/SCFD1/TMEM87A/WDR11/CCDC115/VAMP3/MYO9A/BAIAP2L1/EPHA2/LETM1/SPATA13/PAK4/ARHGAP11A/FAM13A/ABR/TJP2/CIT/SRGAP3/LMNB1/MUC13/PEAK1/SPEN/ANKFY1/PKN3/ARAP3/ARHGEF40/DEPDC1B/FAM83B/KALRN/OBSCN/FARP2/TMPO/PLD2/WDR81/STEAP3/ARHGAP18/FGD3/NOX1/ATP6AP1/ARHGAP33/ANLN/PIK3R3/IQGAP2/PCDH7/RHOU/CFTR	59	0.0628998	0.0404833	Downregulated mRNA	3.38785
R-HSA-8980692	RHOA GTPase cycle	25/938	147/11091	0.00056019	0.0475832	0.0449193	ARHGAP29/ARHGEF10L/FMNL3/FLOT1/SCFD1/TMEM87A/CCDC115/VAMP3/MYO9A/ARHGAP11A/FAM13A/ABR/TJP2/CIT/PKN3/ARAP3/ARHGEF40/DEPDC1B/KALRN/OBSCN/TMPO/ARHGAP18/ATP6AP1/ANLN/PCDH7	25	0.0266525	0.013254	Downregulated mRNA	3.25166
R-HSA-9818027	NFE2L2 regulating anti-oxidant/detoxification enzymes	7/938	19/11091	0.000615201	0.0493528	0.0465898	GCLM/TXN/NQO1/SRXN1/ATF4/SLC7A11/CREBBP	7	0.00746269	0.0017131	Downregulated mRNA	3.21098
R-HSA-9648895	Response of EIF2AK1 (HRI) to heme deficiency	6/938	15/11091	0.00092473	0.0702795	0.0663449	ATF5/CHAC1/CEBPG/ATF3/EIF2S2/ATF4	6	0.00639659	0.00135245	Downregulated mRNA	3.03399
R-HSA-425407	SLC-mediated transmembrane transport	36/938	249/11091	0.00100182	0.0723317	0.0682822	SLCO1B3/SLC3A2/SLC33A1/SLC24A1/LCN12/SLC43A1/SLC30A1/SLC39A4/SLC1A4/SLC38A2/SLC35D2/SLC7A11/SLC7A6/SLC39A14/SLC25A29/SLC43A2/SLC44A2/SLC26A6/SLC2A3/SLC45A3/SLC2A14/SLC6A6/SLCO3A1/SLCO2A1/SLC9A7/SLC4A8/SLC29A1/SLC40A1/SLC29A3/SLC1A3/SLC7A2/SLC12A2/SLC4A4/SLC7A8/SLCO2B1/SLC15A2	36	0.0383795	0.0224506	Downregulated mRNA	2.99921

## Sheet: Supplementary Table 6
Supplementary Table 6 : Statistical analysis of GATA4 and GATA6 knock-down in AGS and MKN45 cells
AGS shGATA4 and shGATA6-qPCR
Gene target	CTR Mean	KD Mean	t Stat	P(T<=t) one-tail	t Critical one-tail	P(T<=t) two-tail	t Critical two-tail	Significant?
GATA4	100	37.1268	14.5108	0.00235781	2.91999	0.00471562	4.30265	Yes
GATA6	100	27.4019	19.2345	0.00134602	2.91999	0.00269204	4.30265	Yes
AGS shGATA4 and shGATA6-Western blot
Gene target	CTR Mean	KD Mean	t Stat	P(T<=t) one-tail	t Critical one-tail	P(T<=t) two-tail	t Critical two-tail	Significant?
GATA4	100	7.3907	20.5595	0.00117871	2.91999	0.00235742	4.30265	Yes
GATA6	100	34.6627	33.3202	0.000449746	2.91999	0.000899492	4.30265	Yes
MKN45 shGATA4 and shGATA6-qPCR
Gene target	CTR Mean	KD Mean	t Stat	P(T<=t) one-tail	t Critical one-tail	P(T<=t) two-tail	t Critical two-tail	Significant?
GATA4	100	60.3824	6.50747	0.0114047	2.91999	0.0228095	4.30265	Yes
GATA6	100	51.6904	10.2667	0.00467717	2.91999	0.00935433	4.30265	Yes
MKN45 shGATA4 and shGATA6-Western blot
Gene target	CTR Mean	KD Mean	t Stat	P(T<=t) one-tail	t Critical one-tail	P(T<=t) two-tail	t Critical two-tail	Significant?
GATA4	100	22.8087	37.4801	0.000355554	2.91999	0.000711108	4.30265	Yes
GATA6	100	31.6922	17.4	0.00164334	2.91999	0.00328668	4.30265	Yes

## Sheet: Supplementary Table 7
Supplementary Table 7 : Differential expression analysis of GATA knock down in AGS cells
GATA4 KD											GATA6 KD
gene_id	gene_name	biotype	p-value	FDR	log2_fold_change	sh1GATA4_CON-1	sh1GATA4_CON-2	sh1GATA4_KD-1	sh1GATA4_KD-2		gene_id	gene_name	biotype	p-value	FDR	log2_fold_change	sh1GATA4_CON-1	sh1GATA4_CON-2	sh1GATA4_KD-1	sh1GATA4_KD-2
ENSG00000272243	RP11-554D15.3	lincRNA	7.50858e-30	3.872e-27	4.75154	3.32193	3	7.74147	7.77479		ENSG00000205426	KRT81	protein_coding	7.54776e-57	1.8905e-53	5.06793	4.32193	4.08746	9.01681	9.36194
ENSG00000223786	RP11-554D15.1	lincRNA	2.80315e-61	2.45738e-57	4.14555	6.02237	5.97728	10.0417	10.2021		ENSG00000170442	KRT86	protein_coding	1.19264e-59	4.1821e-56	4.41385	5.39232	5.16993	9.50383	9.80735
ENSG00000163216	SPRR2D	protein_coding	1.04649e-21	2.44641e-19	3.60666	3.90689	4.32193	7.58496	7.72792		ENSG00000163216	SPRR2D	protein_coding	1.01146e-28	4.12418e-26	3.61928	3.90689	5	7.88264	8.31741
ENSG00000156510	HKDC1	protein_coding	2.0168e-37	1.60729e-34	3.51053	5.2854	4.39232	8.24317	8.49185		ENSG00000156510	HKDC1	protein_coding	6.23405e-16	6.39191e-14	3.35548	3.58496	2.80735	6.55459	6.35755
ENSG00000160182	TFF1	protein_coding	9.47856e-13	6.62102e-11	3.44556	3.90689	2.58496	6.97728	6.37504		ENSG00000104419	NDRG1	protein_coding	8.76874e-73	1.53742e-68	3.17623	7.63662	7.70736	10.8742	10.8098
ENSG00000205426	KRT81	protein_coding	3.02967e-27	1.26474e-24	3.30419	5.85798	5.08746	8.66888	8.91886		ENSG00000269926	RP11-442H21.2	antisense	7.30788e-64	3.20323e-60	3.17273	9.65821	9.62753	12.6939	12.925
ENSG00000111087	GLI1	protein_coding	3.34208e-16	3.85504e-14	3.26209	4.08746	4.08746	6.91886	7.55459		ENSG00000168209	DDIT4	protein_coding	6.35906e-64	3.20323e-60	3.13503	10.2167	10.0782	13.1788	13.3802
ENSG00000139269	INHBE	protein_coding	4.17933e-50	8.1418e-47	3.25907	6.10852	5.9542	9.20457	9.33762		ENSG00000113369	ARRDC3	protein_coding	3.5993e-42	5.25887e-39	2.90507	6.39232	6.26679	9.27845	9.15987
ENSG00000160360	GPSM1	protein_coding	3.30653e-08	9.08674e-07	3.02554	3.32193	2.58496	5.58496	6.08746		ENSG00000271043	MTRNR2L2	protein_coding	7.31366e-11	3.0531e-09	2.88194	3.90689	4.45943	6.87036	7.15987
ENSG00000170442	KRT86	protein_coding	1.8783e-34	1.29334e-31	2.97982	6.53916	5.9542	9.12412	9.34651		ENSG00000101280	ANGPT4	protein_coding	2.15452e-09	6.99921e-08	2.848	3.32193	4.08746	6.52356	6.49185
ENSG00000163993	S100P	protein_coding	9.95927e-63	1.74616e-58	2.89958	9.66	9.57365	12.6287	12.3926		ENSG00000183484	GPR132	protein_coding	2.69515e-13	1.84586e-11	2.77083	4	4.70044	7.11894	7.08746
ENSG00000176046	NUPR1	protein_coding	2.84033e-34	1.71723e-31	2.74708	6.65821	6.64386	9.56796	9.17742		ENSG00000228716	DHFR	protein_coding	3.64596e-37	3.04403e-34	2.75037	11.3826	11.5299	14.1534	14.2608
ENSG00000166750	SLFN5	protein_coding	2.27039e-34	1.42167e-31	2.67914	7.49185	7.64386	10.1997	10.2842		ENSG00000174137	FAM53A	protein_coding	2.20575e-16	2.41709e-14	2.71691	9.31515	6.35755	11.9465	9.58684
ENSG00000108551	RASD1	protein_coding	1.25495e-07	3.02656e-06	2.62449	3.90689	3.45943	6.45943	5.9542		ENSG00000232934	RP11-324O2.3	antisense	1.81878e-12	1.05943e-10	2.70598	4.52356	4.24793	7.30378	6.71425
ENSG00000204334	ERICH2	protein_coding	2.48767e-17	3.32949e-15	2.59246	5.61471	5.61471	8.44708	7.85798		ENSG00000106366	SERPINE1	protein_coding	6.51487e-13	4.21495e-11	2.70044	4.24793	5.04439	7.2384	7.45943
ENSG00000115295	CLIP4	protein_coding	1.2036e-14	1.11654e-12	2.52838	4.52356	4.9542	7.35755	7.10852		ENSG00000269028	MTRNR2L12	protein_coding	1.36187e-14	1.15911e-12	2.57225	6.90689	7.20945	9.53722	9.71596
ENSG00000204983	PRSS1	protein_coding	1.17505e-08	3.55823e-07	2.52356	4.08746	3.70044	6.10852	6.55459		ENSG00000160712	IL6R	protein_coding	4.06047e-17	4.9439e-15	2.55873	4.9542	5.49185	7.74147	7.80735
ENSG00000106823	ECM2	protein_coding	2.70771e-16	3.20772e-14	2.50155	5.35755	5.64386	7.87036	8.08746		ENSG00000267416	CTD-2319I12.2	lincRNA	1.60345e-05	0.000218951	2.51096	2.58496	2.58496	5	4.75489
ENSG00000272405	RP11-284F21.10	antisense	1.96951e-14	1.7892e-12	2.44556	5.04439	5.49185	7.65821	7.74147		ENSG00000157111	TMEM171	protein_coding	9.85939e-10	3.39616e-08	2.50834	4.08746	3.80735	6.53916	6.20945
ENSG00000133067	LGR6	protein_coding	3.82304e-07	8.21439e-06	2.42321	2.80735	2.58496	5.04439	4.80735		ENSG00000166750	SLFN5	protein_coding	1.2476e-25	3.6457e-23	2.48947	6.90689	6.79442	9.45121	9.19967
ENSG00000261824	LINC00662	lincRNA	1.92929e-18	3.07511e-16	2.4021	6.82018	6.82018	9.25503	9.16742		ENSG00000230319	AL022476.2	antisense	0.000198643	0.00188566	2.48543	2.58496	2.58496	4.39232	5.20945
ENSG00000165125	TRPV6	protein_coding	4.8683e-13	3.58638e-11	2.37102	4.70044	4.80735	6.96578	7.18982		ENSG00000174791	RIN1	protein_coding	7.86498e-07	1.52372e-05	2.48308	3.32193	3.80735	6.04439	5.88264
ENSG00000269926	RP11-442H21.2	antisense	6.73916e-43	8.43984e-40	2.36089	10.8353	10.8478	13.2748	13.1249		ENSG00000124466	LYPD3	protein_coding	9.07885e-18	1.22446e-15	2.48067	6.12928	6.18982	8.47168	8.76155
ENSG00000138678	AGPAT9	protein_coding	1.91792e-34	1.29334e-31	2.35897	7.2854	7.40088	9.78627	9.59991		ENSG00000134954	ETS1	protein_coding	4.09102e-31	2.10964e-28	2.46618	8.17493	8.20457	10.7398	10.5584
ENSG00000132837	DMGDH	protein_coding	1.97555e-11	1.11017e-09	2.3505	4.58496	4.80735	7.02237	6.98868		ENSG00000270599	RP11-324O2.6	antisense	5.01405e-17	6.06285e-15	2.4457	5.42626	5.78136	8.25267	7.78136
ENSG00000183696	UPP1	protein_coding	1.4814e-23	4.40227e-21	2.32928	7.19967	7.39232	9.68825	9.55075		ENSG00000255633	MTRNR2L9	protein_coding	5.78388e-29	2.4408e-26	2.43223	10.7863	10.84	13.3085	13.1785
ENSG00000260877	RP11-211G23.2	lincRNA	3.50391e-06	5.82866e-05	2.29546	3.45943	3.70044	5.9542	5.58496		ENSG00000232774	RP11-47I22.3	protein_coding	1.51584e-16	1.73707e-14	2.43164	5.45943	5.2854	7.87036	7.67948
ENSG00000128422	KRT17	protein_coding	4.21053e-59	2.46077e-55	2.27777	10.1586	10.1649	12.4717	12.4046		ENSG00000197142	ACSL5	protein_coding	3.03765e-41	3.5506e-38	2.3786	8.16491	8.29462	10.6662	10.543
ENSG00000137825	ITPKA	protein_coding	8.82308e-31	4.83422e-28	2.26707	7.36632	7.35755	9.61471	9.62936		ENSG00000002079	MYH16	pseudogene	1.1014e-05	0.000155985	2.37346	3.90689	3.16993	5.88264	5.83289
ENSG00000132692	BCAN	protein_coding	8.36843e-17	1.04803e-14	2.26483	6.06609	6.10852	8.30834	8.36194		ENSG00000188177	ZC3H6	protein_coding	1.3432e-19	2.23354e-17	2.373	5.64386	5.97728	8.26209	8.07682
ENSG00000101280	ANGPT4	protein_coding	1.321e-06	2.47183e-05	2.25096	4	3.45943	5.83289	6		ENSG00000078081	LAMP3	protein_coding	2.29092e-14	1.85957e-12	2.33954	5.67243	6.02237	8.31288	8.02791
ENSG00000168209	DDIT4	protein_coding	2.0534e-55	7.20045e-52	2.24283	11.4742	11.4964	13.745	13.7103		ENSG00000183696	UPP1	protein_coding	1.2594e-23	3.15444e-21	2.33393	7.3837	7.59991	9.71425	9.92481
ENSG00000100271	TTLL1	protein_coding	3.72373e-08	1.01222e-06	2.16046	4.58496	4.85798	7.06609	6.58496		ENSG00000255823	MTRNR2L8	protein_coding	5.02688e-10	1.81724e-08	2.3322	5.55459	6.06609	8	8.27612
ENSG00000165507	C10orf10	protein_coding	3.57077e-19	6.32388e-17	2.1526	5.97728	5.90689	8.04439	8.10852		ENSG00000105499	PLA2G4C	protein_coding	8.09715e-28	2.89729e-25	2.3207	7.88264	7.88264	10.1674	10.2288
ENSG00000198223	CSF2RA	protein_coding	9.54677e-07	1.85159e-05	2.152	4.24793	3.32193	6	5.85798		ENSG00000142623	PADI1	protein_coding	1.98104e-38	1.73668e-35	2.29672	11.3421	11.1092	13.6089	13.4392
ENSG00000257062	RP11-125O5.2	protein_coding	7.08823e-10	2.83093e-08	2.13386	5.08746	5.85798	7.67948	7.58496		ENSG00000225032	RP11-228B15.4	antisense	3.72482e-06	5.90482e-05	2.28824	4.24793	3.16993	5.72792	6.24793
ENSG00000232774	RP11-47I22.3	protein_coding	2.42645e-12	1.6176e-10	2.09217	5.04439	5.35755	7.19967	7.33985		ENSG00000138678	AGPAT9	protein_coding	1.41799e-25	3.97948e-23	2.27607	6.42626	6.56986	8.82655	8.69697
ENSG00000205420	KRT6A	protein_coding	1.34507e-15	1.41216e-13	2.09068	6.24793	6.39232	8.38802	8.40939		ENSG00000235237	RP1-151B14.6	antisense	1.63301e-07	3.6707e-06	2.25481	4.75489	4.24793	6.76818	6.6865
ENSG00000262370	RP11-473M20.9	lincRNA	2.94139e-17	3.90692e-15	2.08463	6.97728	6.85798	9.16491	8.8009		ENSG00000233138	RP1-67K17.3	antisense	2.68211e-13	1.84475e-11	2.24882	5.39232	5.49185	7.56986	7.75489
ENSG00000225177	RP11-390P2.4	antisense	4.30404e-21	9.20277e-19	2.06689	7.14975	7.27612	9.27845	9.26913		ENSG00000258882	CTD-2277K2.1	lincRNA	3.27939e-07	6.90247e-06	2.24207	3.90689	3.70044	6.02237	5.90689
ENSG00000230319	AL022476.2	antisense	0.000158329	0.00153539	2.05063	3.32193	3.70044	5.72792	5.16993		ENSG00000231079	AC105402.4	antisense	3.83184e-10	1.40846e-08	2.23072	5.85798	5.78136	7.97154	8.08746
ENSG00000113758	DBN1	protein_coding	3.29736e-05	0.000405487	2.04439	3.32193	4	5.42626	5.85798		ENSG00000023445	BIRC3	protein_coding	1.03026e-29	4.88204e-27	2.21521	7.82655	7.87652	10.1421	9.97728
ENSG00000008517	IL32	protein_coding	9.11281e-39	8.40921e-36	2.03731	9.85019	9.73809	11.9285	11.7271		ENSG00000137193	PIM1	protein_coding	5.8469e-29	2.4408e-26	2.181	8.27612	8.41363	10.4798	10.567
ENSG00000251562	MALAT1	lincRNA	1.00593e-49	1.7637e-46	2.0232	13.042	13.0609	15.3321	14.7607		ENSG00000139269	INHBE	protein_coding	2.62263e-13	1.81749e-11	2.17932	5.24793	5	7.16993	7.37504
ENSG00000168679	SLC16A4	protein_coding	7.77887e-26	3.03082e-23	2.01795	8.43463	8.10329	10.2644	10.3208		ENSG00000258989	RP11-47I22.4	protein_coding	9.17897e-15	7.88896e-13	2.17871	5.67243	5.39232	7.78136	7.59991
ENSG00000181260	MTHFD2P7	pseudogene	0.000776106	0.00546265	2	2.58496	2.58496	4.24793	4.52356		ENSG00000126562	WNK4	protein_coding	1.02759e-10	4.13228e-09	2.17544	4.90689	4.90689	7.15987	6.91886
ENSG00000078018	MAP2	protein_coding	9.19187e-14	7.53089e-12	1.98813	7.03342	6.84549	8.66888	9.13699		ENSG00000171408	PDE7B	protein_coding	3.96738e-11	1.739e-09	2.15249	5.08746	5.39232	7.42626	7.31288
ENSG00000130066	SAT1	protein_coding	3.76857e-38	3.30372e-35	1.98308	11.115	11.3253	13.424	12.9506		ENSG00000010818	HIVEP2	protein_coding	1.77444e-17	2.28759e-15	2.14109	6.90689	6.65821	9.15735	8.633
ENSG00000105499	PLA2G4C	protein_coding	1.33948e-15	1.41216e-13	1.97954	6.18982	6.14975	8.12412	8.14466		ENSG00000136098	NEK3	protein_coding	4.79815e-19	7.31531e-17	2.11902	5.83289	6.12928	8.12412	8.05528
ENSG00000174125	TLR1	protein_coding	3.02671e-05	0.000377703	1.97575	3.80735	4.16993	5.90689	5.90689		ENSG00000168280	KIF5C	protein_coding	9.85479e-10	3.39616e-08	2.11731	5.93074	5.9542	7.97728	8.10329
ENSG00000131711	MAP1B	protein_coding	1.06907e-08	3.28265e-07	1.97534	5	4.85798	7.02237	6.70044		ENSG00000230479	AP000695.6	antisense	7.0711e-12	3.71191e-10	2.10947	5.78136	5.85798	7.85175	7.96578
ENSG00000188177	ZC3H6	protein_coding	1.04594e-10	4.96977e-09	1.97025	5.35755	5.88264	7.50779	7.67243		ENSG00000115295	CLIP4	protein_coding	2.43711e-11	1.12152e-09	2.09622	4.80735	5	7.01123	6.91886
ENSG00000155918	RAET1L	protein_coding	1.24076e-06	2.33665e-05	1.94623	4.08746	4.70044	6.33985	6.30378		ENSG00000106991	ENG	protein_coding	3.47099e-06	5.55263e-05	2.07708	4.80735	3.90689	6.04439	6.76818
ENSG00000113070	HBEGF	protein_coding	2.40284e-24	8.10172e-22	1.9414	7.98868	8.03892	10.0196	9.87958		ENSG00000248323	LUCAT1	lincRNA	1.37668e-11	6.81845e-10	2.07654	5.39232	5.24793	7.37504	7.36632
ENSG00000112761	WISP3	protein_coding	8.89862e-07	1.74e-05	1.94084	4.58496	5.08746	6.80735	6.71425		ENSG00000166046	TCP11L2	protein_coding	1.82349e-14	1.52244e-12	2.0664	6.78136	6.62936	9.03067	8.43463
ENSG00000233991	AC116050.1	pseudogene	0.000278589	0.00243856	1.926	3.32193	3.58496	4.9542	5.55459		ENSG00000113758	DBN1	protein_coding	1.68334e-06	2.98725e-05	2.06529	3.80735	3.90689	5.80735	5.88264
ENSG00000116584	ARHGEF2	protein_coding	4.11247e-47	6.00866e-44	1.92307	10.6689	10.5632	12.4793	12.5971		ENSG00000205420	KRT6A	protein_coding	3.04462e-08	7.74765e-07	2.04601	5.24793	4.16993	6.85798	6.76818
ENSG00000197584	KCNMB2	protein_coding	2.21556e-06	3.87338e-05	1.91839	4.24793	5.04439	6.44294	6.70044		ENSG00000272243	RP11-554D15.3	lincRNA	5.32215e-11	2.27039e-09	2.03801	5.67243	5.75489	7.7879	7.67243
ENSG00000106366	SERPINE1	protein_coding	1.17502e-07	2.86531e-06	1.91374	5	4.70044	6.49185	6.94251		ENSG00000164647	STEAP1	protein_coding	7.50037e-06	0.000110508	2.03449	4.39232	3.58496	5.88264	6.12928
ENSG00000108932	SLC16A6	protein_coding	6.4179e-07	1.31608e-05	1.87816	4.90689	5.42626	6.70044	7.31288		ENSG00000233818	AP000695.4	antisense	2.50357e-12	1.43919e-10	2.03223	6.52356	6.24793	8.43463	8.38802
ENSG00000223551	TMSB4XP4	pseudogene	5.16137e-09	1.71067e-07	1.87476	6.94251	8.33985	10.0741	9.11894		ENSG00000243742	RPLP0P2	pseudogene	8.85506e-07	1.6894e-05	2.02495	4.70044	4.24793	6.45943	6.47573
ENSG00000228775	WEE2-AS1	antisense	5.11197e-05	0.000590435	1.87447	4	3.32193	5.32193	5.64386		ENSG00000224093	RP5-1033H22.2	antisense	3.67393e-05	0.000453307	2.01089	3.80735	4.39232	6.24793	5.88264
ENSG00000268423	AC011551.3	protein_coding	0.000698694	0.00504539	1.86673	3.45943	3	5.16993	4.80735		ENSG00000223786	RP11-554D15.1	lincRNA	1.97893e-16	2.19598e-14	2.00846	7.35755	7.47573	9.25503	9.56796
ENSG00000137699	TRIM29	protein_coding	6.86205e-16	7.61471e-14	1.85339	7.14975	7.14975	8.87036	9.11114		ENSG00000237978	RP11-385J1.2	antisense	1.83063e-11	8.72185e-10	2.00206	6.35755	6.56986	8.47978	8.43463
ENSG00000237978	RP11-385J1.2	antisense	2.55893e-06	4.42899e-05	1.85207	4.58496	5.20945	6.56986	6.90689		ENSG00000011422	PLAUR	protein_coding	3.5157e-43	5.6037e-40	2.00038	9.89785	9.91439	11.8364	11.9712
ENSG00000183671	GPR1	protein_coding	4.59611e-18	6.94687e-16	1.85148	7.66534	8.01681	9.67243	9.72451		ENSG00000163993	S100P	protein_coding	6.88087e-23	1.56678e-20	1.99577	9.74315	9.58308	11.4717	11.8262
ENSG00000101188	NTSR1	protein_coding	2.67744e-06	4.61135e-05	1.848	3.80735	4.52356	5.88264	6.10852		ENSG00000197584	KCNMB2	protein_coding	1.92723e-11	9.10784e-10	1.97545	6.14975	6.55459	8.34873	8.30834
ENSG00000169429	IL8	protein_coding	4.0358e-09	1.35815e-07	1.84745	5.93074	6.45943	8.27612	7.7879		ENSG00000257925	RP11-493L12.3	antisense	2.55566e-06	4.24725e-05	1.96347	4.58496	4.16993	6.47573	6.10852
ENSG00000198380	GFPT1	protein_coding	2.46643e-32	1.39497e-29	1.84696	10.9858	11.1712	13.0111	12.8398		ENSG00000134668	SPOCD1	protein_coding	1.61518e-10	6.34954e-09	1.92349	5.90689	5.97728	8.00562	7.67243
ENSG00000258989	RP11-47I22.4	protein_coding	4.20742e-12	2.63459e-10	1.83519	5.39232	5.58496	7.33985	7.26679		ENSG00000133466	C1QTNF6	protein_coding	9.74132e-12	4.95057e-10	1.92015	6.10852	5.97728	8.07146	7.81378
ENSG00000153714	LURAP1L	protein_coding	5.78116e-41	6.33507e-38	1.82222	9.23362	9.19476	10.983	11.0848		ENSG00000145107	TM4SF19	protein_coding	0.000207943	0.00195698	1.91938	4	3.16993	5.35755	5.58496
ENSG00000251138	RP11-81H3.2	lincRNA	8.67323e-17	1.0785e-14	1.81967	7.55459	7.74147	9.51964	9.40939		ENSG00000125772	GPCPD1	protein_coding	3.71908e-25	1.01885e-22	1.91025	8.64746	8.53916	10.5255	10.4778
ENSG00000140465	CYP1A1	protein_coding	6.65086e-11	3.34125e-09	1.79766	6.04439	6	7.92481	7.67243		ENSG00000137825	ITPKA	protein_coding	4.9503e-20	8.50917e-18	1.91006	8.19967	7.98868	9.92184	10.0821
ENSG00000107731	UNC5B	protein_coding	4.30724e-20	8.48527e-18	1.79217	8.02237	7.94837	9.78627	9.76155		ENSG00000261824	LINC00662	lincRNA	0.000303287	0.00266125	1.88982	3	3.45943	4.70044	5.2854
ENSG00000269161	CTD-3131K8.3	antisense	0.00416097	0.0198948	1.77761	2.58496	3.32193	5.16993	3.80735		ENSG00000165125	TRPV6	protein_coding	2.34198e-05	0.000303712	1.87915	4.24793	3.45943	5.39232	5.97728
ENSG00000139289	PHLDA1	protein_coding	9.79138e-41	1.00984e-37	1.77672	11.062	11.0272	12.822	12.82		ENSG00000204334	ERICH2	protein_coding	6.40156e-08	1.56104e-06	1.87447	4.80735	5.52356	7.09803	7.01123
ENSG00000239462	CTD-2021J15.1	antisense	4.87569e-12	3.0314e-10	1.7751	6.39232	6.42626	8.08215	8.25739		ENSG00000110080	ST3GAL4	protein_coding	6.72995e-07	1.33329e-05	1.87055	4.85798	5.32193	6.89482	7
ENSG00000183682	BMP8A	protein_coding	0.000278724	0.00243856	1.75291	4	3.70044	5.49185	5.58496		ENSG00000125826	RBCK1	protein_coding	3.44555e-31	1.83063e-28	1.85395	11.9058	11.8114	13.7	13.7259
ENSG00000235448	RP11-3L8.3	antisense	6.20781e-23	1.70065e-20	1.74352	8.67596	8.66178	10.3083	10.5048		ENSG00000239462	CTD-2021J15.1	antisense	2.16048e-10	8.2347e-09	1.85077	6.14975	6.70044	8.12928	8.43463
ENSG00000197558	SSPO	processed_transcript	0.00172321	0.0101488	1.72792	3.32193	3	4.80735	4.75489		ENSG00000133639	BTG1	protein_coding	1.94786e-38	1.73668e-35	1.83385	9.3837	9.50978	11.1755	11.3783
ENSG00000225032	RP11-228B15.4	antisense	0.000620002	0.00457898	1.72247	3.45943	3.45943	5.16993	5		ENSG00000226471	CTA-292E10.6	antisense	2.98854e-05	0.000376423	1.83007	4	4.45943	6	6.04439
ENSG00000164647	STEAP1	protein_coding	1.19752e-05	0.000170979	1.72154	4.45943	4.75489	6.37504	6.20945		ENSG00000130433	CACNG6	protein_coding	1.81025e-15	1.73438e-13	1.82938	7.39232	7.31288	9.08215	9.26444
ENSG00000196421	LINC00176	lincRNA	0.000450315	0.00360355	1.72085	2.80735	4.45943	5.61471	5.39232		ENSG00000100968	NFATC4	protein_coding	1.8988e-05	0.000253575	1.81943	4.39232	3.90689	5.85798	6
ENSG00000184956	MUC6	protein_coding	0.000502771	0.00393004	1.71621	4.24793	3.45943	5.70044	5.39232		ENSG00000143669	LYST	protein_coding	2.12111e-16	2.33895e-14	1.81467	7.97728	8	9.97728	9.59619
ENSG00000226564	FTH1P20	pseudogene	0.000515083	0.00401019	1.7137	5.39232	3.32193	6.53916	6.18982		ENSG00000117472	TSPAN1	protein_coding	1.08997e-18	1.58485e-16	1.77748	7.81378	8.01123	9.5411	9.82337
ENSG00000196754	S100A2	protein_coding	2.64093e-10	1.1547e-08	1.71146	6.94251	7.40939	9.0634	8.71425		ENSG00000134107	BHLHE40	protein_coding	1.2914e-33	7.80765e-31	1.77464	9.73471	9.80735	11.5541	11.5358
ENSG00000272084	RP5-1126H10.2	3prime_overlapping_ncrna	4.63327e-15	4.56377e-13	1.7092	8.69349	8.37938	10.4388	10.0362		ENSG00000141682	PMAIP1	protein_coding	1.03985e-22	2.27895e-20	1.772	9.64926	9.66178	11.3701	11.4803
ENSG00000105388	CEACAM5	protein_coding	3.76039e-24	1.19874e-21	1.70841	10.3387	10.332	11.8345	12.2252		ENSG00000100271	TTLL1	protein_coding	1.11306e-05	0.000157381	1.75702	4.80735	4.58496	6.06609	6.70044
ENSG00000223361	FTH1P10	pseudogene	5.92578e-29	2.88602e-26	1.70493	10.8719	10.8376	12.5285	12.5894		ENSG00000240476	LINC00973	lincRNA	1.94836e-06	3.35566e-05	1.739	4.9542	5.39232	6.83289	6.96578
ENSG00000128590	DNAJB9	protein_coding	5.10094e-16	5.733e-14	1.69695	7.22882	7.40939	9.0954	8.92481		ENSG00000235024	AC097468.7	antisense	0.000217608	0.00203701	1.73697	3.70044	3.70044	5.49185	5.20945
ENSG00000231448	RP11-763B22.9	pseudogene	1.40008e-06	2.58668e-05	1.69411	5.16993	6.47573	7.75489	7.52356		ENSG00000171450	CDK5R2	protein_coding	0.000395692	0.00329424	1.73697	3.58496	3.45943	5.2854	5.04439
ENSG00000142623	PADI1	protein_coding	1.94038e-23	5.67012e-21	1.68899	9.08481	9.04712	10.6751	10.8273		ENSG00000135362	PRR5L	protein_coding	1.06674e-09	3.63876e-08	1.72698	6.58496	6.32193	8.31741	8.01681
ENSG00000121335	PRB2	protein_coding	0.00239449	0.01303	1.68806	3.16993	3.45943	4.70044	5.08746		ENSG00000135549	PKIB	protein_coding	1.04365e-07	2.44303e-06	1.72277	5.97728	6.35755	7.79442	7.97728
ENSG00000167995	BEST1	protein_coding	8.76537e-35	6.40347e-32	1.68408	14.2072	14.2659	15.9302	15.9116		ENSG00000146021	KLHL3	protein_coding	7.25203e-07	1.41121e-05	1.71621	4.9542	5.08746	6.80735	6.59991
ENSG00000173267	SNCG	protein_coding	0.000247848	0.00222277	1.67807	3.80735	4.16993	5.32193	5.85798		ENSG00000257062	RP11-125O5.2	protein_coding	4.29881e-08	1.08136e-06	1.71187	6.22882	6.65821	8.25739	8.05528
ENSG00000185437	SH3BGR	protein_coding	1.30923e-05	0.000184821	1.67611	4.80735	4.32193	6.40939	6		ENSG00000245904	RP11-796E2.4	antisense	1.11896e-09	3.80464e-08	1.70512	6.14975	6.18982	7.87652	7.84549
ENSG00000248223	CTD-2139B15.2	lincRNA	1.04993e-20	2.21789e-18	1.6631	9.04985	9.25267	10.7524	10.8773		ENSG00000172216	CEBPB	protein_coding	5.56266e-18	7.74048e-16	1.70454	10.2082	10.2228	11.7394	12.0792
ENSG00000117472	TSPAN1	protein_coding	5.63277e-15	5.42634e-13	1.65699	7.20945	7.06609	8.71081	8.86419		ENSG00000108932	SLC16A6	protein_coding	4.76073e-05	0.000555725	1.70302	4.70044	4.24793	6.26679	6.02237
ENSG00000012124	CD22	protein_coding	6.13907e-06	9.5847e-05	1.65327	4.70044	4.9542	6.37504	6.52356		ENSG00000173261	PLAC8L1	protein_coding	3.31136e-05	0.00041293	1.70261	5.12928	4.16993	6.32193	6.45943
ENSG00000131791	PRKAB2	protein_coding	2.16192e-21	4.85961e-19	1.65084	9.34873	9.51964	11.058	11.1137		ENSG00000116701	NCF2	protein_coding	3.87031e-12	2.12057e-10	1.69907	7.30378	7.39232	9.09276	8.98868
ENSG00000140941	MAP1LC3B	protein_coding	8.35815e-23	2.25452e-20	1.64722	9.92184	9.97298	11.6466	11.5392		ENSG00000258781	RP11-496I2.4	pseudogene	1.87087e-06	3.2574e-05	1.69717	6.26679	5.93074	7.42626	8.08215
ENSG00000187735	TCEA1	protein_coding	4.91093e-23	1.36672e-20	1.64478	11.568	11.764	13.4472	13.1668		ENSG00000120217	CD274	protein_coding	2.4185e-06	4.04541e-05	1.691	5.67243	6.10852	7.71425	7.43463
ENSG00000078081	LAMP3	protein_coding	7.3829e-08	1.86789e-06	1.64123	6.37504	6.56986	7.74147	8.3966		ENSG00000120738	EGR1	protein_coding	4.39828e-23	1.07104e-20	1.68639	9.5157	9.51175	11.1923	11.2052
ENSG00000099875	MKNK2	protein_coding	7.08266e-30	3.76304e-27	1.6335	11.4939	11.3292	13.0121	13.0812		ENSG00000134531	EMP1	protein_coding	1.1417e-17	1.51648e-15	1.67807	9.46557	9.39874	11.0895	11.1286
ENSG00000229930	RP11-504P24.5	pseudogene	5.53975e-05	0.000633998	1.60921	5.08746	4.75489	6.04439	6.85798		ENSG00000154134	ROBO3	protein_coding	2.78187e-11	1.26359e-09	1.67587	6.06609	5.85798	7.59991	7.65105
ENSG00000260141	RP11-19N8.4	lincRNA	0.000264268	0.00233539	1.60881	4	4.70044	6.24793	5.58496		ENSG00000197558	SSPO	processed_transcript	0.00030539	0.00267319	1.67557	4.39232	4.08746	6.26679	5.32193
ENSG00000273145	CITF22-92A6.1	lincRNA	0.000459868	0.00366494	1.59946	4.45943	3.70044	5.32193	5.9542		ENSG00000269495	CTB-147C22.8	antisense	9.04552e-23	2.00753e-20	1.67379	9.2854	9.58684	10.9837	11.2378
ENSG00000178934	LGALS7B	protein_coding	0.000187211	0.00176641	1.59585	4.32193	4.70044	5.70044	6.37504		ENSG00000099834	CDHR5	protein_coding	9.85578e-14	7.23019e-12	1.67229	7.74819	7.59246	9.3443	9.33539
ENSG00000269495	CTB-147C22.8	antisense	3.27688e-14	2.88712e-12	1.5923	7.65105	7.59246	9.27845	9.13699		ENSG00000251396	RP11-163N6.2	lincRNA	9.55213e-05	0.00101502	1.66297	4.08746	4.39232	6.04439	5.64386
ENSG00000167608	TMC4	protein_coding	2.52647e-21	5.60717e-19	1.58829	8.78136	8.73809	10.2773	10.4115		ENSG00000012124	CD22	protein_coding	1.12372e-07	2.60612e-06	1.66091	5.20945	5.2854	6.90689	6.85798
ENSG00000255790	RP11-711K1.7	sense_intronic	0.00514632	0.0234593	1.58496	3.16993	3.45943	4.52356	5.04439		ENSG00000178607	ERN1	protein_coding	1.61427e-19	2.64513e-17	1.6551	7.58496	7.47573	9.26913	9.08746
ENSG00000245317	CTC-241N9.1	protein_coding	0.00726654	0.0303055	1.58496	3.58496	2.58496	4.85798	4.39232		ENSG00000175832	ETV4	protein_coding	1.58771e-15	1.54652e-13	1.65031	8.03342	7.79442	9.60733	9.5216
ENSG00000183454	GRIN2A	protein_coding	0.0112199	0.0425063	1.58496	3.16993	3	4.9542	4		ENSG00000112761	WISP3	protein_coding	0.000140454	0.00140238	1.64155	4	5.16993	5.72792	6.71425
ENSG00000112715	VEGFA	protein_coding	2.83183e-35	2.15871e-32	1.58417	11.5967	11.5425	13.1126	13.1937		ENSG00000164171	ITGA2	protein_coding	1.04277e-28	4.15519e-26	1.63175	12.1901	11.9607	13.919	13.469
ENSG00000238271	IFNWP19	pseudogene	1.34496e-06	2.50864e-05	1.58088	5.78136	6.02237	7.33985	7.59246		ENSG00000186715	MST1L	pseudogene	0.00189227	0.0115802	1.62678	3.90689	4.39232	5.93074	5.52356
ENSG00000270084	GAS5-AS1	antisense	2.73457e-12	1.81611e-10	1.57708	7.21917	7.31288	8.75822	8.91289		ENSG00000127528	KLF2	protein_coding	4.39301e-15	3.99081e-13	1.62667	7.97728	7.96578	9.37287	9.78627
ENSG00000106631	MYL7	protein_coding	1.6096e-05	0.00022065	1.57054	5.16993	5.04439	6.74147	6.55459		ENSG00000113070	HBEGF	protein_coding	1.47439e-16	1.70069e-14	1.62608	7.62205	7.62205	9.15987	9.32193
ENSG00000272198	RP11-309G3.3	lincRNA	0.000641103	0.00470224	1.56768	4.24793	3.45943	5.49185	5.32193		ENSG00000246640	RP11-1094H24.4	lincRNA	0.000644566	0.00490289	1.61382	3.80735	4.39232	5.9542	5.35755
ENSG00000259634	RP11-529H20.5	sense_overlapping	0.000341155	0.00286332	1.55722	4.45943	3.90689	5.58496	5.83289		ENSG00000167755	KLK6	protein_coding	6.01143e-19	8.93207e-17	1.60616	9.65464	9.89633	11.2923	11.4732
ENSG00000258666	RP11-638I2.8	antisense	2.11436e-19	3.90221e-17	1.5567	11.4998	11.5836	12.9453	13.2374		ENSG00000267747	RP11-392O1.4	antisense	3.94648e-05	0.000480177	1.6037	4.75489	4.70044	6.52356	6.02237
ENSG00000167755	KLK6	protein_coding	1.0152e-14	9.56961e-13	1.55099	7.98868	7.87652	9.54882	9.40939		ENSG00000185338	SOCS1	protein_coding	0.00103684	0.00720245	1.60266	4	3.70044	5	5.70044
ENSG00000262728	AC123768.4	lincRNA	0.00146748	0.00891524	1.5502	4.08746	3.70044	5.64386	5.08746		ENSG00000117525	F3	protein_coding	1.9754e-13	1.37439e-11	1.58936	7.76818	7.7879	9.3966	9.32867
ENSG00000100784	RPS6KA5	protein_coding	4.06796e-12	2.5564e-10	1.54963	6.9542	6.97728	8.58871	8.42206		ENSG00000238271	IFNWP19	pseudogene	1.54813e-08	4.22795e-07	1.58743	6.70044	6.53916	8.2854	8.10852
ENSG00000268895	A1BG-AS1	antisense	0.00162526	0.00967926	1.54749	3.90689	3.70044	5.64386	4.80735		ENSG00000074935	TUBE1	protein_coding	1.26458e-15	1.25265e-13	1.5869	7.79442	8.11374	9.55267	9.53916
ENSG00000137877	SPTBN5	protein_coding	6.69018e-07	1.36553e-05	1.545	4.9542	5	6.49185	6.49185		ENSG00000124194	GDAP1L1	protein_coding	0.00754595	0.033588	1.58496	2.58496	2.80735	3.90689	4.32193
ENSG00000107249	GLIS3	protein_coding	0.00211264	0.0118691	1.54253	3.80735	3.45943	4.70044	5.42626		ENSG00000105550	FGF21	protein_coding	0.0122563	0.0483404	1.58496	2.58496	2.58496	3.45943	4.39232
ENSG00000258882	CTD-2277K2.1	lincRNA	0.000417093	0.00336844	1.53478	4.08746	4.58496	5.72792	5.9542		ENSG00000164251	F2RL1	protein_coding	2.42597e-29	1.09063e-26	1.58054	9.07948	9.10591	10.6847	10.6582
ENSG00000268205	CTC-444N24.11	lincRNA	1.4029e-15	1.46411e-13	1.52677	9.36632	9.58308	11.1293	10.8673		ENSG00000248932	RP11-319G6.1	antisense	2.1519e-05	0.000283465	1.57665	5.12928	4.64386	6.62936	6.24793
ENSG00000167996	FTH1	protein_coding	1.61844e-41	1.89174e-38	1.52621	14.6992	14.5683	16.1089	16.212		ENSG00000267053	CTD-3162L10.1	lincRNA	0.000195886	0.0018615	1.57374	4.70044	4.24793	6.04439	6
ENSG00000089847	ANKRD24	protein_coding	1.67267e-05	0.000227663	1.52607	5.45943	5.04439	6.74147	6.79442		ENSG00000257671	RP3-416H24.1	antisense	0.00118355	0.00798734	1.56828	4	3.90689	5.12928	5.72792
ENSG00000182109	RP11-69E11.4	antisense	6.27573e-05	0.000704884	1.52154	4.80735	5.16993	6.56986	6.40939		ENSG00000141756	FKBP10	protein_coding	0.000310031	0.00270437	1.56768	4.08746	3.70044	5.35755	5.45943
ENSG00000171471	MAP1LC3B2	protein_coding	2.78327e-07	6.17711e-06	1.51768	6.37504	5.85798	7.74147	7.53916		ENSG00000249252	RP11-665G4.1	antisense	8.70167e-18	1.18269e-15	1.56363	8.09803	8.50779	9.77314	9.97585
ENSG00000130513	GDF15	protein_coding	9.1443e-22	2.19626e-19	1.5173	12.6771	12.4891	14.107	14.0996		ENSG00000099250	NRP1	protein_coding	1.02357e-30	5.1275e-28	1.56231	9.73471	9.71425	11.2946	11.2767
ENSG00000175197	DDIT3	protein_coding	1.00636e-21	2.38439e-19	1.50883	8.97154	9.08746	10.6046	10.4676		ENSG00000137699	TRIM29	protein_coding	2.04856e-14	1.67838e-12	1.56222	7.55459	7.77479	9.33316	9.11114
ENSG00000125772	GPCPD1	protein_coding	7.99448e-17	1.0084e-14	1.50428	9.67243	9.8933	11.3061	11.2744		ENSG00000116584	ARHGEF2	protein_coding	2.84685e-22	6.08705e-20	1.55984	10.2726	10.0795	11.7326	11.744
ENSG00000172216	CEBPB	protein_coding	2.0774e-16	2.49473e-14	1.50292	11.0458	10.7855	12.5479	12.2883		ENSG00000160471	COX6B2	protein_coding	0.00408542	0.0210542	1.55943	3.58496	3.16993	4.85798	4.85798
ENSG00000228716	DHFR	protein_coding	5.48602e-14	4.69202e-12	1.49841	12.9589	12.8884	13.9294	14.7891		ENSG00000102804	TSC22D1	protein_coding	6.10031e-36	4.86167e-33	1.55623	12.2955	12.3587	13.8062	13.9567
ENSG00000126562	WNK4	protein_coding	6.79208e-05	0.000752753	1.49803	4.45943	5.20945	6.16993	6.50779		ENSG00000077984	CST7	protein_coding	0.00034882	0.00297175	1.55552	4.32193	3.90689	5.58496	5.67243
ENSG00000155265	GOLGA7B	protein_coding	0.00247943	0.0133472	1.49304	3.45943	4.16993	5.61471	4.85798		ENSG00000270084	GAS5-AS1	antisense	1.00408e-09	3.44658e-08	1.55281	7.40939	7.60733	8.8009	9.27845
ENSG00000204929	AC074391.1	lincRNA	0.00015329	0.00149979	1.4926	4.45943	4.52356	5.85798	6.02237		ENSG00000255322	RP11-22P4.1	lincRNA	9.80887e-07	1.85123e-05	1.54543	6.53916	5.83289	7.84549	7.67243
ENSG00000251169	AC005355.2	lincRNA	0.000430987	0.00346787	1.48794	4.45943	4.39232	6.04439	5.67243		ENSG00000078687	TNRC6C	protein_coding	0.000912541	0.00651969	1.53434	4.08746	3.80735	5.45943	5.39232
ENSG00000095713	CRTAC1	protein_coding	0.00376907	0.0184555	1.48543	3.16993	3.70044	5.12928	4.52356		ENSG00000225177	RP11-390P2.4	antisense	4.08229e-14	3.12554e-12	1.53362	7.78136	7.58496	9.14975	9.27845
ENSG00000235314	LINC00957	lincRNA	0.00454968	0.0212946	1.48543	3.58496	3.32193	5.04439	4.64386		ENSG00000138623	SEMA7A	protein_coding	2.29861e-11	1.06618e-09	1.5319	6.87036	6.96578	8.42206	8.46352
ENSG00000184492	FOXD4L1	protein_coding	0.0264629	0.0795839	1.48543	2.58496	2.58496	3.16993	4.39232		ENSG00000227392	HPN-AS1	antisense	0.000528181	0.00418248	1.52356	4.45943	3.58496	5.16993	5.85798
ENSG00000141337	ARSG	protein_coding	2.4651e-10	1.08595e-08	1.48203	7.37504	7.40939	8.73132	8.99435		ENSG00000198223	CSF2RA	protein_coding	0.000378752	0.00317887	1.51937	4.24793	3.70044	5.61471	5.2854
ENSG00000108846	ABCC3	protein_coding	8.90356e-20	1.6968e-17	1.48178	10.5507	10.4707	11.8903	12.0878		ENSG00000107719	PALD1	protein_coding	2.24039e-05	0.000292703	1.5115	4.52356	4.70044	6.10852	6.06609
ENSG00000139410	SDSL	protein_coding	3.65056e-06	6.04394e-05	1.47393	5.78136	6	7.53916	7.13955		ENSG00000233991	AC116050.1	pseudogene	0.000652514	0.0049479	1.5115	4.45943	4.75489	5.80735	6.32193
ENSG00000229953	RP11-284F21.7	antisense	0.000923798	0.00622242	1.46815	4.32193	3.58496	5.64386	5.12928		ENSG00000080031	PTPRH	protein_coding	8.40067e-05	0.000910878	1.51096	4.45943	4.32193	6.02237	5.67243
ENSG00000260755	RP11-403P17.3	lincRNA	0.0045935	0.0214539	1.46566	4	2.80735	4.80735	5		ENSG00000186577	C6orf1	protein_coding	1.48526e-10	5.86512e-09	1.50991	7.84549	7.97728	9.21917	9.59432
ENSG00000230092	RP11-206L10.8	pseudogene	7.6504e-05	0.00083467	1.46529	5	5.20945	6.04439	6.91886		ENSG00000136167	LCP1	protein_coding	6.00826e-05	0.000680949	1.50901	5.12928	5.49185	6.64386	6.9542
ENSG00000102032	RENBP	protein_coding	0.000285143	0.0024811	1.46467	4.70044	4.70044	6.30378	5.93074		ENSG00000269741	KLK9	protein_coding	0.000120771	0.00123689	1.50815	4.08746	4.90689	6.02237	6.02237
ENSG00000105550	FGF21	protein_coding	0.000587427	0.00440962	1.46297	4.24793	4.32193	5.39232	5.9542		ENSG00000138316	ADAMTS14	protein_coding	5.81238e-07	1.166e-05	1.50791	6.2854	6.02237	7.81378	7.47573
ENSG00000232187	FTH1P7	pseudogene	4.60933e-10	1.90154e-08	1.45732	8.06609	8.47573	9.49386	9.94983		ENSG00000106123	EPHB6	protein_coding	1.90449e-06	3.29955e-05	1.50779	6.47573	6.18982	7.78136	7.88874
ENSG00000141682	PMAIP1	protein_coding	3.43304e-14	3.00957e-12	1.45717	8.40939	8.48382	10.0728	9.70736		ENSG00000233217	MROH3P	pseudogene	0.00108751	0.0074774	1.50696	4.24793	4.39232	5.88264	5.67243
ENSG00000272273	XXbac-BPG252P9.10	antisense	8.778e-13	6.15619e-11	1.45681	7.84549	7.8009	9.33539	9.21432		ENSG00000089847	ANKRD24	protein_coding	6.35019e-06	9.47556e-05	1.50492	5.67243	5.80735	7.30378	7.14975
ENSG00000225885	AC023590.1	protein_coding	6.42828e-06	9.96525e-05	1.45553	5.93074	5.39232	7.10852	7.13955		ENSG00000259409	RP11-521C20.3	antisense	1.10313e-05	0.000156104	1.50479	5.24793	5.24793	6.58496	6.85798
ENSG00000267737	AC061992.2	lincRNA	5.32296e-05	0.000612385	1.45372	5.12928	5.16993	6.64386	6.50779		ENSG00000175294	CATSPER1	protein_coding	0.000394536	0.00328926	1.50479	4.45943	4.08746	5.61471	5.85798
ENSG00000140105	WARS	protein_coding	5.13735e-19	8.91814e-17	1.4493	11.9498	12.0151	13.2951	13.5569		ENSG00000229915	AC016999.2	antisense	0.00359253	0.0191569	1.5025	4.08746	3.16993	5.2854	4.9542
ENSG00000271043	MTRNR2L2	protein_coding	0.00181338	0.0105454	1.44836	6.52356	4.08746	7.7879	6.18982		ENSG00000165970	SLC6A5	protein_coding	0.000145545	0.00144416	1.49957	4.80735	5	6.26679	6.47573
ENSG00000133639	BTG1	protein_coding	2.9406e-24	9.54768e-22	1.4475	9.08746	9.29462	10.6493	10.6321		ENSG00000256705	CTD-2017C7.1	antisense	0.000149036	0.00146993	1.49957	4.58496	5.16993	6.42626	6.32193
ENSG00000185479	KRT6B	protein_coding	0.00258024	0.0137506	1.44746	3.16993	3.90689	5.12928	4.75489		ENSG00000176046	NUPR1	protein_coding	2.09119e-06	3.55279e-05	1.49935	5.08746	5.61471	6.79442	6.90689
ENSG00000070540	WIPI1	protein_coding	5.00036e-13	3.66826e-11	1.44459	7.87036	7.7879	9.14975	9.38154		ENSG00000132837	DMGDH	protein_coding	2.48684e-05	0.000320131	1.49596	5.35755	5.2854	6.61471	6.9542
ENSG00000233138	RP1-67K17.3	antisense	0.00154298	0.00928065	1.44361	3.32193	4.08746	5.04439	5.20945		ENSG00000069696	DRD4	protein_coding	0.00118306	0.00798713	1.49596	4.45943	4.24793	5.42626	6.10852
ENSG00000235978	AC018816.3	protein_coding	0.00556049	0.0249022	1.44361	3.45943	4	5.45943	4.70044		ENSG00000164867	NOS3	protein_coding	2.19887e-06	3.71057e-05	1.49581	6.42626	6.55459	8.0607	7.88874
ENSG00000141505	ASGR1	protein_coding	8.71013e-05	0.000931187	1.44184	4.90689	5	6.33985	6.39232		ENSG00000272273	XXbac-BPG252P9.10	antisense	8.08767e-16	8.14949e-14	1.49436	8.56224	8.74483	9.93074	10.3376
ENSG00000006652	IFRD1	protein_coding	1.07717e-17	1.54803e-15	1.43854	9.89936	10.1059	11.5821	11.2912		ENSG00000232859	LYRM9	protein_coding	9.27457e-05	0.000990323	1.49304	4.80735	4.80735	6.04439	6.45943
ENSG00000240198	ARHGEF3-AS1	antisense	0.0048644	0.0224737	1.43741	3.80735	3.58496	5.12928	5		ENSG00000263325	LA16c-325D7.1	antisense	1.06759e-07	2.49573e-06	1.49203	7.62936	7.33985	9.05799	8.89482
ENSG00000204387	C6orf48	protein_coding	9.7002e-17	1.1977e-14	1.43687	9.93074	9.93221	11.3696	11.3652		ENSG00000088826	SMOX	protein_coding	4.00176e-18	5.61303e-16	1.491	9.39017	9.40727	10.8082	10.9643
ENSG00000116701	NCF2	protein_coding	2.7773e-06	4.75995e-05	1.43335	5.58496	6.50779	7.61471	7.45943		ENSG00000273419	RP4-751H13.7	antisense	0.00238255	0.0138597	1.48875	4.39232	3.58496	5.90689	4.85798
ENSG00000258100	RP11-121E16.1	lincRNA	0.000342033	0.00286562	1.43296	5.67243	5.35755	7.31288	6.42626		ENSG00000130513	GDF15	protein_coding	5.57436e-22	1.17753e-19	1.48702	13.3061	13.285	14.6094	14.937
ENSG00000257252	RP11-486A14.2	antisense	0.000384994	0.00315128	1.43296	4.64386	4.75489	5.9542	6.22882		ENSG00000228705	LINC00659	antisense	1.80804e-05	0.000243474	1.48678	5.45943	5.08746	6.61471	6.87036
ENSG00000154263	ABCA10	protein_coding	0.00198509	0.0113407	1.43296	3.45943	4.39232	5.55459	5.16993		ENSG00000135480	KRT7	protein_coding	2.23972e-05	0.000292703	1.48543	4.90689	5	6.22882	6.56986
ENSG00000105523	FAM83E	protein_coding	2.40097e-07	5.40387e-06	1.43241	6.70044	6.55459	8.06609	8.03892		ENSG00000184575	XPOT	protein_coding	7.05667e-22	1.47291e-19	1.48376	11.576	11.5864	13.1704	12.9506
ENSG00000011422	PLAUR	protein_coding	2.56679e-23	7.37762e-21	1.43187	9.80252	9.77643	11.2935	11.1434		ENSG00000119681	LTBP2	protein_coding	4.06931e-09	1.26055e-07	1.4813	7.58496	7.53138	9.18735	8.86419
ENSG00000087074	PPP1R15A	protein_coding	5.62189e-18	8.35326e-16	1.42482	11.5289	11.5594	13.161	12.7469		ENSG00000153714	LURAP1L	protein_coding	1.02677e-27	3.60048e-25	1.47871	9.44708	9.45738	10.8186	11.0327
ENSG00000257453	RP11-290L1.3	antisense	6.69203e-14	5.66818e-12	1.42387	9.97154	9.66	11.0231	11.4409		ENSG00000185022	MAFF	protein_coding	2.42413e-15	2.29405e-13	1.47302	8.42626	8.18982	9.76984	9.79604
ENSG00000147174	ACRC	protein_coding	1.16313e-05	0.000166859	1.41504	5.24793	5.49185	6.67243	6.85798		ENSG00000231185	AC005592.2	antisense	2.39156e-06	4.00872e-05	1.46971	6.40939	6.56986	7.88874	8.01123
ENSG00000134668	SPOCD1	protein_coding	0.000714048	0.00513301	1.41504	4.08746	4.75489	5.42626	6.14975		ENSG00000214185	XPOTP1	pseudogene	6.88173e-05	0.000766078	1.46158	4.9542	5	6.58496	6.20945
ENSG00000260257	RP5-1085F17.3	lincRNA	6.45404e-05	0.000720756	1.40742	5.64386	5.55459	7.29462	6.59991		ENSG00000104856	RELB	protein_coding	1.9053e-14	1.57574e-12	1.46146	8.15482	8.21917	9.50383	9.77479
ENSG00000233087	AC073869.1	pseudogene	7.05245e-07	1.42127e-05	1.40455	6.70044	6.71425	7.85175	8.31741		ENSG00000174125	TLR1	protein_coding	0.000295328	0.00260086	1.46145	5.16993	4.9542	6.76818	6.16993
ENSG00000258781	RP11-496I2.4	pseudogene	0.000905212	0.00613968	1.40296	4.70044	4.39232	5.70044	6.10852		ENSG00000254860	TMEM9B-AS1	antisense	5.73881e-05	0.000653792	1.45943	4.9542	5.42626	6.87036	6.37504
ENSG00000134954	ETS1	protein_coding	9.75753e-14	7.95715e-12	1.40286	8.26209	8.50779	9.80252	9.77808		ENSG00000129455	KLK8	protein_coding	0.000235389	0.00216531	1.45943	4	4.90689	5.9542	5.93074
ENSG00000125826	RBCK1	protein_coding	1.14304e-20	2.35776e-18	1.40241	12.375	12.1721	13.6445	13.7134		ENSG00000266202	RP1-66C13.4	protein_coding	0.000138605	0.00138708	1.45066	4.85798	5.04439	6.10852	6.59991
ENSG00000106991	ENG	protein_coding	0.00243831	0.0131977	1.4021	4.16993	3.58496	5.24793	5.24793		ENSG00000204807	FAM27E2	protein_coding	0.00744466	0.0332649	1.44746	3.58496	3.58496	4.45943	5.32193
ENSG00000239467	AC007405.6	lincRNA	7.95479e-09	2.54046e-07	1.39975	7.02237	6.91886	8.48382	8.23362		ENSG00000238258	RP11-342D11.2	antisense	1.17289e-07	2.71296e-06	1.44626	6.22882	6.44294	7.88264	7.65821
ENSG00000163734	CXCL3	protein_coding	1.73618e-07	4.05872e-06	1.39855	6.85798	7	8.30834	8.33539		ENSG00000102678	FGF9	protein_coding	3.51173e-07	7.3738e-06	1.44108	6.24793	6.26679	7.8009	7.56224
ENSG00000266118	RP11-507M3.1	protein_coding	0.000172147	0.00164483	1.39593	4.9542	4.80735	6.42626	6.04439		ENSG00000074047	GLI2	protein_coding	2.0539e-08	5.45622e-07	1.44042	8.02791	7.82655	9.63662	9.03617
ENSG00000136098	NEK3	protein_coding	3.32779e-09	1.13735e-07	1.39559	6.87036	7.09803	8.5157	8.224		ENSG00000131711	MAP1B	protein_coding	1.94682e-06	3.35566e-05	1.43342	6.02237	5.75489	7.36632	7.25739
ENSG00000181392	SYNE4	protein_coding	0.00211878	0.0118913	1.39486	3.80735	3.90689	5.45943	4.85798		ENSG00000137936	BCAR3	protein_coding	3.85794e-21	7.60013e-19	1.43002	8.76155	8.90087	10.3026	10.218
ENSG00000219507	FTH1P8	pseudogene	5.94777e-05	0.000673223	1.39408	5.35755	5.2854	6.50779	6.85798		ENSG00000261652	C15orf65	protein_coding	0.0149324	0.0560621	1.42884	2.80735	3	4.39232	4
ENSG00000100994	PYGB	protein_coding	1.01594e-27	4.34449e-25	1.38557	11.6591	11.6488	13.0329	13.0456		ENSG00000087237	CETP	protein_coding	0.0191025	0.0669981	1.42884	3.16993	2.58496	4	4.39232
ENSG00000267881	CEA	protein_coding	9.62624e-15	9.12308e-13	1.38365	11.1059	10.9972	12.2225	12.6216		ENSG00000099875	MKNK2	protein_coding	2.80785e-18	3.97017e-16	1.4274	11.3647	11.196	12.7074	12.7123
ENSG00000169908	TM4SF1	protein_coding	4.50436e-16	5.09516e-14	1.38292	8.94544	9.26679	10.5934	10.3923		ENSG00000111674	ENO2	protein_coding	0.00323094	0.0176306	1.42626	4.32193	3.80735	5.24793	5.64386
ENSG00000075643	MOCOS	protein_coding	1.31145e-22	3.43189e-20	1.38239	8.9542	8.98299	10.3038	10.3934		ENSG00000087074	PPP1R15A	protein_coding	3.35565e-20	6.06542e-18	1.42263	11.0498	10.8971	12.3052	12.4846
ENSG00000251017	RP11-629B11.4	pseudogene	0.000223858	0.00204356	1.3806	4.52356	5	6.16993	6.08746		ENSG00000245317	CTC-241N9.1	protein_coding	0.00453293	0.0228313	1.42146	3.70044	4.08746	4.9542	5.52356
ENSG00000235790	RP11-73M7.6	antisense	2.45354e-08	6.9948e-07	1.37991	7.16993	7.45121	8.88264	8.47168		ENSG00000147894	C9orf72	protein_coding	2.05895e-09	6.72244e-08	1.42079	7.53138	7.33092	8.93074	8.76487
ENSG00000139160	METTL20	protein_coding	0.000356345	0.00296245	1.37851	5.39232	4.32193	6.35755	6.24793		ENSG00000116285	ERRFI1	protein_coding	6.49666e-23	1.49876e-20	1.42079	12.239	12.2137	13.6912	13.6014
ENSG00000272369	RP11-446N19.1	lincRNA	0.00112327	0.00723257	1.37851	4.32193	4.45943	5.55459	5.88264		ENSG00000128422	KRT17	protein_coding	1.09481e-17	1.46529e-15	1.41889	9.66178	9.69523	10.9578	11.2228
ENSG00000234741	GAS5	processed_transcript	2.85621e-24	9.44866e-22	1.37479	11.7317	11.7499	13.178	13.0498		ENSG00000137819	PAQR5	protein_coding	1.64011e-10	6.42012e-09	1.41655	7.54689	7.42626	8.94544	8.85175
ENSG00000155304	HSPA13	protein_coding	4.54746e-17	5.90597e-15	1.37275	9.12153	9.36851	10.6147	10.6284		ENSG00000140678	ITGAX	protein_coding	0.00103002	0.00716926	1.41504	4.32193	4.39232	5.49185	5.93074
ENSG00000203815	FAM231D	protein_coding	0.00273329	0.0143739	1.37084	3.80735	4.08746	5.42626	5.08746		ENSG00000259539	CTD-2651B20.1	lincRNA	0.00109887	0.00754363	1.41093	4.45943	4.58496	6.02237	5.75489
ENSG00000149591	TAGLN	protein_coding	1.21616e-23	3.67636e-21	1.36914	11.5206	11.3842	12.7897	12.8553		ENSG00000116761	CTH	protein_coding	2.25974e-16	2.46087e-14	1.40904	8.41785	8.5812	9.89026	9.9263
ENSG00000230409	TCEA1P2	pseudogene	1.82364e-12	1.22505e-10	1.36684	9.03342	9.04439	10.5746	10.2107		ENSG00000171621	SPSB1	protein_coding	2.48231e-08	6.45733e-07	1.40758	7.17991	7.20945	8.49586	8.69
ENSG00000228705	LINC00659	antisense	0.000799119	0.00557983	1.36678	4.24793	4.39232	5.90689	5.32193		ENSG00000177112	MRVI1-AS1	antisense	0.0006441	0.00490148	1.40718	4.85798	4.24793	6.18982	5.67243
ENSG00000234431	AC007283.5	lincRNA	0.000128937	0.00130447	1.36632	5	5.08746	6.24793	6.50779		ENSG00000108846	ABCC3	protein_coding	4.01049e-23	9.90364e-21	1.40528	11.0084	10.927	12.4502	12.2917
ENSG00000165171	WBSCR27	protein_coding	3.85425e-05	0.000461274	1.36518	5.45943	5.64386	6.94251	6.85798		ENSG00000272405	RP11-284F21.10	antisense	3.18147e-05	0.000397865	1.40248	6.02237	5.24793	6.94251	7.18982
ENSG00000268713	CTC-444N24.8	lincRNA	0.000660379	0.00481832	1.36375	4.80735	5.39232	6.37504	6.55459		ENSG00000139289	PHLDA1	protein_coding	7.95265e-28	2.89729e-25	1.40143	11.9337	11.9418	13.3511	13.3267
ENSG00000177025	C19orf18	protein_coding	0.000290036	0.00251618	1.36257	4.90689	4.80735	6.2854	6.08746		ENSG00000204622	HLA-J	pseudogene	0.00780116	0.034481	1.40054	3.58496	3.90689	5.42626	4.64386
ENSG00000166046	TCP11L2	protein_coding	4.02615e-06	6.60959e-05	1.36191	5.70044	6.14975	7.19967	7.37504		ENSG00000133067	LGR6	protein_coding	0.000194777	0.00185297	1.40018	4.75489	5.16993	6.30378	6.39232
ENSG00000255322	RP11-22P4.1	lincRNA	2.07955e-05	0.000272298	1.35475	5.72792	5.9542	7.07682	7.2854		ENSG00000235448	RP11-3L8.3	antisense	4.20904e-16	4.36669e-14	1.39913	8.88874	8.88874	10.1749	10.3891
ENSG00000221916	C19orf73	protein_coding	0.000234782	0.00212187	1.35466	5	4.9542	6.53916	6.02237		ENSG00000126368	NR1D1	protein_coding	5.68515e-15	5.03423e-13	1.39698	8.47168	8.78463	9.97441	10.0861
ENSG00000105538	RASIP1	protein_coding	1.48463e-12	1.01284e-10	1.3503	8.30834	8.07146	9.53138	9.55267		ENSG00000099994	SUSD2	protein_coding	4.47127e-10	1.62308e-08	1.39572	8.26209	8.01681	9.52748	9.54689
ENSG00000115596	WNT6	protein_coding	2.96404e-08	8.2771e-07	1.34915	7.76818	7.33985	8.86728	8.96		ENSG00000102312	PORCN	protein_coding	2.54404e-12	1.45767e-10	1.39557	7.58496	7.7211	9.07414	9.01681
ENSG00000107551	RASSF4	protein_coding	1.14621e-08	3.48292e-07	1.34792	6.9542	7.03342	8.31741	8.35315		ENSG00000141337	ARSG	protein_coding	4.05698e-10	1.4819e-08	1.39542	7.75489	7.52356	8.9571	9.10852
ENSG00000232941	AC090186.1	protein_coding	4.58709e-06	7.4537e-05	1.34596	6.08746	6.02237	7.60733	7.12928		ENSG00000101198	NKAIN4	protein_coding	5.54647e-13	3.64218e-11	1.3947	8.99152	8.97154	10.4367	10.3095
ENSG00000167767	KRT80	protein_coding	7.48737e-20	1.45862e-17	1.34148	11.462	11.3387	12.6147	12.8605		ENSG00000260755	RP11-403P17.3	lincRNA	0.000142696	0.00141992	1.39232	4.58496	4.70044	5.88264	6.10852
ENSG00000169991	IFFO2	protein_coding	6.83338e-16	7.61471e-14	1.33947	10.1497	10.2527	11.5435	11.5382		ENSG00000260077	RP11-254F7.2	lincRNA	0.00236439	0.0137815	1.39046	3.70044	4.70044	5.58496	5.67243
ENSG00000125148	MT2A	protein_coding	2.27289e-06	3.95987e-05	1.33474	6.39232	6.22882	7.77479	7.48382		ENSG00000146411	SLC2A12	protein_coding	1.04808e-11	5.29565e-10	1.38971	8.86109	8.76487	10.2668	10.1331
ENSG00000234650	PCCA-AS1	antisense	0.000212151	0.00195359	1.33342	5.16993	5.35755	6.67243	6.47573		ENSG00000259753	ITGB3	protein_coding	0.00466392	0.0233913	1.38702	3.80735	3.80735	4.85798	5.35755
ENSG00000212999	AC117834.1	protein_coding	2.51047e-05	0.000323647	1.33278	5.45943	6	7.26679	6.84549		ENSG00000259207	ITGB3	protein_coding	0.00466411	0.0233913	1.38702	3.80735	3.80735	4.85798	5.35755
ENSG00000181722	ZBTB20	protein_coding	1.69003e-05	0.000229522	1.33039	5.97728	6.22882	7.45943	7.39232		ENSG00000234741	GAS5	processed_transcript	4.749e-19	7.30387e-17	1.38223	11.4445	11.5058	12.6887	13.0084
ENSG00000144824	PHLDB2	protein_coding	1.20233e-18	2.02696e-16	1.32975	11.1662	11.3842	12.6289	12.5882		ENSG00000172927	MYEOV	protein_coding	1.37138e-24	3.6431e-22	1.37909	11.2544	11.1793	12.5457	12.6448
ENSG00000165591	FAAH2	protein_coding	9.86777e-06	0.000144056	1.32805	5.58496	5.58496	6.91886	6.87036		ENSG00000273413	RP11-96C23.15	antisense	1.81116e-05	0.000243521	1.37311	6.30378	6.06609	7.81378	7.22882
ENSG00000186409	CCDC30	protein_coding	4.23468e-12	2.64223e-10	1.32701	10.0808	9.62571	11.2715	11.1189		ENSG00000225864	HCG4P11	pseudogene	3.89623e-05	0.000474722	1.37295	5.67243	5.67243	7.06609	6.98868
ENSG00000273419	RP4-751H13.7	antisense	0.00820617	0.0334446	1.32193	3.32193	3.58496	4.58496	4.80735		ENSG00000131791	PRKAB2	protein_coding	2.44277e-20	4.50832e-18	1.37252	10.0389	9.90087	11.4471	11.2312
ENSG00000183780	SLC35F3	protein_coding	0.021065	0.067941	1.32193	3.58496	3	3.90689	5		ENSG00000137449	CPEB2	protein_coding	2.88511e-15	2.66235e-13	1.37219	8.01681	8.33985	9.48784	9.62205
ENSG00000198496	NBR2	pseudogene	1.16595e-14	1.08737e-12	1.31981	8.46761	8.36194	9.61471	9.84235		ENSG00000177410	ZFAS1	antisense	2.41954e-26	7.44242e-24	1.37009	11.5854	11.5033	12.8461	12.9803
ENSG00000249252	RP11-665G4.1	antisense	2.99663e-08	8.31899e-07	1.31727	6.76818	7.13955	8.16491	8.37938		ENSG00000115339	GALNT3	protein_coding	7.37417e-18	1.01009e-15	1.36932	9.62205	9.70908	11.062	11.0063
ENSG00000137449	CPEB2	protein_coding	5.92787e-08	1.52172e-06	1.31342	6.53916	6.82018	7.89482	8.08215		ENSG00000204525	HLA-C	protein_coding	6.42453e-09	1.90273e-07	1.36876	7.94251	7.94837	9.12153	9.47776
ENSG00000122420	PTGFR	protein_coding	0.00829452	0.0337142	1.3112	4.16993	3.45943	5.42626	4.70044		ENSG00000204642	HLA-F	protein_coding	8.00842e-09	2.32085e-07	1.36773	7.30378	7.26679	8.61102	8.68299
ENSG00000147642	SYBU	protein_coding	0.000127379	0.00129358	1.30812	4.9542	5.08746	6.33985	6.26679		ENSG00000266941	AC104532.3	antisense	0.00363529	0.019338	1.365	3.70044	4.45943	5.64386	5.20945
ENSG00000250318	CTA-963H5.5	pseudogene	0.0165977	0.0568042	1.30666	3.16993	3.58496	4.85798	4.32193		ENSG00000268713	CTC-444N24.8	lincRNA	0.000325725	0.00280498	1.3631	5.61471	6.71425	7.25739	7.90689
ENSG00000144674	GOLGA4	protein_coding	3.18118e-20	6.33815e-18	1.30421	11.3454	11.464	12.8895	12.5046		ENSG00000099365	STX1B	protein_coding	0.000352131	0.0029985	1.36257	4.75489	4.58496	6	6
ENSG00000156234	CXCL13	protein_coding	8.60512e-08	2.15534e-06	1.30166	7.65105	7.55459	9.00562	8.7879		ENSG00000198496	NBR2	pseudogene	3.34425e-13	2.26275e-11	1.36191	8.58496	8.45533	9.86264	9.89936
ENSG00000173261	PLAC8L1	protein_coding	0.000729191	0.00522259	1.30117	5.12928	4.52356	6.04439	6.20945		ENSG00000133800	LYVE1	protein_coding	0.00178001	0.0110513	1.35669	4.80735	3.90689	6.02237	5.39232
ENSG00000215548	RP11-764K9.4	pseudogene	0.0111305	0.0422953	1.29956	4.52356	4.16993	4.90689	6.08746		ENSG00000167549	CORO6	protein_coding	0.000122208	0.00124501	1.35614	4.58496	4.80735	6	6.04439
ENSG00000261114	RP11-325K4.2	sense_intronic	0.000866246	0.00593509	1.29866	4.58496	4.80735	5.85798	6.06609		ENSG00000204866	IGFL2	protein_coding	2.71483e-16	2.90238e-14	1.35446	10.4564	10.6165	11.7279	12.0403
ENSG00000205336	GPR56	protein_coding	1.97804e-17	2.68845e-15	1.296	10.2738	10.1459	11.4025	11.6036		ENSG00000155158	TTC39B	protein_coding	0.000111857	0.00116184	1.35435	5.32193	5.64386	6.76818	6.88264
ENSG00000172382	PRSS27	protein_coding	0.000136469	0.00136105	1.29546	5.39232	5.20945	6.65821	6.49185		ENSG00000232104	RP11-509J21.1	lincRNA	1.76241e-06	3.09933e-05	1.35364	6.71425	6.26679	8	7.6865
ENSG00000086730	LAT2	protein_coding	8.00778e-07	1.58645e-05	1.29513	6.50779	6.20945	7.57743	7.7211		ENSG00000163950	SLBP	protein_coding	7.17819e-09	2.10813e-07	1.3528	11.137	12.0815	12.2228	13.5553
ENSG00000257759	RP11-486O13.4	lincRNA	2.13986e-05	0.000278739	1.29445	5.61471	5.88264	6.89482	7.15987		ENSG00000244731	C4A	protein_coding	0.00213017	0.0126905	1.3505	4.39232	4.39232	5.45943	5.90689
[truncated: 6,780 more rows]

## Sheet: Supplementary table 8
Supplementary Table 8 : GSEA results from GATA KD RNA-seq analysis
GATA4 GO BP												GATA4 GO BP
[truncated: 685 more rows]

## Sheet: Supplementary Table 9
Supplementary Table 9 : Statistical analysis of GATA KD qPCR results
[truncated: 30 more rows]

[truncated: 6 more sheets: Supplementary Table 10, Supplementary Table 11, Supplementary Table 12, Supplementary Table 13, Supplementary Table 14, Supplementary Table 15]
